# Supplementary material for: Crystal structure, Hirshfeld surface analysis and DFT study of N-(2-nitro­phen­yl)male­imide
Source: Acta Crystallogr E Crystallogr Commun. 2024 Feb 2;80(Pt 3):256–61. doi: 10.1107/S2056989024000926 (PMC10915672; doi:10.1107/S2056989024000926)
Supplement: Supplementary file 1 [file e-80-00256-sup1.cif]

##############################################################################
#                                                                            #
# This CIF contains the data in a paper accepted for publication in          #
# Acta Crystallographica Section E. It conforms to the requirements of       #
# Notes for Authors for Acta Crystallographica Section E, and has been       #
# peer reviewed under the auspices of the IUCr Commission on Journals.       #
#                                                                            #
# Full details of the Crystallographic Information File format               #
# are given in the paper "The Crystallographic Information File (CIF):       #
# a New Standard Archive File for Crystallography" by S. R. Hall, F. H.      #
# Allen and I. D. Brown [Acta Cryst. (1991), A47, 655-685].                  #
#                                                                            #
# The current version of the core CIF dictionary is obtainable from          #
# ftp://ftp.iucr.org/pub/cif_core.dic.                                       #
#                                                                            #
# Software is freely available for graphical display of the structure(s)     #
# in this CIF. For information consult the CIF software page                 #
# http://www.iucr.org/resources/cif/software.                                #
#                                                                            #
# This file may be used for bona fide research purposes within the           #
# scientific community so long as proper attribution is given to the journal # 
# article from which it was obtained.                                        #
#                                                                            #
##############################################################################
data_I
_audit_creation_method
;
Olex2 1.3
(compiled 2020.11.12 svn.r5f609507 for OlexSys, GUI svn.r6408)
;
_journal_date_recd_electronic     2023-11-21
_journal_date_accepted     2024-01-25
_journal_name_full     'Acta Crystallographica, Section E'
_journal_year     2024
_journal_volume     80
_journal_issue      1
_journal_page_first     0
_journal_page_last     0
_journal_paper_category     GO
_journal_paper_doi     10.1107/S2056989024000926
_journal_coeditor_code     VU2003
_publ_contact_author_name     'Hoover Valencia-Sanchez'
_publ_contact_author_address
;
Grupo de Investigaci\'on en Fotocat\'alisis y Estado S\'olido GIFES,
Escuela de Qu\'imica, Universidad Tecnol\'ogica de Pereira, Carrera 27 10-02,
Pereira, Colombia
;
_publ_contact_author_email     'hvalencia@utp.edu.co'
_publ_contact_author_fax     ?
_publ_contact_author_phone     '576063137290'
_publ_section_title
;
Crystal structure, Hirsfeld surface analysis and DFT study of
<i>N</i>-(2-nitrophenyl)maleimide
;
loop_
    _publ_author_name
    _publ_author_address
    'Montoya-Garcia, Maribel'
;
Grupo de Investigaci\'on en Fotocat\'alisis y Estado S\'olido GIFES,
Escuela de Qu\'imica, Universidad Tecnol\'ogica de Pereira, Carrera 27 10-02,
Pereira,
Colombia
;
    'Cortes-Hernandez, H\'ector'
;
Grupo de Investigaci\'on en Fotocat\'alisis y Estado S\'olido GIFES,
Escuela de Qu\'imica, Universidad Tecnol\'ogica de Pereira, Carrera 27 10-02,
Pereira,
Colombia
;
    'D'Vries, Richard'
;
Facultad de Ciencias Naturales, Exactas y de la Educaci\'on,
Departamento de Qu\'imica, Universidad del Cauca, Calle 5 4-70, Popay\'an,
Colombia
;
    'Valencia-Sanchez, Hoover'
;
Grupo de Investigaci\'on en Fotocat\'alisis y Estado S\'olido GIFES,
Escuela de Qu\'imica, Universidad Tecnol\'ogica de Pereira, Carrera 27 10-02,
Pereira,
Colombia
;
_publ_section_synopsis
;
The title compound crystallizes in the monoclinic system (space group
<i>P</i>2~1~/<i>n</i>) with two molecules in the asymmetric unit, which are
linked by C---H...O hydrogen bonds. Hirshfeld surface analysis showed that the
most significant contributions to the crystal packing are from H...O/O...H,
H...C/C...H and H...H interactions. A DFT study was conducted using three
different levels of theory.
;
_chemical_name_systematic
;
1-(2-Nitrophenyl)pyrrole-2,5-dione
;
_chemical_name_common
;
<i>N</i>-(2-Nitrophenyl)maleimide
;
_chemical_formula_moiety     'C10 H6 N2 O4'
_chemical_formula_sum     'C10 H6 N2 O4'
_chemical_formula_iupac     'C10 H6 N2 O4'
_chemical_formula_weight     218.17
_chemical_melting_point     ?
_space_group_crystal_system     monoclinic
_space_group_name_H-M_alt     'P 1 21/n 1'
_space_group_name_Hall     '-P 2yn'
loop_
    _space_group_symop_operation_xyz
    'x, y, z'
    '-x+1/2, y+1/2, -z+1/2'
    '-x, -y, -z'
    'x-1/2, -y-1/2, z-1/2'
_cell_length_a     14.331(5)
_cell_length_b     7.769(5)
_cell_length_c     17.558(5)
_cell_angle_alpha     90
_cell_angle_beta     91.969(5)
_cell_angle_gamma     90
_cell_volume     1953.7(15)
_cell_formula_units_Z     8
_cell_measurement_reflns_used     2214
_cell_measurement_theta_min     3.6101
_cell_measurement_theta_max     29.4914
_cell_measurement_temperature     293(2)
_exptl_crystal_description     needle
_exptl_crystal_colour     'clear yellow'
_exptl_crystal_size_max     0.5963
_exptl_crystal_size_mid     0.5082
_exptl_crystal_size_min     0.3633
_exptl_crystal_density_diffrn     1.483
_exptl_crystal_density_meas     ?
_exptl_crystal_density_method     'not measured'
_exptl_crystal_F_000     896
_exptl_absorpt_coefficient_mu     0.118
_exptl_absorpt_correction_type     analytical
_exptl_absorpt_process_details
;
(CrysAlisPro;  Agilent, 2012)
;
_exptl_absorpt_correction_T_min     0.983
_exptl_absorpt_correction_T_max     0.988
_diffrn_ambient_temperature     293(2)
_diffrn_source     'Enhance (Mo) X-ray Source'
_diffrn_radiation_type     MoK\a
_diffrn_radiation_wavelength     0.71073
_diffrn_measurement_device_type     'Xcalibur, Atlas, Gemini'
_diffrn_measurement_method     '\w scans'
_diffrn_detector_area_resol_mean     ?
_diffrn_reflns_number     8808
_diffrn_reflns_av_R_equivalents     0.0203
_diffrn_reflns_av_unetI/netI     0.0338
_diffrn_reflns_theta_min     3.610
_diffrn_reflns_theta_max     28.968
_diffrn_reflns_theta_full     25.242
_diffrn_measured_fraction_theta_max     0.877
_diffrn_measured_fraction_theta_full     0.997
_diffrn_reflns_limit_h_min     -18
_diffrn_reflns_limit_h_max     17
_diffrn_reflns_limit_k_min     -7
_diffrn_reflns_limit_k_max     10
_diffrn_reflns_limit_l_min     -16
_diffrn_reflns_limit_l_max     23
_diffrn_standards_number     3
_diffrn_standards_interval_time     60
_diffrn_standards_decay_%     0
_refine_special_details     ?
_reflns_number_total     5183
_reflns_number_gt     2815
_reflns_threshold_expression     'I > 2\s(I)'
_refine_ls_structure_factor_coef     Fsqd
_refine_ls_matrix_type     full
_refine_ls_R_factor_all     0.0873
_refine_ls_R_factor_gt     0.0479
_refine_ls_wR_factor_gt     0.0988
_refine_ls_wR_factor_ref     0.1215
_refine_ls_goodness_of_fit_ref     1.020
_refine_ls_restrained_S_all     1.020
_refine_ls_number_reflns     4548
_refine_ls_number_parameters     299
_refine_ls_number_restraints     0
_refine_ls_hydrogen_treatment     constr
_refine_ls_weighting_scheme     calc
_refine_ls_weighting_details
              'w=1/[\s^2^(Fo^2^)+(0.0388P)^2^+0.6076P] where P=(Fo^2^+2Fc^2^)/3'
_atom_sites_solution_hydrogens     geom
_atom_sites_solution_primary     dual
_atom_sites_solution_secondary     ?
_refine_ls_shift/su_max     0.000
_refine_ls_shift/su_mean     0.000
_refine_diff_density_max     0.206
_refine_diff_density_min     -0.194
_refine_ls_extinction_method
;
<i>SHELXL2016/6</i> (Sheldrick, 2015b)
;
_refine_ls_extinction_coef     0.0083(8)
_refine_ls_extinction_expression
                                  'Fc^*^=kFc[1+0.001xFc^2^\l^3^/sin(2\q)]^-1/4^'
loop_
    _atom_type_symbol
    _atom_type_description
    _atom_type_scat_dispersion_real
    _atom_type_scat_dispersion_imag
    _atom_type_scat_source
    'C' 'C' 0.0033 0.0016
                         'International Tables Vol C Tables 4.2.6.8 and 6.1.1.4'
    'H' 'H' 0.0000 0.0000
                         'International Tables Vol C Tables 4.2.6.8 and 6.1.1.4'
    'N' 'N' 0.0061 0.0033
                         'International Tables Vol C Tables 4.2.6.8 and 6.1.1.4'
    'O' 'O' 0.0106 0.0060
                         'International Tables Vol C Tables 4.2.6.8 and 6.1.1.4'
_computing_data_collection
;
CrysAlisPro (Agilent, 2012)
;
_computing_cell_refinement
;
CrysAlisPro (Agilent, 2012)
;
_computing_data_reduction
;
CrysAlisPro (Agilent, 2012)
;
_computing_structure_solution
;
<i>SHELXT2014/5</i> (Sheldrick, 2015a)
;
_computing_structure_refinement
;
<i>SHELXL2016/6</i> (Sheldrick, 2015b)
;
_computing_molecular_graphics
;
Olex2 1.3 (Dolomanov <i>et al.</i>,  2009)
;
_computing_publication_material
;
Olex2 1.3 (Dolomanov <i>et al.</i>,  2009)
;
loop_
    _atom_site_type_symbol
    _atom_site_label
    _atom_site_fract_x
    _atom_site_fract_y
    _atom_site_fract_z
    _atom_site_U_iso_or_equiv
    _atom_site_adp_type
    _atom_site_calc_flag
    _atom_site_occupancy
    _atom_site_disorder_assembly
    _atom_site_disorder_group
    N N2 0.57741(10) 0.7048(2) 0.17503(8) 0.0448(4) Uani d 1 . .
    O O6 0.47003(10) 0.6430(2) 0.07816(8) 0.0720(5) Uani d 1 . .
    O O8 0.42833(12) 0.53297(19) 0.23870(10) 0.0726(5) Uani d 1 . .
    N N1 0.23720(10) 0.4967(2) 0.46284(9) 0.0476(4) Uani d 1 . .
    O O5 0.70442(11) 0.6767(2) 0.25807(9) 0.0809(5) Uani d 1 . .
    N N4 0.38702(12) 0.6666(2) 0.22501(9) 0.0521(4) Uani d 1 . .
    O O2 0.11155(11) 0.4289(2) 0.53495(10) 0.0818(5) Uani d 1 . .
    O O7 0.30425(11) 0.6748(2) 0.20630(10) 0.0807(5) Uani d 1 . .
    O O1 0.33431(11) 0.6568(3) 0.38930(11) 0.0936(6) Uani d 1 . .
    C C13 0.43816(12) 0.8286(2) 0.23277(10) 0.0389(4) Uani d 1 . .
    C C14 0.53010(12) 0.8421(2) 0.21045(10) 0.0396(4) Uani d 1 . .
    N N3 0.37727(17) 0.6062(3) 0.57413(12) 0.0727(6) Uani d 1 . .
    O O4A 0.3015(11) 0.6806(17) 0.5880(10) 0.129(5) Uani d 0.5 A 1
    C C4 0.30211(13) 0.3785(3) 0.49581(10) 0.0458(5) Uani d 1 . .
    C C12 0.39261(14) 0.9659(2) 0.26434(11) 0.0493(5) Uani d 1 . .
    H H12 0.330597 0.955447 0.277613 0.059 Uiso calc 1 . .
    C C15 0.57553(14) 0.9976(3) 0.22127(11) 0.0505(5) Uani d 1 . .
    H H15 0.636591 1.010733 0.205935 0.061 Uiso calc 1 . .
    C C20 0.54333(14) 0.6143(3) 0.11138(11) 0.0514(5) Uani d 1 . .
    C C17 0.66103(13) 0.6319(3) 0.20183(12) 0.0531(5) Uani d 1 . .
    C C3 0.37054(14) 0.4268(3) 0.54888(11) 0.0523(5) Uani d 1 . .
    C C7 0.14624(14) 0.5155(3) 0.48641(12) 0.0538(5) Uani d 1 . .
    C C11 0.43925(16) 1.1178(3) 0.27605(12) 0.0573(5) Uani d 1 . .
    H H11 0.409483 1.210544 0.298310 0.069 Uiso calc 1 . .
    C C16 0.53049(16) 1.1328(3) 0.25470(12) 0.0598(6) Uani d 1 . .
    H H16 0.562129 1.236008 0.263028 0.072 Uiso calc 1 . .
    C C10 0.25829(15) 0.6291(3) 0.41321(12) 0.0579(6) Uani d 1 . .
    O O3 0.45594(16) 0.6661(3) 0.58559(13) 0.1184(8) Uani d 1 . .
    C C19 0.61368(15) 0.4812(3) 0.09608(13) 0.0609(6) Uani d 1 . .
    H H19 0.610624 0.403119 0.055928 0.073 Uiso calc 1 . .
    C C9 0.17067(16) 0.7259(3) 0.40028(13) 0.0652(6) Uani d 1 . .
    H H9 0.162690 0.819245 0.367519 0.078 Uiso calc 1 . .
    C C5 0.29837(16) 0.2077(3) 0.47417(13) 0.0640(6) Uani d 1 . .
    H H5 0.253871 0.171906 0.437746 0.077 Uiso calc 1 . .
    C C18 0.68104(16) 0.4907(3) 0.14809(13) 0.0639(6) Uani d 1 . .
    H H18 0.733352 0.419827 0.150902 0.077 Uiso calc 1 . .
    C C8 0.10613(15) 0.6601(3) 0.44202(13) 0.0652(6) Uani d 1 . .
    H H8 0.044719 0.698340 0.443510 0.078 Uiso calc 1 . .
    C C2 0.43382(16) 0.3107(4) 0.57970(13) 0.0720(7) Uani d 1 . .
    H H2 0.480623 0.346376 0.614146 0.086 Uiso calc 1 . .
    C C1 0.42634(19) 0.1411(4) 0.55849(16) 0.0805(8) Uani d 1 . .
    H H1 0.467045 0.060191 0.580155 0.097 Uiso calc 1 . .
    C C6 0.3598(2) 0.0902(3) 0.50596(16) 0.0802(8) Uani d 1 . .
    H H6 0.355932 -0.024794 0.491543 0.096 Uiso calc 1 . .
    O O4B 0.3109(8) 0.6914(10) 0.5784(7) 0.076(2) Uani d 0.5 A 2
loop_
    _atom_site_aniso_label
    _atom_site_aniso_U_11
    _atom_site_aniso_U_22
    _atom_site_aniso_U_33
    _atom_site_aniso_U_12
    _atom_site_aniso_U_13
    _atom_site_aniso_U_23
    N2 0.0371(8) 0.0495(9) 0.0474(9) 0.0031(7) -0.0032(6) -0.0111(8)
    O6 0.0586(9) 0.0980(13) 0.0582(9) 0.0062(9) -0.0134(7) -0.0229(9)
    O8 0.0853(12) 0.0376(8) 0.0959(12) -0.0044(8) 0.0160(9) 0.0038(8)
    N1 0.0399(9) 0.0537(10) 0.0494(9) 0.0047(7) 0.0030(7) 0.0106(8)
    O5 0.0592(9) 0.1078(14) 0.0739(10) 0.0278(9) -0.0224(8) -0.0266(10)
    N4 0.0487(10) 0.0508(11) 0.0569(10) -0.0118(8) 0.0034(8) 0.0013(8)
    O2 0.0567(10) 0.0974(13) 0.0925(12) -0.0001(9) 0.0200(8) 0.0336(11)
    O7 0.0474(9) 0.0968(13) 0.0973(12) -0.0276(9) -0.0077(8) -0.0006(10)
    O1 0.0575(10) 0.1259(16) 0.0987(13) 0.0074(10) 0.0215(9) 0.0615(12)
    C13 0.0386(9) 0.0354(9) 0.0425(9) -0.0017(8) -0.0025(7) 0.0041(8)
    C14 0.0363(9) 0.0416(10) 0.0405(9) -0.0002(8) -0.0027(7) -0.0025(8)
    N3 0.0769(15) 0.0820(16) 0.0584(12) -0.0005(14) -0.0112(11) -0.0154(11)
    O4A 0.135(9) 0.133(9) 0.119(7) 0.036(6) 0.025(5) -0.042(6)
    C4 0.0436(10) 0.0491(11) 0.0451(10) 0.0054(9) 0.0065(8) 0.0069(9)
    C12 0.0442(11) 0.0474(11) 0.0566(12) 0.0075(9) 0.0058(9) 0.0066(10)
    C15 0.0451(11) 0.0543(12) 0.0522(11) -0.0121(10) 0.0026(8) -0.0039(10)
    C20 0.0498(11) 0.0568(12) 0.0476(11) -0.0055(10) 0.0018(9) -0.0089(10)
    C17 0.0433(11) 0.0624(13) 0.0533(12) 0.0083(10) -0.0013(9) -0.0057(10)
    C3 0.0533(12) 0.0610(13) 0.0428(10) 0.0100(10) 0.0022(9) 0.0003(10)
    C7 0.0421(11) 0.0620(13) 0.0575(12) -0.0005(10) 0.0046(9) 0.0073(11)
    C11 0.0709(14) 0.0407(11) 0.0609(13) 0.0093(11) 0.0090(11) -0.0009(10)
    C16 0.0753(15) 0.0423(11) 0.0618(13) -0.0159(11) 0.0035(11) -0.0075(10)
    C10 0.0515(12) 0.0702(14) 0.0520(12) 0.0017(11) 0.0024(9) 0.0176(11)
    O3 0.1028(16) 0.1317(19) 0.1193(17) -0.0274(14) -0.0180(13) -0.0397(14)
    C19 0.0650(14) 0.0576(13) 0.0609(13) -0.0005(11) 0.0105(11) -0.0191(11)
    C9 0.0606(14) 0.0675(15) 0.0669(14) 0.0084(12) -0.0075(11) 0.0223(12)
    C5 0.0690(15) 0.0547(13) 0.0681(14) -0.0004(11) 0.0015(11) 0.0029(12)
    C18 0.0601(14) 0.0630(14) 0.0690(14) 0.0163(11) 0.0096(11) -0.0083(12)
    C8 0.0474(12) 0.0747(15) 0.0735(14) 0.0156(12) 0.0007(11) 0.0109(13)
    C2 0.0615(14) 0.100(2) 0.0540(13) 0.0235(14) -0.0013(10) 0.0112(14)
    C1 0.0797(18) 0.086(2) 0.0766(17) 0.0393(16) 0.0147(14) 0.0276(16)
    C6 0.095(2) 0.0514(14) 0.0954(19) 0.0169(14) 0.0168(16) 0.0094(14)
    O4B 0.081(5) 0.040(3) 0.106(6) 0.015(3) -0.021(4) -0.014(3)
_geom_special_details
;
 All esds (except the esd in the dihedral angle between two l.s. planes)
 are estimated using the full covariance matrix.  The cell esds are taken
 into account individually in the estimation of esds in distances, angles
 and torsion angles; correlations between esds in cell parameters are only
 used when they are defined by crystal symmetry.  An approximate (isotropic)
 treatment of cell esds is used for estimating esds involving l.s. planes.
;
loop_
    _geom_bond_atom_site_label_1
    _geom_bond_atom_site_label_2
    _geom_bond_site_symmetry_2
    _geom_bond_distance
    _geom_bond_publ_flag
    N2 C14 . 1.419(2) ?
    N2 C20 . 1.394(2) ?
    N2 C17 . 1.393(2) ?
    O6 C20 . 1.205(2) ?
    O8 N4 . 1.215(2) ?
    N1 C4 . 1.416(2) ?
    N1 C7 . 1.389(2) ?
    N1 C10 . 1.388(3) ?
    O5 C17 . 1.200(2) ?
    N4 O7 . 1.222(2) ?
    N4 C13 . 1.460(2) ?
    O2 C7 . 1.207(2) ?
    O1 C10 . 1.200(2) ?
    C13 C14 . 1.391(2) ?
    C13 C12 . 1.377(3) ?
    C14 C15 . 1.382(3) ?
    N3 O4A . 1.261(15) ?
    N3 C3 . 1.465(3) ?
    N3 O3 . 1.230(3) ?
    N3 O4B . 1.164(11) ?
    C4 C3 . 1.381(3) ?
    C4 C5 . 1.381(3) ?
    C12 H12 . 0.9300 ?
    C12 C11 . 1.369(3) ?
    C15 H15 . 0.9300 ?
    C15 C16 . 1.375(3) ?
    C20 C19 . 1.475(3) ?
    C17 C18 . 1.481(3) ?
    C3 C2 . 1.377(3) ?
    C7 C8 . 1.473(3) ?
    C11 H11 . 0.9300 ?
    C11 C16 . 1.377(3) ?
    C16 H16 . 0.9300 ?
    C10 C9 . 1.475(3) ?
    C19 H19 . 0.9300 ?
    C19 C18 . 1.308(3) ?
    C9 H9 . 0.9300 ?
    C9 C8 . 1.304(3) ?
    C5 H5 . 0.9300 ?
    C5 C6 . 1.373(3) ?
    C18 H18 . 0.9300 ?
    C8 H8 . 0.9300 ?
    C2 H2 . 0.9300 ?
    C2 C1 . 1.372(4) ?
    C1 H1 . 0.9300 ?
    C1 C6 . 1.362(4) ?
    C6 H6 . 0.9300 ?
loop_
    _geom_angle_atom_site_label_1
    _geom_angle_atom_site_label_2
    _geom_angle_atom_site_label_3
    _geom_angle_site_symmetry_1
    _geom_angle_site_symmetry_3
    _geom_angle
    _geom_angle_publ_flag
    C20 N2 C14 . . 124.81(15) ?
    C17 N2 C14 . . 125.19(15) ?
    C17 N2 C20 . . 109.84(16) ?
    C7 N1 C4 . . 123.81(16) ?
    C10 N1 C4 . . 125.65(16) ?
    C10 N1 C7 . . 109.61(16) ?
    O8 N4 O7 . . 124.03(18) ?
    O8 N4 C13 . . 118.58(16) ?
    O7 N4 C13 . . 117.37(18) ?
    C14 C13 N4 . . 121.04(16) ?
    C12 C13 N4 . . 117.50(16) ?
    C12 C13 C14 . . 121.45(17) ?
    C13 C14 N2 . . 122.56(16) ?
    C15 C14 N2 . . 119.17(16) ?
    C15 C14 C13 . . 118.24(17) ?
    O4A N3 C3 . . 116.5(7) ?
    O3 N3 O4A . . 125.8(7) ?
    O3 N3 C3 . . 117.4(2) ?
    O4B N3 C3 . . 121.0(4) ?
    O4B N3 O3 . . 121.4(5) ?
    C3 C4 N1 . . 122.75(18) ?
    C5 C4 N1 . . 119.45(18) ?
    C5 C4 C3 . . 117.80(19) ?
    C13 C12 H12 . . 120.2 ?
    C11 C12 C13 . . 119.52(18) ?
    C11 C12 H12 . . 120.2 ?
    C14 C15 H15 . . 120.0 ?
    C16 C15 C14 . . 120.04(19) ?
    C16 C15 H15 . . 120.0 ?
    N2 C20 C19 . . 106.06(17) ?
    O6 C20 N2 . . 124.78(19) ?
    O6 C20 C19 . . 129.16(19) ?
    N2 C17 C18 . . 105.62(17) ?
    O5 C17 N2 . . 125.12(19) ?
    O5 C17 C18 . . 129.25(19) ?
    C4 C3 N3 . . 120.01(19) ?
    C2 C3 N3 . . 118.0(2) ?
    C2 C3 C4 . . 122.0(2) ?
    N1 C7 C8 . . 106.01(18) ?
    O2 C7 N1 . . 124.43(19) ?
    O2 C7 C8 . . 129.5(2) ?
    C12 C11 H11 . . 120.2 ?
    C12 C11 C16 . . 119.69(19) ?
    C16 C11 H11 . . 120.2 ?
    C15 C16 C11 . . 121.02(19) ?
    C15 C16 H16 . . 119.5 ?
    C11 C16 H16 . . 119.5 ?
    N1 C10 C9 . . 105.79(18) ?
    O1 C10 N1 . . 124.88(19) ?
    O1 C10 C9 . . 129.3(2) ?
    C20 C19 H19 . . 125.5 ?
    C18 C19 C20 . . 109.02(19) ?
    C18 C19 H19 . . 125.5 ?
    C10 C9 H9 . . 125.4 ?
    C8 C9 C10 . . 109.3(2) ?
    C8 C9 H9 . . 125.4 ?
    C4 C5 H5 . . 119.7 ?
    C6 C5 C4 . . 120.6(2) ?
    C6 C5 H5 . . 119.7 ?
    C17 C18 H18 . . 125.3 ?
    C19 C18 C17 . . 109.39(19) ?
    C19 C18 H18 . . 125.3 ?
    C7 C8 H8 . . 125.5 ?
    C9 C8 C7 . . 108.97(19) ?
    C9 C8 H8 . . 125.5 ?
    C3 C2 H2 . . 120.7 ?
    C1 C2 C3 . . 118.6(2) ?
    C1 C2 H2 . . 120.7 ?
    C2 C1 H1 . . 119.7 ?
    C6 C1 C2 . . 120.6(2) ?
    C6 C1 H1 . . 119.7 ?
    C5 C6 H6 . . 119.8 ?
    C1 C6 C5 . . 120.4(2) ?
    C1 C6 H6 . . 119.8 ?
loop_
    _geom_torsion_atom_site_label_1
    _geom_torsion_atom_site_label_2
    _geom_torsion_atom_site_label_3
    _geom_torsion_atom_site_label_4
    _geom_torsion_site_symmetry_1
    _geom_torsion_site_symmetry_2
    _geom_torsion_site_symmetry_3
    _geom_torsion_site_symmetry_4
    _geom_torsion
    _geom_torsion_publ_flag
    N2 C14 C15 C16 . . . . 179.26(18) ?
    N2 C20 C19 C18 . . . . 1.9(3) ?
    N2 C17 C18 C19 . . . . -1.3(3) ?
    O6 C20 C19 C18 . . . . -177.2(2) ?
    O8 N4 C13 C14 . . . . 38.8(2) ?
    O8 N4 C13 C12 . . . . -139.90(19) ?
    N1 C4 C3 N3 . . . . 0.9(3) ?
    N1 C4 C3 C2 . . . . -179.20(19) ?
    N1 C4 C5 C6 . . . . -179.2(2) ?
    N1 C7 C8 C9 . . . . -3.9(3) ?
    N1 C10 C9 C8 . . . . 3.0(3) ?
    O5 C17 C18 C19 . . . . 177.4(3) ?
    N4 C13 C14 N2 . . . . 3.9(3) ?
    N4 C13 C14 C15 . . . . -178.18(16) ?
    N4 C13 C12 C11 . . . . 176.92(17) ?
    O2 C7 C8 C9 . . . . 174.7(2) ?
    O7 N4 C13 C14 . . . . -142.47(18) ?
    O7 N4 C13 C12 . . . . 38.8(2) ?
    O1 C10 C9 C8 . . . . -174.7(3) ?
    C13 C14 C15 C16 . . . . 1.3(3) ?
    C13 C12 C11 C16 . . . . 1.3(3) ?
    C14 N2 C20 O6 . . . . 0.9(3) ?
    C14 N2 C20 C19 . . . . -178.29(17) ?
    C14 N2 C17 O5 . . . . -0.7(3) ?
    C14 N2 C17 C18 . . . . 178.04(18) ?
    C14 C13 C12 C11 . . . . -1.8(3) ?
    C14 C15 C16 C11 . . . . -1.7(3) ?
    N3 C3 C2 C1 . . . . 177.8(2) ?
    O4A N3 C3 C4 . . . . 43.2(9) ?
    O4A N3 C3 C2 . . . . -136.7(9) ?
    C4 N1 C7 O2 . . . . -3.3(3) ?
    C4 N1 C7 C8 . . . . 175.37(18) ?
    C4 N1 C10 O1 . . . . 3.1(4) ?
    C4 N1 C10 C9 . . . . -174.82(18) ?
    C4 C3 C2 C1 . . . . -2.1(3) ?
    C4 C5 C6 C1 . . . . -1.1(4) ?
    C12 C13 C14 N2 . . . . -177.44(17) ?
    C12 C13 C14 C15 . . . . 0.5(3) ?
    C12 C11 C16 C15 . . . . 0.4(3) ?
    C20 N2 C14 C13 . . . . 51.8(3) ?
    C20 N2 C14 C15 . . . . -126.1(2) ?
    C20 N2 C17 O5 . . . . -176.2(2) ?
    C20 N2 C17 C18 . . . . 2.5(2) ?
    C20 C19 C18 C17 . . . . -0.4(3) ?
    C17 N2 C14 C13 . . . . -123.1(2) ?
    C17 N2 C14 C15 . . . . 59.0(3) ?
    C17 N2 C20 O6 . . . . 176.4(2) ?
    C17 N2 C20 C19 . . . . -2.8(2) ?
    C3 C4 C5 C6 . . . . 1.3(3) ?
    C3 C2 C1 C6 . . . . 2.4(4) ?
    C7 N1 C4 C3 . . . . -100.0(2) ?
    C7 N1 C4 C5 . . . . 80.6(3) ?
    C7 N1 C10 O1 . . . . 172.4(2) ?
    C7 N1 C10 C9 . . . . -5.5(2) ?
    C10 N1 C4 C3 . . . . 67.8(3) ?
    C10 N1 C4 C5 . . . . -111.6(2) ?
    C10 N1 C7 O2 . . . . -172.8(2) ?
    C10 N1 C7 C8 . . . . 5.9(2) ?
    C10 C9 C8 C7 . . . . 0.5(3) ?
    O3 N3 C3 C4 . . . . -142.3(2) ?
    O3 N3 C3 C2 . . . . 37.8(3) ?
    C5 C4 C3 N3 . . . . -179.7(2) ?
    C5 C4 C3 C2 . . . . 0.2(3) ?
    C2 C1 C6 C5 . . . . -0.9(4) ?
    O4B N3 C3 C4 . . . . 32.9(8) ?
    O4B N3 C3 C2 . . . . -147.0(8) ?
loop_
    _geom_hbond_atom_site_label_D
    _geom_hbond_atom_site_label_H
    _geom_hbond_atom_site_label_A
    _geom_hbond_site_symmetry_A
    _geom_hbond_distance_DH
    _geom_hbond_distance_HA
    _geom_hbond_distance_DA
    _geom_hbond_angle_DHA
    C5 H5 O7 2_545 0.93 2.636 3.457(3) 147.56
    C18 H18 O5 2_645 0.93 2.611 3.343(3) 135.92
    C16 H16 O3 3_676 0.93 2.785 3.210(3) 108.94
    C15 H15 O5 2_655 0.93 2.675 3.455(3) 141.89
    C19 H19 O2 4_665 0.93 2.606 3.362(3) 138.81
    C19 H19 O6 3_665 0.93 2.612 3.388(3) 141.33
    C2 H2 O1 3_666 0.93 2.655 3.358(3) 132.94
_shelx_space_group_comment
;
The symmetry employed for this shelxl refinement is uniquely defined
by the following loop, which should always be used as a source of
symmetry information in preference to the above space-group names.
They are only intended as comments.
;
_shelx_estimated_absorpt_T_min     ?
_shelx_estimated_absorpt_T_max     ?
_shelx_hkl_file
;
   0   0   4 4665.98   17.16
   0   0   5    0.75    0.88
   0   0  -6 8434.65   28.06
   0   0   6 8396.89   28.47
   0   0   7    8.25    1.61
   0   0  -7   10.72    1.26
   0   0  -8    4.40    0.79
   0   0   8    3.66    0.89
   0   0  -9    0.62    0.55
   0   0   9    0.07    0.65
   0   0  10   72.07    3.56
   0   0 -10   73.64    3.49
   0   0 -11   -0.21    0.67
   0   0  11   -0.91    1.04
   0   0  12  133.67    5.40
   0   0 -12  135.95    5.22
   0   0 -13   -0.26    0.60
   0   0  13    0.21    0.95
   0   0 -14   12.60    1.87
   0   0  14   12.08    1.95
   0   0  15   -0.12    1.14
   0   0  16   26.73    2.90
   0   0  17   -1.59    1.31
   0   0  18    0.97    1.20
   0   0  19    0.14    1.15
   0   0  20    1.37    1.36
   0   0  21   -0.72    1.20
   0   0  22    2.68    1.71
   0   0  23    3.66    1.79
   0   0  24    1.49    1.46
   0   1   3 2556.56   14.12
   0  -1   4 2357.73   10.16
   0   1   4 2301.03   14.75
   0   1   5   78.26    3.09
   0  -1   5   77.93    2.14
   0  -1   6 1324.50    9.99
   0   1   6 1302.57   13.11
   0   1   7    6.49    1.41
   0   1  -7    4.96    0.80
   0  -1   8  559.76    7.84
   0   1   8  565.84    9.61
   0   1  -8  556.64    7.69
   0  -1  -9   92.92    4.04
   0  -1   9   93.14    3.48
   0   1   9   97.38    4.35
   0   1  -9  101.32    3.54
   0   1  10    6.31    1.38
   0   1 -10    7.96    1.14
   0  -1 -10   10.13    1.43
   0  -1  11   -0.88    0.80
   0   1  11   -1.86    1.32
   0  -1 -11    0.62    0.70
   0   1 -11   -0.36    0.59
   0  -1  12    7.65    1.33
   0   1  12    6.25    1.48
   0  -1 -12    6.13    1.29
   0   1  13   33.75    3.08
   0  -1 -13   30.23    2.75
   0  -1  13   28.63    2.55
   0  -1  14   31.79    2.85
   0   1  14   33.74    3.20
   0  -1  15    0.63    0.99
   0   1  15    1.16    1.05
   0   1  16   14.73    2.48
   0  -1  16   12.94    2.06
   0  -1  17    2.86    1.25
   0   1  17    2.00    1.43
   0  -1  18    9.71    1.93
   0   1  18    6.57    2.00
   0  -1  19    2.79    1.38
   0   1  19    1.36    1.31
   0  -1  20    2.16    1.35
   0   1  20    1.58    1.44
   0  -1  21    0.53    1.08
   0   1  21   -0.11    1.16
   0   1  22    6.75    2.02
   0  -1  22    5.35    1.81
   0   1  23    4.10    2.14
   0   1  24    1.41    1.64
   0  -2   0    0.98    0.35
   0   2   0    0.65    0.34
   0   2   1 3411.20   16.40
   0  -2   1 3373.83   13.71
   0   2  -1 3406.75   13.63
   0   2  -2  144.63    2.61
   0  -2   2  144.66    2.64
   0   2   2  144.23    3.70
   0   2   3   81.09    3.04
   0   2  -3   86.67    1.91
   0  -2   3   85.75    1.97
   0  -2   4  567.44    5.18
   0   2   4  594.93    8.61
   0  -2   5  550.44    5.47
   0   2   5  543.58    8.80
   0   2   6  331.47    7.26
   0  -2   6  318.46    4.47
   0   2   7   67.53    3.60
   0  -2   7   69.36    2.29
   0   2   8  351.36    8.28
   0  -2   8  340.94    5.55
   0  -2   9   19.72    1.52
   0   2   9   17.10    2.05
   0  -2  10  123.20    3.96
   0   2  10  116.31    5.39
   0   2  11   46.76    3.58
   0  -2 -11   48.45    3.40
   0  -2  11   43.83    2.58
   0  -2  12   69.24    3.37
   0   2  12   59.89    4.20
   0  -2 -12   67.30    4.13
   0  -2  13   12.43    1.59
   0   2  13   12.60    2.24
   0  -2 -13   10.39    0.74
   0  -2  14    1.41    0.25
   0  -2  14    2.29    1.05
   0   2  14    2.26    1.18
   0  -2  15   24.18    2.41
   0   2  15   29.02    3.25
   0  -2  16    8.09    1.61
   0   2  16    5.31    1.65
   0  -2  17    0.89    0.87
   0   2  17    1.53    1.14
   0   2  18    1.82    1.29
   0  -2  18    2.72    1.21
   0   2  19    1.92    1.39
   0  -2  19    3.23    1.31
   0  -2  20    3.33    1.30
   0   2  20    7.57    2.32
   0   2  21   -0.20    1.29
   0   2  22    1.40    1.62
   0  -3   0    0.66    0.44
   0   3   0    0.05    0.53
   0   3  -1   96.77    2.96
   0  -3   1   98.55    2.96
   0   3   1   95.86    3.38
   0  -3  -1   98.64    3.34
   0   3   2   15.75    1.51
   0   3  -2   14.05    1.12
   0  -3   2   12.50    1.01
   0  -3  -2   12.96    1.33
   0   3  -3   56.92    1.99
   0  -3   3   53.60    1.97
   0   3   3   54.75    2.84
   0   3   4   60.03    3.17
   0  -3   4   55.83    1.97
   0   3  -4   58.20    1.92
   0  -3   5 1826.29   11.10
   0   3   5 1894.15   18.19
   0   3   6  177.45    6.02
   0  -3   6  183.13    3.62
   0  -3   7   11.72    0.97
   0  -3   7   13.00    1.06
   0   3   7   11.73    1.83
   0  -3   8  575.78    7.06
   0  -3   8  557.86    6.67
   0   3   8  557.70   11.34
   0  -3   9   89.17    2.90
   0   3   9   87.78    4.84
   0  -3   9   86.80    2.91
   0   3  10    6.38    1.56
   0  -3  10    7.43    0.99
   0  -3  10    8.57    1.10
   0  -3 -10    6.96    1.45
   0   3  11   51.69    4.07
   0  -3  11   59.87    2.77
   0  -3  12    0.33    0.63
   0   3  12    0.54    1.15
   0  -3  13  140.49    4.68
   0   3  13  139.71    6.86
   0   3  14    0.51    1.06
   0  -3  14    1.16    0.73
   0   3  15   -1.08    1.70
   0  -3  15    1.35    0.85
   0  -3  16    8.47    1.53
   0   3  16    8.13    2.24
   0  -3  17   -0.93    0.98
   0   3  17   -0.33    1.33
   0  -3  18   -1.27    0.99
   0   3  18    0.30    1.20
   0   3  19   -0.17    1.47
   0   3  20    3.86    1.77
   0   3  21    6.97    2.13
   0   4   0  663.94    9.62
   0  -4   0  681.98    9.52
   0   4   1  264.60    6.37
   0   4  -1  268.07    5.81
   0  -4  -1  274.12    6.38
   0  -4   1  267.81    5.75
   0  -4   2    6.38    0.91
   0   4   2    4.02    0.90
   0   4  -2    6.21    0.90
   0  -4  -2    5.06    1.03
   0  -4   3    5.78    0.81
   0   4  -3    5.69    0.84
   0   4   3    7.00    1.16
   0  -4  -3    6.00    1.09
   0   4   4   -0.44    0.89
   0  -4  -4   -0.23    0.58
   0  -4   4    0.11    0.38
   0   4  -4    0.08    0.42
   0   4  -5    9.67    0.96
   0   4   5    8.72    1.51
   0  -4   5    8.80    0.91
   0  -4  -5    5.30    1.11
   0  -4  -6  240.99    7.27
   0   4   6  234.29    7.43
   0  -4   6  225.21    4.41
   0  -4  -7    2.97    0.94
   0  -4   7    3.27    0.59
   0  -4  -8    3.74    1.11
   0   4   8    3.31    1.29
   0  -4   8    4.51    0.68
   0  -4   9   19.34    1.37
   0  -4   9   19.21    1.31
   0   4   9   19.47    2.54
   0  -4  10   87.37    2.88
   0  -4  10   86.67    2.99
   0   4  10   91.24    5.43
   0  -4  11    3.19    0.74
   0  -4  11    3.40    0.72
   0   4  11    2.10    1.49
   0   4  12   -0.32    1.33
   0  -4  12    0.00    0.50
   0  -4  12    1.36    0.74
   0  -4  13   23.60    1.81
   0  -4  13   25.09    1.90
   0   4  13   22.38    3.14
   0   4  14   32.90    3.92
   0  -4  14   38.96    2.40
   0  -4  14   36.08    2.34
   0   4  15    0.37    1.36
   0  -4  15   -0.01    0.62
   0   4  16   24.48    3.70
   0  -4  16   23.79    2.09
   0   4  17    0.36    1.34
   0   4  18    2.63    1.83
   0   4  19   -3.43    1.77
   0   4  20   -0.64    1.44
   0  -5   0   -0.60    0.60
   0   5   0   -0.91    0.77
   0   5   1   11.58    1.59
   0  -5   1   11.18    1.39
   0  -5  -1   12.92    1.61
   0   5  -1   10.83    1.44
   0  -5  -2  134.49    5.17
   0   5  -2  144.61    4.65
   0   5   2  140.63    5.35
   0  -5   2  140.63    4.51
   0  -5   3   20.29    1.69
   0   5  -3   22.28    1.77
   0   5   3   19.13    2.15
   0  -5  -3   20.40    2.16
   0  -5  -4   22.16    2.29
   0   5  -4   22.29    1.68
   0   5   4   19.28    2.25
   0  -5   4   19.59    1.60
   0  -5  -5   15.55    1.99
   0   5   5   15.05    2.25
   0  -5   5   14.64    1.35
   0   5  -5   16.80    1.40
   0  -5   6  133.38    3.78
   0  -5  -6  137.60    5.94
   0   5   6  141.52    6.29
   0   5   7   57.08    4.21
   0  -5   7   63.08    2.52
   0  -5   8   94.91    3.02
   0   5   8  100.23    5.66
   0  -5   9   53.28    2.15
   0  -5   9   52.77    2.26
   0   5   9   48.19    4.15
   0  -5  10   34.90    1.74
   0  -5  10   34.41    1.82
   0   5  10   37.52    3.81
   0   5  11    7.22    2.03
   0  -5  11    5.63    0.80
   0  -5  11    6.22    0.84
   0  -5  12    0.53    0.44
   0   5  12   -1.42    1.73
   0  -5  12   -0.12    0.39
   0  -5  13   -0.36    0.43
   0   5  13    0.65    1.31
   0  -5  14   10.47    1.16
   0   5  14   13.02    2.68
   0   5  15    1.30    1.40
   0   5  16    0.13    1.38
   0   5  17    1.45    1.43
   0   5  18   -0.61    1.72
   0  -6   0  679.34   11.78
   0   6   0  673.21   11.94
   0   6  -1   15.94    2.09
   0   6   1   13.18    2.07
   0  -6  -1   15.79    1.96
   0  -6   1   12.77    1.75
   0   6  -2  166.49    5.56
   0   6   2  163.11    6.41
   0  -6  -2  175.88    6.41
   0  -6   2  170.24    5.57
   0   6  -3    1.64    0.78
   0   6   3    0.95    1.17
   0  -6   3    0.77    0.68
   0  -6  -3    0.19    0.70
   0  -6   4   42.48    2.58
   0  -6  -4   41.43    3.42
   0   6   4   50.68    3.83
   0   6  -4   48.19    2.75
   0   6   5    2.40    1.39
   0   6  -5    1.54    0.76
   0  -6   5    0.63    0.59
   0   6  -6  157.01    4.34
   0  -6   6  146.80    4.41
   0   6   6  148.65    6.93
   0  -6   7  105.72    3.55
   0   6   7  107.77    6.08
   0  -6   8    0.57    0.37
   0   6   8    3.59    1.80
   0   6   9   10.47    2.37
   0  -6   9    9.19    0.99
   0  -6  10    0.49    0.36
   0   6  10    0.83    1.23
   0  -6  10    0.72    0.36
   0   6  11   -4.49    1.80
   0  -6  11    0.34    0.31
   0   6  12   -0.23    1.17
   0   6  13    1.69    1.61
   0   6  14    9.31    2.63
   0   6  15    0.96    1.38
   0   6  16    5.34    2.06
   0   6  17    3.25    1.86
   0   7   0   -1.32    1.16
   0  -7   0   -0.91    1.12
   0  -7  -1    0.91    0.73
   0   7  -1    0.09    1.15
   0   7   1   -0.24    1.16
   0  -7   1   -0.10    0.67
   0   7   2   -0.74    1.42
   0  -7   2   -0.71    0.94
   0   7  -2   -0.80    1.30
   0  -7   3    6.89    1.28
   0   7  -3    9.44    1.53
   0   7   3    9.36    1.96
   0   7   4    7.51    1.83
   0  -7   4    7.28    1.28
   0   7  -4    6.68    1.32
   0  -7   5   51.51    2.97
   0   7   5   54.98    4.44
   0   7  -5   52.45    2.95
   0   7   6   23.58    3.07
   0  -7   6   23.51    1.92
   0   7  -6   24.55    1.90
   0   7   7   23.59    3.21
   0   7   8    0.70    1.41
   0   7   9    3.81    1.40
   0   7  10   -2.07    1.97
   0   7  11    3.18    1.56
   0   7  12    0.11    1.39
   0   7  13    0.05    1.33
   0   7  14    1.12    1.48
   0   7  15    1.04    1.28
   0   8   0   17.47    2.42
   0   8   1    2.76    1.21
   0   8  -1    3.95    1.27
   0   8   2   -0.35    0.94
   0   8  -2    1.28    0.88
   0   8   3    2.17    1.21
   0   8  -3    1.19    0.77
   0   8   4   -0.91    1.37
   0   8  -4   -0.45    0.73
   0   8   5    3.05    1.41
   0   8  -5    2.93    0.85
   0   8   6    0.60    1.04
   0   8   7   -0.25    1.58
   0   8   8    7.90    2.10
   0   8   9   -1.87    1.52
   0   8  10    4.43    1.79
   0   8  11    6.88    2.51
   0   8  12    0.76    1.39
   0   8  13    1.77    1.97
   0   9   0    0.15    0.79
   0   9   1   -0.70    1.15
   0   9  -1    0.76    0.86
   0   9   2    2.58    1.38
   0   9   3   10.33    2.29
   0   9   4    0.73    1.25
   0   9   5    0.52    0.97
   0   9   6   -0.73    1.21
   0   9   7    2.85    1.62
   0   9   8    2.17    1.47
   0   9   9    1.43    1.53
   0   9  10    1.12    1.41
   0  10   4    3.29    1.60
   0  10   5    2.88    1.75
   0  10   6    6.82    2.39
   0  10   7    7.70    2.49
  -1   0  24   -1.08    1.45
  -1   0  23    4.18    1.93
  -1   0  22    1.63    1.54
  -1   0  21   -0.13    1.13
  -1   0  20   -0.46    1.06
  -1   0  19   -1.17    1.36
  -1   0  18   -0.03    1.07
  -1   0  17   -1.02    1.11
  -1   0  16   -1.15    1.22
  -1   0  15   58.84    4.17
   1   0 -14    1.25    0.90
  -1   0  14    0.88    0.91
  -1   0  13   79.67    4.37
   1   0 -13   77.53    4.22
   1   0 -12    1.04    1.02
  -1   0  12    2.21    1.09
   1   0 -11  589.41   10.52
  -1   0  11  567.38   10.43
   1   0 -10    0.22    0.65
  -1   0  10    0.13    0.73
   1   0  -9   -0.02    0.55
  -1   0   9    0.02    0.67
   1   0  -8    0.18    0.47
  -1   0   8    0.39    0.57
   1   0  -7   14.56    1.37
  -1   0   7   14.25    1.38
  -1   0   6    2.81    1.00
  -1   0   5  449.98    6.28
  -1   0   4    0.44    0.39
  -1   0   3  800.13    6.64
   1   0   3 2642.40   11.45
   1   0   4    0.60    0.38
  -1   0  -5 2042.72   12.46
   1   0   5 2031.81   12.82
   1   0   6    0.92    0.74
  -1   0  -6    0.64    0.52
   1   0   7  156.98    4.33
  -1   0  -7  161.89    4.18
  -1   0  -8   -1.15    0.74
   1   0   8    0.49    0.65
   1   0   9  377.11    7.57
  -1   0  -9  378.33    7.29
  -1   0 -10    1.12    0.78
   1   0  10    0.68    0.82
  -1   0 -11  160.28    5.33
   1   0  11  169.22    5.68
  -1   0 -12    0.06    0.58
   1   0  12    0.01    0.90
  -1   0 -13    1.67    0.79
   1   0  13    2.32    1.16
   1   0  14    0.47    0.90
  -1   0 -14    0.46    0.58
  -1   0 -15    0.80    0.90
   1   0  15    3.16    1.25
   1   0  16   -0.11    0.93
   1   0  17    8.62    1.84
   1   0  18   -1.43    1.39
   1   0  19   21.31    3.01
   1   0  20    1.58    1.23
   1   0  21    6.78    1.97
   1   0  22    1.66    1.44
   1   0  23    1.82    1.40
  -1   1  23   -0.56    1.22
  -1   1  22    2.44    1.73
  -1  -1  22    1.73    1.33
  -1   1  21   -1.00    1.40
  -1  -1  21    0.73    1.20
  -1  -1  20    2.91    1.40
  -1   1  20    4.33    1.68
  -1  -1  19    2.17    1.31
  -1   1  19    0.74    1.18
  -1  -1  18   16.92    2.44
  -1   1  18   12.86    2.47
  -1  -1  17   -0.45    1.14
  -1   1  17   -1.44    1.53
  -1  -1  16   14.81    2.15
  -1   1  16   18.56    2.76
  -1   1  15    0.68    1.07
  -1  -1  15    1.09    0.92
  -1   1  14    6.83    1.68
  -1  -1  14    6.46    1.47
  -1   1  13    0.31    0.90
   1  -1 -13    4.55    1.27
  -1  -1  13    2.28    1.42
   1  -1 -12  414.97    9.76
  -1   1  12  408.06    9.90
  -1  -1  12  405.61    8.74
  -1  -1  11  157.57    5.23
   1  -1 -11  168.57    5.94
  -1   1  11  154.97    5.91
   1  -1 -10   34.57    2.62
   1  -1 -10   33.04    0.99
  -1  -1  10   36.09    2.41
  -1   1  10   38.37    2.87
  -1  -1   9    7.37    1.08
  -1   1   9    6.01    1.22
   1  -1  -9    6.45    0.53
  -1  -1   8  129.81    3.92
  -1   1   8  119.57    4.46
   1  -1  -8  119.74    2.30
  -1   1   7   20.07    1.98
  -1  -1   7   19.18    1.48
  -1   1   6 1722.06   14.75
  -1  -1   6 1691.31   12.10
  -1   1   5 2514.74   16.56
  -1  -1   5 2477.10   13.54
  -1   1   4 1981.87   13.53
  -1   1   3   73.72    2.44
   1   1  -2  602.94    5.17
  -1   1   2  614.08    6.09
   1   1   2   22.89    1.30
   1   1   3 1667.88   11.88
  -1   1  -4 4096.58   11.80
   1  -1   4 4127.48   12.00
   1   1   4 4097.28   19.88
   1  -1   5 2679.55   11.77
   1   1   5 2705.20   17.45
  -1   1  -5 2702.79   11.53
  -1   1  -6   13.24    1.04
   1  -1   6   16.20    1.21
   1  -1   7   69.20    2.50
  -1   1  -7   71.07    2.43
   1   1   7   67.88    3.24
   1  -1   8  570.11    7.71
  -1  -1  -8  581.15    9.37
  -1   1  -8  563.86    7.42
   1   1   8  559.60    9.62
   1  -1   9  198.02    2.80
  -1   1  -9  209.15    4.91
  -1  -1  -9  209.03    6.00
   1   1   9  202.56    6.20
  -1   1 -10   81.24    3.27
  -1  -1 -10   82.61    3.99
   1   1  10   76.09    4.06
   1  -1  10   79.35    3.41
   1  -1  10   70.06    1.49
  -1   1 -11  258.94    6.19
   1  -1  11  254.76    6.50
  -1  -1 -11  257.93    7.26
   1   1  11  251.63    7.52
  -1   1 -12   13.91    1.62
  -1  -1 -12   13.94    1.87
   1  -1  12   15.78    1.86
   1   1  12   17.08    2.32
   1  -1  13   44.12    3.06
  -1  -1 -13   41.43    3.19
  -1   1 -13   42.22    2.81
   1   1  13   42.19    3.41
   1   1  14   -0.06    0.92
  -1   1 -14   -0.29    0.52
   1  -1  14    1.20    0.89
  -1   1 -15    0.36    0.58
   1   1  15   -0.10    1.14
   1  -1  15    2.44    1.14
   1   1  16    1.13    1.17
   1  -1  16    1.96    1.06
   1   1  17    9.99    2.15
   1  -1  17    8.23    1.74
   1  -1  18   -0.57    1.02
   1   1  18    1.18    1.43
   1  -1  19    5.91    1.74
   1   1  19   10.30    2.43
   1   1  20   -0.66    1.33
   1  -1  20    0.12    1.05
   1   1  21    3.31    1.54
   1  -1  21    3.05    1.56
   1   1  22    3.84    1.80
   1  -1  22    2.83    1.65
   1   1  23    1.01    1.45
   1   1  24   -3.53    1.87
  -1   2  22    0.15    1.43
  -1  -2  21    1.67    1.34
  -1   2  21   -0.89    1.46
  -1  -2  20   -1.06    1.26
  -1   2  20   -0.01    1.17
  -1   2  19    1.58    1.56
  -1  -2  19    0.41    0.99
  -1   2  18    4.56    1.64
  -1  -2  18    5.32    1.60
  -1   2  17   67.14    5.28
  -1  -2  17   64.68    4.30
  -1  -2  16    1.30    0.87
  -1   2  16    1.73    1.48
  -1   2  15    3.65    1.51
  -1  -2  15    4.61    1.26
  -1   2  14   22.78    2.86
  -1  -2  14   23.49    2.37
  -1  -2  13   11.57    1.66
   1  -2 -13   12.98    0.88
  -1   2  13   11.74    2.15
   1  -2 -12   20.03    1.19
  -1  -2  12   23.87    2.12
   1  -2 -11   82.16    4.47
  -1  -2  11   79.33    3.57
  -1   2  11   72.79    4.43
  -1   2  10   13.48    2.00
  -1  -2  10   14.30    1.49
  -1  -2   9    1.24    0.67
  -1   2   9    0.40    0.78
  -1  -2   8  105.00    3.39
  -1   2   8  105.60    4.57
  -1  -2   7    1.40    0.54
  -1   2   7    0.37    0.73
  -1   2   6  173.19    5.29
  -1  -2   5  579.11    6.69
  -1   2   5  582.42    9.06
  -1  -2   4   30.34    1.49
  -1   2   4   32.07    2.16
   1   2  -3  788.74    7.15
  -1   2   3  767.77    9.14
  -1  -2   3  775.49    7.28
  -1  -2   2 2522.81   13.25
   1   2  -2 2529.66   12.95
  -1   2   2 2525.43   15.00
   1   2  -1  496.31    6.04
  -1   2   1  484.60    5.98
  -1  -2   1  499.43    6.08
  -1   2   0 1325.52    8.75
   1  -2   0 1314.55    8.53
   1   2   0 1295.15   10.24
   1   2   1   57.92    2.33
   1  -2   1   59.86    1.58
  -1   2  -1   54.14    1.54
   1  -2   2  262.45    2.71
   1   2   2  261.05    5.25
  -1   2  -2  259.04    2.74
   1   2   3   75.46    3.04
   1   2   4 2961.29   20.16
   1  -2   5    0.32    0.19
   1   2   5    0.91    0.72
   1   2   6  760.02   11.24
   1  -2   6  778.70    5.96
   1   2   7    0.61    0.89
   1  -2   7    1.03    0.36
   1   2   8   59.19    3.61
   1  -2   8   65.35    2.27
   1  -2   9  121.80    3.42
   1   2   9  130.07    5.37
   1  -2  10  545.60    7.84
  -1  -2 -10  530.65   10.80
   1   2  10  524.63   11.23
   1   2  11   29.79    2.96
  -1  -2 -11   32.25    2.84
   1  -2  11   30.25    2.09
   1  -2  12    5.61    1.06
   1   2  12    4.13    1.40
  -1  -2 -12    5.79    1.44
   1   2  13   31.84    3.28
   1  -2  13   31.50    1.39
   1  -2  13   34.93    2.49
   1   2  14   28.60    3.14
   1  -2  14   32.61    2.55
   1  -2  14   29.64    1.10
   1   2  15    8.17    1.84
   1  -2  15    9.07    1.54
   1  -2  16   49.89    3.48
   1   2  16   51.60    4.47
   1  -2  17    0.77    0.85
   1   2  17    0.36    1.31
   1  -2  18    8.66    1.75
   1   2  18    6.08    1.89
   1   2  19    0.11    1.22
   1  -2  19    1.95    1.36
   1   2  20   16.28    3.15
   1  -2  20   17.20    2.53
   1   2  21    2.17    1.52
   1   2  22    1.10    1.34
   1   2  23   -3.28    2.03
  -1   3  21   16.31    3.27
  -1   3  20    1.73    1.69
  -1  -3  19    2.79    1.16
  -1   3  19   -0.08    1.66
  -1   3  18    2.44    1.33
  -1  -3  18    0.76    0.87
  -1   3  17    1.92    1.51
  -1  -3  17    2.20    1.05
  -1  -3  16   19.03    2.12
  -1   3  16   26.63    3.44
   1  -3 -15   17.03    1.27
  -1   3  15   18.07    2.92
  -1  -3  15   17.70    2.05
  -1  -3  14    5.82    1.34
  -1   3  14    4.43    1.61
  -1  -3  13    2.20    0.86
  -1   3  13    1.85    1.21
  -1  -3  12   34.93    2.42
  -1   3  12   35.52    3.41
  -1   3  11    6.67    1.58
  -1  -3  11   12.03    1.45
  -1   3  10   70.49    4.40
  -1  -3  10   75.32    3.19
   1  -3 -10   76.51    4.36
  -1  -3  10   77.68    3.17
  -1  -3   9    7.34    1.04
  -1   3   9    3.78    1.33
  -1  -3   9    6.29    0.98
  -1   3   8  154.21    6.03
  -1  -3   8  158.61    4.24
  -1  -3   7    8.98    1.05
  -1   3   7    9.53    1.64
  -1  -3   6  129.56    3.56
  -1   3   6  121.48    4.94
  -1  -3   5   76.72    2.71
  -1   3   5   79.67    3.86
  -1  -3   4  439.11    6.37
   1   3  -4  434.68    6.11
  -1   3   4  439.58    8.25
   1   3  -3  229.44    4.55
  -1   3   3  229.40    5.60
  -1  -3   3  217.32    4.50
   1  -3  -3  220.03    5.35
  -1  -3   2   15.82    1.27
   1  -3  -2   15.90    1.40
  -1   3   2   14.42    1.40
   1   3  -2   13.61    1.21
  -1  -3   1  340.76    5.99
   1  -3  -1  331.08    5.75
  -1   3   1  335.28    6.02
   1   3  -1  335.15    5.94
   1   3   0  435.54    7.10
  -1  -3   0  430.66    7.06
  -1   3   0  432.14    6.29
   1  -3   0  444.17    6.21
  -1  -3  -1  119.62    3.94
  -1   3  -1  122.03    3.08
   1  -3   1  126.62    3.04
   1   3   1  119.52    3.95
   1   3   2  537.39    8.67
   1  -3   2  552.08    5.75
  -1   3  -2  549.29    5.85
   1  -3   3   60.27    1.74
  -1   3  -3   59.80    1.74
   1   3   3   64.72    3.21
   1   3   4   71.60    3.52
  -1   3  -4   77.05    1.71
   1  -3   4   76.83    1.78
   1   3   5    1.93    0.78
   1  -3   5    2.21    0.34
   1  -3   6   49.23    1.36
   1  -3   6   48.69    1.46
   1   3   6   49.50    3.26
   1   3   7  141.86    5.58
   1  -3   7  129.13    2.54
   1  -3   7  132.37    2.48
   1  -3   8   17.37    1.07
   1   3   8   19.63    2.26
   1  -3   8   18.22    1.06
   1  -3   9    8.79    0.86
   1   3   9   11.25    1.98
   1  -3   9   10.67    0.90
   1   3  10  229.81    7.98
  -1  -3 -10  243.71    7.81
   1  -3  10  233.70    4.53
   1  -3  11   11.10    1.13
   1   3  11   11.81    2.15
   1  -3  12   15.28    1.46
   1   3  12   14.28    2.30
   1  -3  13    7.53    1.19
   1   3  13    7.35    1.82
   1   3  14   47.26    4.28
   1  -3  14   44.13    2.69
   1   3  15   -0.24    1.34
   1  -3  15    0.24    0.40
   1  -3  15    0.55    0.70
   1   3  16   15.29    2.69
   1  -3  16   13.03    1.69
   1  -3  17    9.59    1.62
   1   3  17    8.53    2.29
   1   3  18    4.27    1.61
   1  -3  18    3.44    1.16
   1   3  19   22.18    3.53
   1   3  20   26.27    3.83
   1   3  21   -1.09    1.72
  -1   4  20   -0.91    1.69
  -1   4  19    4.17    2.05
  -1   4  18   -1.18    1.52
  -1  -4  17    2.40    1.11
  -1   4  17    1.22    1.53
  -1   4  16    8.38    2.32
  -1  -4  16    9.06    1.47
  -1   4  15   -1.02    1.52
  -1  -4  15    1.33    0.78
  -1  -4  15   -0.03    0.64
  -1  -4  14   16.29    1.77
  -1   4  14    9.90    2.38
  -1  -4  14   12.76    1.57
  -1  -4  13    4.69    1.04
  -1  -4  13    3.30    0.93
  -1   4  13    5.40    1.84
  -1  -4  12   63.82    3.19
  -1  -4  12   59.84    2.99
  -1   4  11   16.92    2.47
  -1  -4  11   21.54    1.81
  -1  -4  11   20.38    1.73
  -1   4  10   74.70    4.94
  -1  -4  10   75.78    3.21
  -1  -4  10   80.71    3.19
  -1  -4   9   14.06    1.36
  -1   4   9   15.23    2.32
  -1  -4   8   40.00    2.24
  -1   4   8   42.58    3.40
   1  -4  -8   45.65    3.36
  -1  -4   7   27.40    1.83
  -1   4   7   30.11    2.91
   1  -4  -7   30.25    2.62
  -1   4   6   64.21    3.96
   1  -4  -6   65.64    3.75
  -1  -4   6   66.50    2.80
  -1  -4   5  143.09    4.09
  -1   4   5  143.14    5.52
   1   4  -5  153.31    4.05
   1  -4  -5  151.28    5.45
  -1   4   4    5.17    1.14
  -1  -4   4    6.80    0.98
   1   4  -4    5.88    0.91
   1  -4  -4    6.06    1.16
  -1   4   3    0.16    0.72
   1  -4  -3    0.53    0.53
   1   4  -3   -0.10    0.47
  -1  -4   3    0.82    0.54
   1  -4  -2  404.34    7.76
  -1   4   2  401.03    7.95
  -1  -4   2  404.48    7.33
   1   4  -2  406.58    7.30
   1  -4  -1  124.95    4.11
  -1  -4   1  127.60    4.25
  -1   4   1  126.28    4.29
   1   4  -1  126.89    4.28
   1   4   0  283.28    6.59
  -1  -4   0  291.52    6.67
  -1   4   0  291.49    6.10
   1  -4   0  289.61    5.92
   1   4   1   70.24    3.50
  -1  -4  -1   76.51    3.54
   1  -4   1   72.59    2.81
  -1   4  -1   75.98    2.94
   1   4   2   52.02    3.09
  -1  -4  -2   49.22    2.96
  -1   4  -2   50.82    2.25
   1  -4   2   48.95    2.16
  -1  -4  -3    7.62    1.25
   1  -4   3    8.77    0.89
   1   4   3    8.67    1.44
  -1   4  -3    6.93    0.81
  -1   4  -4   30.79    1.46
   1   4   4   28.26    2.48
  -1  -4  -4   27.31    2.38
   1  -4   4   28.59    1.45
  -1  -4  -5  226.47    6.97
   1  -4   5  206.14    3.51
   1   4   5  214.91    6.94
   1  -4   6   47.06    1.57
   1   4   6   49.37    3.53
   1  -4   7  100.00    2.23
   1   4   7  101.95    5.16
   1  -4   7   99.04    2.10
   1  -4   8  134.34    2.50
   1  -4   8  135.27    2.66
   1   4   8  139.36    6.29
  -1  -4  -8  148.49    6.16
   1   4   9   44.94    3.80
   1  -4   9   44.03    1.63
   1  -4   9   45.98    1.58
   1  -4  10  164.47    3.37
   1  -4  10  170.06    3.28
   1   4  11   15.35    2.56
   1  -4  11   12.57    1.02
   1  -4  11   11.84    1.01
   1   4  12   54.12    4.60
   1  -4  12   54.01    2.24
   1  -4  12   50.69    2.14
   1   4  13   37.16    3.94
   1  -4  13   37.26    1.99
   1  -4  13   35.81    1.95
   1  -4  14   15.33    1.39
   1   4  14   13.04    2.61
   1  -4  14   12.72    1.27
   1  -4  15   25.18    1.91
   1   4  15   21.81    3.30
   1   4  16    2.01    1.71
   1  -4  16    3.52    0.93
   1   4  17    4.33    1.67
   1   4  18    0.72    1.31
   1   4  19   -0.61    1.34
   1   4  20   -0.75    1.21
  -1   5  18   10.02    2.82
  -1   5  17   -0.04    1.32
  -1   5  16    4.66    1.92
  -1   5  15    7.54    2.32
  -1  -5  14    1.68    0.70
  -1   5  14    1.03    1.43
  -1   5  13   10.99    2.40
  -1  -5  13    8.70    1.23
  -1  -5  13    9.47    1.26
  -1  -5  12   52.00    2.66
  -1  -5  12   46.11    2.64
  -1   5  12   46.18    4.53
  -1  -5  11   34.30    2.13
  -1   5  11   30.59    3.61
  -1  -5  11   33.00    2.18
  -1  -5  10   14.87    1.48
  -1   5  10   17.12    2.67
  -1  -5  10   15.36    1.48
  -1   5   9    3.49    1.58
  -1  -5   9    3.11    0.76
  -1  -5   8   36.30    2.23
  -1   5   8   41.86    3.71
  -1   5   7    4.46    1.34
  -1  -5   7    5.13    0.94
   1  -5  -6    8.19    1.48
  -1   5   6    8.13    1.64
  -1  -5   6    8.81    1.15
   1  -5  -5   44.71    3.21
   1   5  -5   42.16    2.43
  -1  -5   5   37.70    2.36
  -1   5   5   43.25    3.36
  -1  -5   4   34.39    2.29
   1   5  -4   41.66    2.48
   1  -5  -4   40.79    3.00
  -1   5   4   36.86    2.99
   1   5  -3   40.32    2.53
   1  -5  -3   40.88    2.89
  -1  -5   3   39.11    2.52
  -1   5   3   43.79    3.17
  -1  -5   2    3.79    0.85
  -1   5   2    4.79    1.15
   1  -5  -2    3.61    0.90
   1   5  -2    5.92    1.12
  -1   5   1    6.98    1.21
   1   5  -1    7.29    1.24
   1  -5  -1    8.01    1.24
  -1  -5   1    7.34    1.20
  -1   5   0   17.30    1.74
  -1  -5   0   21.04    2.00
   1   5   0   22.73    2.16
   1  -5   0   20.18    1.78
   1   5   1  109.39    4.73
  -1   5  -1  108.81    4.07
  -1  -5  -1  107.46    4.64
   1  -5   1  109.36    3.91
   1   5   2   36.39    2.92
   1  -5   2   32.32    2.03
  -1  -5  -2   36.02    2.78
  -1   5  -2   36.62    2.26
   1  -5   3   53.02    2.45
  -1   5  -3   53.30    2.53
   1   5   3   53.94    3.57
  -1  -5  -3   56.48    3.62
  -1   5  -4   14.20    1.23
  -1  -5  -4   18.37    2.12
   1  -5   4   14.92    1.24
   1   5   4   17.15    2.20
   1   5   5  114.08    5.53
  -1  -5  -5  115.93    5.45
  -1   5  -5  113.70    3.05
   1  -5   5  107.34    3.03
   1   5   6   11.28    1.96
   1  -5   6    9.13    0.86
  -1  -5  -6    8.40    1.55
   1  -5   7    2.37    0.43
   1   5   7    4.61    1.69
   1   5   8  101.26    5.75
   1  -5   8   89.95    2.15
   1  -5   8   90.60    2.02
   1  -5   9  125.19    2.18
   1   5   9  130.26    6.68
   1  -5   9  119.32    2.29
   1  -5  10    0.31    0.17
   1  -5  10    0.48    0.20
   1  -5  11   52.86    1.43
   1   5  11   61.88    5.02
   1  -5  12   12.99    0.76
   1   5  12   16.20    2.82
   1  -5  13   49.35    1.60
   1   5  13   62.45    5.31
   1   5  14    2.20    1.83
   1   5  15   21.92    3.40
   1   5  16    5.56    2.23
   1   5  17   12.65    2.88
   1   5  18    0.83    1.36
  -1   6  17    2.18    1.63
  -1   6  16   12.30    2.67
  -1   6  15    3.40    1.94
  -1   6  14    6.32    2.18
  -1   6  13   24.37    3.63
  -1  -6  12    5.60    0.93
  -1   6  12    5.29    1.99
  -1   6  11   54.33    4.93
  -1  -6  11   58.17    2.67
  -1   6  10   71.60    5.47
  -1  -6  10   69.15    3.09
  -1   6   9    0.49    1.28
  -1  -6   9    0.04    0.50
  -1  -6   8   11.74    1.44
  -1   6   8   14.76    2.55
  -1   6   7  177.80    7.69
  -1  -6   7  161.29    5.03
   1   6  -6   60.59    3.02
  -1  -6   6   59.79    3.15
  -1   6   6   65.71    4.71
   1   6  -5   11.28    1.47
  -1  -6   5    8.45    1.32
  -1   6   5   10.55    2.05
   1   6  -4   39.16    2.64
  -1   6   4   38.21    3.32
   1  -6  -4   42.79    3.29
  -1  -6   4   41.80    2.78
   1   6  -3   22.12    2.10
   1  -6  -3   19.99    2.24
  -1   6   3   20.47    2.44
  -1  -6   3   20.30    2.02
   1  -6  -2   -0.64    0.77
  -1   6   2   -0.65    1.07
  -1  -6   2    0.89    0.75
   1   6  -2   -0.24    0.73
   1   6  -1    9.14    1.62
  -1   6   1    8.56    1.40
  -1  -6   1   10.77    1.61
   1  -6  -1    8.33    1.39
  -1  -6   0   14.48    1.90
   1  -6   0   12.35    1.64
  -1   6   0   13.85    1.79
   1   6   0   12.44    1.94
   1   6   1   35.54    3.03
  -1   6  -1   35.70    2.62
   1  -6   1   30.66    2.35
  -1  -6  -1   32.61    2.83
   1  -6   2   23.54    1.98
  -1   6  -2   21.81    2.00
  -1  -6  -2   23.39    2.49
   1   6   2   24.39    2.60
   1  -6   3    0.79    0.51
  -1   6  -3    2.31    0.82
  -1  -6  -3    0.72    0.84
   1   6   3    2.51    1.34
   1   6   4  136.36    6.44
  -1   6  -4  138.45    4.21
   1  -6   4  134.15    4.12
   1   6   5  334.49   10.06
  -1   6  -5  331.54    6.00
   1  -6   5  327.44    6.06
   1  -6   6    0.99    0.46
   1   6   6    0.43    1.24
   1   6   7    2.52    1.45
   1  -6   7    0.21    0.28
   1  -6   8   18.82    1.03
   1   6   8   25.68    3.23
   1   6   9   73.70    5.35
   1   6  10    4.15    1.79
   1   6  11    1.25    1.11
   1   6  12    3.94    1.45
   1   6  13    7.59    2.15
   1   6  14    1.13    1.25
   1   6  15    1.98    1.66
   1   6  16   -0.12    1.60
   1   6  17   -2.68    1.82
  -1   7  15   -0.95    1.31
  -1   7  14    0.62    1.45
  -1   7  13    0.95    1.42
  -1   7  12    4.60    1.78
  -1   7  11   28.24    3.76
  -1   7  10   17.79    3.01
  -1   7   9    1.87    1.44
  -1   7   8   50.07    4.63
  -1  -7   7   64.84    3.38
  -1   7   7   70.46    5.28
  -1  -7   6   20.71    2.06
  -1   7   6   21.69    2.97
   1   7  -6   23.27    2.05
   1   7  -5   37.55    2.74
  -1   7   5   33.74    3.50
  -1  -7   5   35.90    2.75
  -1   7   4    8.37    1.86
  -1  -7   4    8.09    1.45
   1   7  -4    7.90    1.47
   1   7  -3  307.60    8.28
  -1   7   3  292.33    9.41
  -1  -7   3  294.13    8.06
   1   7  -2  103.38    4.99
  -1   7   2  106.80    5.62
   1  -7  -2   90.86    4.89
  -1  -7   2  103.57    4.95
  -1  -7   1   85.69    4.66
   1  -7  -1   74.97    4.28
   1   7  -1   82.05    4.65
  -1   7   1   81.45    4.67
  -1  -7   0   14.46    2.06
   1  -7   0   12.85    1.79
   1   7   0   15.43    2.20
  -1   7   0   14.94    2.04
   1  -7   1  136.68    5.31
  -1   7  -1  144.22    5.68
   1   7   1  144.04    6.42
  -1   7  -2   -0.22    0.79
   1  -7   2    0.43    0.55
   1   7   2   -0.79    1.45
  -1   7  -3   47.56    2.98
   1   7   3   53.32    4.32
   1  -7   3   48.65    2.93
  -1   7  -4  145.01    4.76
   1   7   4  134.86    6.86
   1  -7   4  145.98    4.73
   1   7   5   97.28    5.94
   1  -7   5   94.05    3.55
  -1   7  -5  104.38    3.73
   1   7   6    4.22    1.60
   1  -7   6    7.43    0.97
   1   7   7   -0.03    1.39
   1   7   8    8.25    1.90
   1   7   9    1.01    1.47
   1   7  10    7.43    2.06
   1   7  11    0.93    1.21
   1   7  12    0.95    1.47
   1   7  13   -0.18    1.19
   1   7  14   -1.15    1.29
   1   7  15   11.17    2.82
  -1   8  13    2.25    1.84
  -1   8  12    5.39    2.25
  -1   8  11    6.91    2.25
  -1   8  10    1.43    1.70
  -1   8   9    0.13    1.51
  -1   8   8    0.28    1.40
  -1   8   7    0.69    1.10
  -1   8   6    5.25    1.81
  -1   8   5   32.05    3.64
   1   8  -5   31.58    2.68
  -1   8   4    0.62    0.99
   1   8  -4   -0.53    0.87
  -1   8   3    7.83    1.78
   1   8  -3    8.64    1.54
   1   8  -2    6.55    1.54
  -1   8   2    7.70    1.82
  -1   8   1   10.71    1.96
   1   8  -1   11.76    1.94
  -1   8   0    3.19    1.20
   1   8   0    4.05    1.45
   1   8   1    0.96    1.23
  -1   8  -1   -0.14    1.02
  -1   8  -2   -0.84    0.84
   1   8   2    1.91    1.32
   1   8   3   18.40    2.78
  -1   8  -3   21.39    2.20
  -1   8  -4    7.22    1.24
   1   8   4    8.36    2.06
   1   8   5    4.95    1.85
   1   8   6    5.50    2.15
   1   8   7    3.54    1.83
   1   8   8   -2.12    1.49
   1   8   9   -1.03    1.55
   1   8  10    0.01    1.17
   1   8  11    5.13    2.06
   1   8  12    3.45    1.88
  -1   9  10    1.85    1.28
  -1   9   9   -1.08    1.57
  -1   9   8   -0.07    1.46
  -1   9   7   -1.27    1.34
  -1   9   6    0.55    1.02
  -1   9   5    2.05    1.64
  -1   9   4    2.58    1.52
  -1   9   3    3.15    1.47
  -1   9   2    6.77    1.83
   1   9  -2    7.65    1.63
  -1   9   1    1.44    1.05
   1   9  -1    1.02    1.05
   1   9   0   -0.45    0.99
  -1   9   0    0.24    0.91
   1   9   1    2.86    1.30
   1   9   2    3.05    1.36
   1   9   3    1.31    1.20
   1   9   4    2.16    1.35
   1   9   5    7.63    2.07
   1   9   6    0.96    1.40
   1   9   7    0.29    1.15
   1   9   8    0.82    1.37
   1   9   9   -0.01    1.76
   1   9  10   -0.55    1.58
  -1  10   8    0.82    1.37
  -1  10   7    0.52    1.26
  -1  10   6    0.10    1.10
  -1  10   5    0.63    0.98
   1  10   3    0.78    1.23
   1  10   4    0.97    1.37
   1  10   5   -0.89    1.33
   1  10   6    5.02    2.17
   1  10   7    9.63    2.44
  -2   0  24    0.04    1.30
  -2   0  23    2.92    1.80
  -2   0  22    2.81    1.52
  -2   0  21   -1.16    1.16
  -2   0  20   12.24    2.49
  -2   0  19   -0.35    1.15
  -2   0  18   -0.26    1.32
  -2   0  17    0.03    1.11
  -2   0  16   -0.17    1.12
  -2   0  15    0.92    0.94
  -2   0  14   -0.79    1.01
  -2   0  13    0.92    1.00
  -2   0  12  415.58    9.54
  -2   0  11    0.08    0.86
   2   0 -11   -0.32    0.63
  -2   0  10   64.98    3.54
   2   0 -10   62.28    3.45
   2   0  -9   -0.51    0.67
  -2   0   9   -0.33    0.74
  -2   0   8   36.30    2.40
   2   0  -8   40.85    2.49
  -2   0   7   -0.95    0.74
  -2   0   7   -0.01    0.29
  -2   0   6 3547.40   12.67
  -2   0   6 3550.96   19.87
  -2   0   5    0.27    0.53
  -2   0   5    0.07    0.28
  -2   0   4 2841.07   15.55
  -2   0   4 2805.90   11.40
  -2   0   3    6.06    0.72
  -2   0   2 2884.15   11.53
  -2   0  -2 1009.75    6.93
   2   0   2 1031.40    7.14
   2   0   3    0.11    0.24
  -2   0  -3    1.24    0.44
  -2   0  -4 3113.54   11.77
   2   0   4 3135.07   14.99
  -2   0  -4 3093.54   15.05
  -2   0  -5    0.85    0.48
   2   0   5   -0.32    0.47
  -2   0  -5   -0.14    0.29
  -2   0  -6  325.28    3.79
   2   0   6  316.51    5.73
  -2   0  -6  318.30    5.61
  -2   0  -7    0.84    0.53
   2   0   7    0.22    0.55
   2   0   8  622.72    9.23
  -2   0  -8  594.07    8.59
  -2   0  -9   -0.03    0.51
   2   0   9    0.88    0.91
  -2   0 -10  347.39    7.40
   2   0  10  333.68    7.63
  -2   0 -11   -0.45    0.63
   2   0  11    0.91    0.87
  -2   0 -12  135.61    5.14
   2   0  12  134.63    5.44
  -2   0 -13   -0.03    0.57
   2   0  13    1.66    1.12
  -2   0 -14   41.78    3.16
   2   0  14   48.15    3.65
  -2   0 -15   -0.08    0.68
   2   0  15    0.16    0.84
   2   0  16   11.23    1.98
   2   0  17    0.54    1.06
   2   0  18   64.69    4.81
   2   0  19    1.23    1.05
   2   0  20   21.62    3.03
   2   0  21   -0.05    1.21
   2   0  22   -0.35    1.42
   2   0  23    2.40    1.53
  -2  -1  23    1.20    1.51
  -2   1  23    1.47    1.66
  -2  -1  22    3.15    1.67
  -2   1  22    0.09    1.54
  -2  -1  21    8.26    2.11
  -2   1  21    6.10    2.31
  -2   1  20   11.47    2.41
  -2  -1  20   10.68    2.31
  -2  -1  19    7.26    1.86
  -2   1  19    7.68    2.00
  -2  -1  18   -1.27    1.33
  -2   1  18   -1.36    1.89
  -2   1  17   18.20    2.81
  -2  -1  17   17.76    2.54
  -2  -1  16   64.99    4.40
  -2   1  16   60.50    4.69
  -2  -1  15   19.84    2.49
  -2   1  15   18.80    2.53
  -2   1  14   74.96    4.72
  -2  -1  14   78.04    4.43
  -2  -1  13   14.93    2.04
  -2   1  13   16.13    2.32
  -2   1  12    3.72    1.31
   2  -1 -12    2.68    0.89
  -2  -1  12    3.88    0.39
  -2  -1  11   12.43    0.79
  -2   1  11   12.98    1.92
  -2  -1  11   12.35    1.76
   2  -1 -11   14.54    1.90
  -2  -1  10    2.13    0.84
   2  -1 -10    2.18    0.41
  -2   1  10    2.86    1.08
   2  -1 -10    1.29    0.80
  -2  -1   9    4.49    0.94
  -2   1   9    5.72    1.27
   2  -1  -9    5.14    0.59
   2  -1  -8  202.93    3.47
  -2  -1   8  201.90    5.18
  -2   1   8  201.21    5.87
  -2  -1   7   33.52    2.08
   2  -1  -7   34.32    1.47
  -2   1   7   31.63    2.33
   2  -1  -6 1188.64    8.77
  -2   1   6 1171.56   12.59
  -2  -1   6 1195.52   11.27
  -2   1   5  182.05    4.61
   2  -1  -5  181.64    3.45
  -2   1   4  239.15    4.93
  -2   1   3 2340.74   14.04
   2   1  -2   24.04    1.31
  -2   1   2   24.78    1.31
   2   1  -1 1984.06   11.48
  -2   1   1 1991.79   10.19
   2   1   0   81.48    2.38
  -2   1   0   80.65    1.78
   2   1   1  165.53    3.50
   2   1   2 1681.53   11.77
   2   1   3  143.38    3.69
   2   1   4    8.79    1.03
  -2   1  -4   11.20    0.67
   2  -1   4   11.06    0.66
   2   1   5  208.86    5.01
  -2   1  -5  210.80    3.21
   2  -1   5  205.00    3.29
  -2   1  -6  232.66    3.84
   2   1   6  235.13    5.66
   2  -1   6  233.23    4.02
   2  -1   6  231.38    3.81
   2  -1   7    8.64    0.78
   2   1   7    7.61    1.31
  -2   1  -7    8.32    0.85
   2  -1   7    7.46    0.87
  -2  -1  -7    6.99    1.11
   2  -1   8  747.01    6.57
  -2  -1  -8  733.23   10.91
  -2   1  -8  740.56    8.32
   2   1   8  753.90   11.32
   2  -1   8  729.60    8.69
   2  -1   9  103.47    3.59
  -2   1  -9  103.54    3.40
  -2  -1  -9  104.02    4.31
   2  -1   9  102.21    2.38
   2   1   9   99.44    4.44
  -2  -1 -10    2.30    0.39
   2  -1  10    2.19    0.42
  -2   1 -10    3.82    0.83
   2  -1  10    2.59    0.84
   2   1  10    2.90    1.13
  -2  -1 -10    3.10    0.93
   2   1  11   69.67    4.01
   2  -1  11   65.86    3.33
  -2   1 -11   63.97    3.07
  -2  -1 -11   66.46    3.81
  -2  -1 -11   60.93    1.49
   2   1  12   17.97    2.28
  -2  -1 -12   18.15    2.12
  -2   1 -12   16.81    1.74
   2  -1  12   19.13    1.95
   2  -1  13    8.69    1.45
  -2   1 -13    7.07    1.21
  -2  -1 -13    6.85    1.41
   2   1  13    6.08    1.57
   2   1  14   19.64    2.55
   2  -1  14   20.65    2.27
  -2   1 -14   18.07    1.92
  -2   1 -15   26.46    2.50
   2   1  15   31.50    3.23
   2  -1  15   29.80    2.79
  -2   1 -16    2.17    0.81
   2  -1  16    6.20    1.54
   2   1  16    2.95    1.60
   2  -1  17    6.40    1.65
   2   1  17    5.70    1.72
   2  -1  18   12.99    2.15
   2   1  18   10.91    2.29
   2  -1  19    1.00    1.14
   2   1  19    0.76    1.36
   2   1  20    0.73    1.18
   2  -1  20    1.74    1.28
   2   1  21    0.06    1.38
   2  -1  21    0.59    0.98
   2   1  22    0.79    1.16
   2   1  23    0.27    1.36
  -2   2  22    0.37    1.54
  -2  -2  21    4.14    1.53
  -2   2  21    3.62    1.88
  -2  -2  20    1.90    1.31
  -2   2  20    0.09    1.42
  -2   2  19   16.13    2.87
  -2  -2  19   12.91    2.25
  -2   2  18   -0.79    1.73
  -2  -2  18    4.74    1.67
  -2  -2  17    5.46    1.58
  -2   2  17    5.59    1.73
  -2  -2  16    1.63    1.06
  -2   2  16   -1.48    1.51
  -2  -2  15    1.63    0.29
  -2   2  15    2.92    1.37
  -2  -2  15    1.44    1.14
   2  -2 -14    3.04    0.48
  -2  -2  14    3.80    1.23
  -2   2  14    4.48    1.45
  -2   2  13   90.87    5.34
   2  -2 -13   91.23    2.57
  -2  -2  13   93.87    4.45
  -2  -2  12   90.04    4.12
   2  -2 -12   88.44    2.70
  -2   2  12   92.83    5.10
   2  -2 -11  192.45    4.17
  -2   2  11  198.91    7.12
   2  -2 -11  208.09    7.07
  -2  -2  11  197.37    5.75
  -2  -2  10   68.23    3.30
  -2   2  10   74.02    4.23
  -2  -2   9   22.45    1.88
  -2   2   9   17.70    2.04
  -2   2   8  134.35    5.18
  -2  -2   8  140.01    4.29
  -2   2   7   71.62    3.63
  -2   2   6  156.23    5.03
  -2  -2   6  163.96    4.21
  -2   2   5   67.13    3.15
  -2  -2   5   63.35    2.56
  -2  -2   4  202.35    4.36
  -2   2   4  208.07    5.11
   2   2  -3  105.28    3.05
  -2  -2   3   99.17    2.99
  -2   2   3  103.77    3.35
  -2   2   2   97.60    2.98
   2   2  -2   99.06    2.99
  -2  -2   2   97.59    2.97
   2  -2  -1  762.94    7.48
   2   2  -1  785.42    8.56
  -2   2   1  782.18    7.54
  -2   2   0    3.48    0.53
   2   2   0    3.18    0.69
   2  -2   0    3.10    0.48
   2  -2   1  236.01    2.98
  -2   2  -1  231.15    3.05
   2   2   1  235.16    5.01
   2   2   2 1920.90   15.10
   2   2   3   60.51    2.86
   2   2   4    2.57    0.88
   2   2   5  180.15    5.31
   2   2   6  328.36    7.44
   2  -2   6  301.42    3.29
   2  -2   7    8.75    0.72
   2   2   7    7.37    1.41
   2  -2   8 1018.39    8.39
   2   2   8 1001.89   14.30
  -2  -2  -9    5.75    1.20
   2  -2   9    7.28    0.95
   2   2   9    5.25    1.39
   2  -2  10    3.11    0.74
  -2  -2 -10    2.92    1.05
   2   2  10    1.79    1.07
   2  -2  11    0.06    0.63
   2   2  11    0.07    0.93
  -2  -2 -11    0.22    0.77
   2  -2  11    0.45    0.40
   2  -2  12  110.21    4.01
   2  -2  12   98.66    2.85
   2   2  12  101.87    5.49
  -2  -2 -12  103.36    5.27
   2  -2  13    1.07    0.39
   2  -2  13    3.30    0.95
   2   2  13    1.85    1.23
  -2  -2 -14   29.43    1.18
   2  -2  14   36.94    2.69
   2  -2  14   32.16    1.36
   2   2  14   33.98    3.49
   2   2  15    2.47    1.32
   2  -2  15    0.12    0.80
   2   2  16   -0.04    1.46
   2  -2  16   -0.34    0.90
   2   2  17    0.94    1.24
   2  -2  17    0.28    0.76
   2   2  18    5.21    1.92
   2  -2  18    3.34    1.22
   2  -2  19   -0.02    0.87
   2   2  19    0.62    1.32
   2   2  20    4.28    2.03
   2   2  21   11.45    2.78
   2   2  22    2.57    1.65
   2   2  23    3.04    1.93
  -2   3  21    1.61    1.65
  -2   3  20   11.66    2.96
  -2   3  19    0.62    1.18
  -2  -3  19   -0.31    1.01
  -2  -3  18    9.29    1.81
  -2   3  18    9.21    2.34
  -2  -3  17   19.92    2.39
  -2   3  17   14.76    2.79
  -2  -3  16    3.76    1.34
  -2   3  16    3.70    1.82
  -2  -3  15   10.71    1.76
   2  -3 -15    7.47    0.93
  -2   3  15    8.98    2.25
  -2   3  14    5.60    1.78
   2  -3 -14    6.94    0.98
  -2  -3  14    6.93    1.38
  -2   3  13   40.54    3.92
  -2  -3  13   40.80    2.89
  -2  -3  12   12.21    1.58
  -2   3  12   11.97    2.05
  -2  -3  11    0.45    0.45
  -2  -3  11   -0.43    0.66
  -2   3  11   -0.49    1.21
  -2   3  10    2.73    1.25
   2  -3 -10    2.22    1.00
  -2  -3  10    1.66    0.71
  -2  -3  10    2.35    0.75
  -2   3   9   26.72    2.75
  -2  -3   9   29.43    2.11
  -2  -3   8   61.19    2.93
  -2   3   8   59.81    3.78
  -2  -3   7   29.52    1.98
  -2   3   7   29.90    2.67
  -2   3   6   95.52    4.34
  -2  -3   6   95.43    3.43
  -2   3   5   65.80    3.43
  -2  -3   5   60.51    2.70
   2   3  -4   21.60    1.69
  -2  -3   4   19.39    1.55
   2  -3  -4   19.72    1.80
  -2   3   4   19.62    1.81
  -2  -3   3  109.04    3.60
   2  -3  -3  106.92    3.78
  -2   3   3  112.62    3.94
   2   3  -3  106.82    3.53
  -2   3   2   13.66    1.35
   2  -3  -2   12.27    1.29
   2   3  -2   14.01    1.36
  -2  -3   2   12.79    1.28
   2   3  -1  149.63    4.31
  -2  -3   1  143.34    4.29
   2  -3  -1  145.17    3.77
  -2   3   1  144.52    3.90
  -2   3   0  196.20    4.15
   2   3   0  202.01    5.14
  -2  -3   0  194.04    5.09
   2  -3   0  195.27    4.03
  -2   3  -1   16.36    1.10
   2   3   1   22.03    1.82
   2  -3   1   16.99    1.08
  -2  -3  -1   20.11    1.73
  -2   3  -2  346.17    4.27
   2  -3   2  337.58    4.06
   2   3   2  343.82    7.29
   2  -3   3   20.83    0.83
   2   3   3   20.33    1.95
  -2   3  -3   22.62    0.89
   2   3   4  177.17    5.65
   2   3   5  847.66   12.78
   2   3   6  103.75    4.78
   2   3   7   14.45    1.89
   2  -3   8   62.86    1.46
   2  -3   8   66.17    1.50
   2  -3   9   29.53    1.26
   2  -3   9   29.85    1.24
   2   3   9   35.76    3.22
  -2  -3 -10   86.40    4.79
   2  -3  10   78.22    2.37
   2   3  10   81.69    4.91
   2  -3  11  171.04    3.90
   2   3  11  174.69    7.31
   2  -3  12   37.74    2.04
   2   3  12   39.38    3.68
   2   3  13   41.06    3.92
   2  -3  13   45.76    2.45
   2  -3  14   65.73    3.10
   2  -3  14   62.18    2.72
   2   3  14   63.71    4.98
   2  -3  15   11.32    1.46
   2  -3  15    9.85    1.07
   2   3  15   13.69    2.63
   2  -3  16    8.22    1.37
   2   3  16    8.01    2.24
   2  -3  17   16.42    1.90
   2   3  17   13.82    2.80
   2   3  18   15.68    2.92
   2   3  19   -0.98    1.35
   2   3  20    4.07    1.70
   2   3  21    3.46    1.55
  -2   4  20    4.69    2.24
  -2   4  19    1.38    1.72
  -2   4  18    3.43    1.98
  -2  -4  17    1.00    1.01
  -2   4  17    3.98    2.12
  -2  -4  16   -0.99    0.94
  -2   4  16    0.43    1.19
  -2  -4  15   12.36    1.78
  -2  -4  15   12.28    1.72
  -2   4  15   10.18    2.19
  -2  -4  14   26.68    2.38
  -2  -4  14   26.99    2.41
  -2   4  14   27.78    3.53
  -2  -4  13    0.30    0.78
  -2   4  13   -0.80    1.43
  -2  -4  13    0.21    0.61
  -2  -4  12   33.51    2.46
  -2  -4  12   31.05    2.42
  -2   4  12   34.84    3.60
  -2  -4  11   46.89    2.78
  -2  -4  11   43.52    2.76
  -2   4  11   43.38    3.90
  -2   4  10    1.34    1.09
  -2  -4  10    0.84    0.66
  -2   4   9   12.30    2.03
  -2  -4   9   12.32    1.42
  -2  -4   8    2.46    0.69
   2  -4  -8   -0.64    0.95
  -2   4   8    1.47    1.21
  -2  -4   7   10.54    1.27
   2  -4  -7    8.85    1.51
  -2   4   7   11.16    1.90
  -2  -4   6  169.07    4.94
  -2   4   6  171.70    6.31
   2  -4  -6  181.29    6.14
  -2   4   5   33.95    2.77
   2  -4  -5   35.22    2.67
  -2  -4   5   34.75    2.26
   2   4  -5   36.53    2.24
  -2   4   4   24.87    2.27
  -2  -4   4   23.71    1.87
   2  -4  -4   23.19    2.11
   2   4  -4   21.88    1.78
   2   4  -3  343.12    6.91
  -2  -4   3  352.50    7.24
   2  -4  -3  351.17    7.51
  -2   4   3  344.54    7.73
   2  -4  -2    9.84    1.30
   2   4  -2    8.67    1.26
  -2   4   2   10.57    1.55
  -2  -4   2    9.21    1.28
  -2  -4   1  307.35    7.01
   2  -4  -1  297.23    6.12
  -2   4   1  308.64    6.49
   2   4  -1  306.72    6.97
  -2   4   0  280.54    5.81
   2   4   0  273.58    6.86
   2  -4   0  277.02    5.57
  -2  -4   0  284.40    6.98
  -2  -4  -1  174.04    5.57
  -2   4  -1  180.08    4.32
   2  -4   1  172.25    4.04
   2   4   1  186.18    5.75
   2   4   2  230.94    6.64
   2  -4   2  236.46    4.29
  -2   4  -2  237.53    4.52
  -2  -4  -2  233.58    6.67
   2   4   3   64.39    3.69
   2  -4   3   62.89    1.98
  -2   4  -3   65.11    2.10
  -2  -4  -3   62.67    3.59
   2  -4   4   14.71    0.82
  -2  -4  -4   17.71    2.00
  -2   4  -4   15.12    0.83
   2   4   4   15.42    1.96
   2   4   5  168.66    6.25
   2   4   6    1.54    1.07
   2   4   7   35.96    3.17
  -2  -4  -8   14.45    2.02
   2   4   8   12.28    1.97
   2   4   9   43.64    3.70
   2   4  10  105.57    5.92
   2   4  11    8.58    2.29
   2  -4  12  129.79    2.61
   2   4  12  149.95    7.53
   2  -4  13    1.59    0.41
   2  -4  13    0.98    0.37
   2   4  14   -0.05    1.19
   2  -4  14    0.45    0.36
   2  -4  14    0.04    0.32
   2  -4  15   14.14    1.26
   2   4  15   14.60    2.77
   2   4  16   19.00    3.22
   2   4  17   18.84    3.27
   2   4  18   -0.34    1.33
   2   4  19   -3.14    1.86
   2   4  20    1.30    1.87
  -2   5  18    0.24    1.56
  -2   5  17    5.29    2.16
  -2   5  16    2.63    1.56
  -2  -5  15    0.70    0.71
  -2   5  15   -0.52    1.34
  -2   5  14    5.65    1.96
  -2  -5  14    6.40    1.22
  -2   5  13   25.80    3.54
  -2  -5  13   20.08    2.07
  -2  -5  13   20.04    1.94
  -2  -5  12    0.44    0.58
  -2   5  12    1.47    1.35
  -2  -5  12    0.08    0.61
  -2   5  11   -1.34    1.30
  -2  -5  11   -0.01    0.62
  -2  -5  11    0.49    0.63
  -2  -5  10   33.97    2.43
  -2   5  10   36.33    3.68
  -2   5   9    4.89    1.38
  -2  -5   9    4.42    1.01
  -2   5   8   38.53    3.61
  -2  -5   8   34.82    2.43
  -2   5   7   42.38    3.59
  -2  -5   7   40.21    2.59
   2  -5  -6    9.22    1.65
  -2  -5   6    7.41    1.18
   2   5  -6    7.54    1.17
  -2   5   6    8.62    1.61
  -2  -5   5    2.22    0.71
   2   5  -5    2.79    0.83
  -2   5   5    3.15    1.13
   2  -5  -5    3.13    1.10
   2  -5  -4   11.62    1.60
   2   5  -4   13.95    1.64
  -2   5   4   13.74    1.93
  -2  -5   4   12.13    1.53
  -2  -5   3  234.23    6.48
  -2   5   3  234.05    6.97
   2  -5  -3  232.68    6.67
   2   5  -3  239.38    6.42
   2   5  -2   82.38    3.92
   2  -5  -2   76.90    3.70
  -2   5   2   77.84    3.92
  -2  -5   2   77.70    3.85
  -2   5   1    4.35    1.06
   2  -5  -1    4.23    0.93
  -2  -5   1    3.48    0.95
   2   5  -1    3.43    1.01
   2  -5   0   12.48    1.37
  -2   5   0   12.50    1.48
   2   5   0   13.36    1.76
   2   5   1   16.25    1.98
  -2  -5  -1   14.57    1.82
   2  -5   1   14.69    1.41
  -2   5  -1   13.15    1.41
  -2   5  -2    1.79    0.61
   2   5   2    2.06    0.85
  -2  -5  -2    1.06    0.63
   2  -5   2    0.74    0.42
   2   5   3   58.22    3.83
   2  -5   3   63.00    2.41
  -2   5  -3   66.76    2.58
  -2  -5  -3   66.71    3.99
   2  -5   4   56.65    2.05
   2   5   4   59.90    4.00
  -2  -5  -4   62.37    3.98
  -2   5  -4   56.98    2.10
   2   5   5    0.54    0.87
  -2   5  -5    0.13    0.22
   2  -5   5    0.18    0.20
   2   5   6    1.49    1.02
   2   5   7    7.46    1.84
   2   5   8   67.61    4.80
   2   5   9  133.90    6.86
   2   5  10    0.29    1.36
   2   5  11    6.39    1.76
   2   5  12   13.32    2.82
   2   5  13  144.85    7.97
   2   5  14    7.57    2.34
   2   5  15    0.27    1.26
   2   5  16    0.94    1.73
   2   5  17    4.78    2.26
   2   5  18    1.84    1.40
  -2   6  17    3.23    2.20
  -2   6  16    0.74    1.40
  -2   6  15   -1.79    1.45
  -2   6  14    1.02    1.68
  -2   6  13    1.99    1.68
  -2  -6  12   20.17    1.84
  -2   6  12   23.71    3.41
  -2   6  11   30.60    3.79
  -2  -6  10    3.28    0.96
  -2   6  10    3.11    1.73
  -2   6   9    2.04    1.41
  -2  -6   9    4.59    1.02
  -2   6   8    1.44    1.26
  -2  -6   8    1.20    0.75
  -2  -6   7    0.91    0.64
  -2   6   7   -1.15    1.44
  -2   6   6  100.11    5.64
  -2  -6   6   94.96    4.28
   2   6  -6   98.19    4.19
  -2  -6   5   14.61    1.74
  -2   6   5   20.38    2.70
   2   6  -5   16.72    1.85
   2  -6  -4    6.07    1.32
  -2   6   4    9.11    1.79
   2   6  -4    6.87    1.33
  -2  -6   4    4.74    1.15
  -2  -6   3    1.86    0.79
   2   6  -3    2.42    0.95
   2  -6  -3    1.54    0.75
  -2   6   3    3.13    1.10
  -2   6   2   13.82    1.85
   2  -6  -2   15.08    1.84
  -2  -6   2    9.32    1.55
   2   6  -2   15.78    1.99
  -2  -6   1    3.04    0.93
   2  -6  -1    2.25    0.77
  -2   6   1    2.92    0.92
   2  -6   0    1.59    0.73
  -2  -6   0    4.09    1.18
   2   6   0    2.18    0.86
  -2   6   0    2.19    0.81
   2  -6   1   16.37    1.66
  -2  -6  -1   16.32    2.20
   2   6   1   16.65    2.25
  -2   6  -1   17.29    1.82
  -2  -6  -2   26.80    2.74
   2  -6   2   28.14    2.01
  -2   6  -2   28.80    2.17
   2   6   2   25.94    2.76
  -2   6  -3   20.33    1.69
   2   6   3   19.56    2.49
   2  -6   3   22.66    1.67
  -2   6  -4   12.97    1.25
   2  -6   4   11.39    1.09
   2   6   4   13.81    2.16
   2   6   5    2.30    1.43
  -2   6  -5    2.50    0.55
   2  -6   5    1.97    0.50
   2   6   6   -0.67    1.31
   2  -6   6    0.43    0.29
   2   6   7   64.32    4.95
   2   6   8    0.56    1.29
   2   6   9  102.54    6.41
   2   6  10   18.78    2.99
   2   6  11    4.12    1.76
   2   6  12    0.99    1.10
   2   6  13    4.60    1.74
   2   6  14   15.75    2.97
   2   6  15    0.16    1.55
   2   6  16    0.66    1.48
   2   6  17    0.63    1.43
  -2   7  15    0.02    1.76
  -2   7  14    0.72    1.38
  -2   7  13   -0.76    1.38
  -2   7  12    0.04    1.27
  -2   7  11    1.04    1.39
  -2   7  10    4.07    1.91
  -2   7   9    4.64    1.91
  -2   7   8   38.37    4.03
  -2  -7   7    1.59    0.87
  -2   7   7    0.97    1.57
   2   7  -6    8.99    1.48
  -2   7   6   10.87    2.27
  -2  -7   6   10.17    1.55
   2   7  -5    4.17    1.26
  -2  -7   5    2.57    0.93
  -2  -7   4    0.57    0.80
   2   7  -4    1.85    1.24
  -2   7   4   -1.37    1.34
   2   7  -3   52.42    3.59
  -2  -7   3   47.10    3.43
  -2   7   3   49.04    3.87
  -2   7   2   74.36    4.57
  -2  -7   2   80.74    4.62
   2   7  -2   83.90    4.73
   2  -7  -2   77.92    4.40
  -2  -7   1    2.99    1.14
   2  -7  -1    4.32    1.24
   2   7  -1    2.50    1.32
  -2   7   1    2.17    1.18
   2  -7   0  119.78    5.01
  -2   7   0  121.37    5.29
   2   7   0  121.70    5.99
   2  -7   1   66.95    3.61
  -2   7  -1   69.31    3.85
   2   7   1   62.47    4.51
   2  -7   2    8.99    1.35
   2   7   2   11.63    2.19
  -2   7  -2   10.73    1.47
   2  -7   3   39.43    2.43
  -2   7  -3   37.91    2.50
  -2   7  -4   71.87    3.08
   2  -7   4   70.86    3.01
   2   7   4   66.00    4.85
   2   7   5   -1.25    1.37
   2  -7   5   -0.19    0.45
  -2   7  -5    0.35    0.41
   2   7   6   44.49    4.20
   2   7   7   -0.04    1.15
   2   7   8   13.33    2.45
   2   7   9   -1.31    1.72
   2   7  10    0.01    1.46
   2   7  11   -0.16    1.45
   2   7  12    4.39    1.83
   2   7  13   -0.68    1.70
   2   7  14    0.36    1.26
   2   7  15    7.33    2.59
  -2   8  13   12.20    3.13
  -2   8  12    7.18    2.34
  -2   8  11    7.77    2.35
  -2   8  10    4.50    2.05
  -2   8   9   22.97    3.49
  -2   8   8   10.79    2.43
  -2   8   7    2.91    1.70
   2   8  -6    4.99    1.18
  -2   8   6    5.50    1.85
   2   8  -5   31.55    2.85
  -2   8   5   30.94    3.45
  -2   8   4    3.66    1.40
   2   8  -4    2.08    0.90
   2   8  -3   -0.19    0.85
  -2   8   3   -0.20    1.04
   2   8  -2    0.81    0.90
  -2   8   2    1.14    0.85
  -2   8   1   10.07    1.85
   2   8  -1    6.31    1.58
   2   8   0    0.45    1.05
  -2   8   0    1.34    1.02
  -2   8  -1   37.50    3.02
   2   8   1   38.35    3.71
  -2   8  -2   31.04    2.63
   2   8   2   32.65    3.63
  -2   8  -3    1.67    0.78
   2   8   3    1.18    1.20
   2   8   4    8.13    2.10
   2   8   5   13.20    2.56
   2   8   6   23.71    3.40
   2   8   7    3.24    1.59
   2   8   8   30.36    3.94
   2   8   9   -2.29    1.56
   2   8  10    5.90    1.86
   2   8  11   -1.01    1.30
   2   8  12    0.62    1.52
  -2   9  10    1.30    1.29
  -2   9   9    0.45    1.15
  -2   9   8    0.60    1.18
  -2   9   7    0.71    1.18
  -2   9   6    0.15    1.02
  -2   9   5    0.74    0.97
  -2   9   4    1.38    1.25
  -2   9   3    0.61    1.15
   2   9  -2    0.43    0.90
  -2   9   2   -1.20    1.02
  -2   9   1   20.95    2.67
   2   9  -1   20.76    2.74
   2   9   0    7.08    1.83
   2   9   1   -1.04    1.19
   2   9   2    9.12    2.18
   2   9   3    1.42    1.04
   2   9   4   -1.61    1.63
   2   9   5    5.05    2.00
   2   9   6    0.28    1.20
   2   9   7    1.59    1.71
   2   9   8   12.96    2.97
   2   9   9    8.03    2.65
  -2  10   8    0.18    1.21
  -2  10   7   -2.28    1.86
  -2  10   6    2.52    1.57
   2  10   2    0.02    1.19
   2  10   3   12.28    2.59
   2  10   4    3.62    1.63
   2  10   5    1.17    1.30
   2  10   6   -1.82    1.60
  -3   0  24    3.39    1.96
  -3   0  23    2.53    1.69
  -3   0  22   -1.38    1.42
  -3   0  21    2.80    1.78
  -3   0  20    0.93    1.33
  -3   0  19   13.30    2.53
  -3   0  18    0.26    1.15
  -3   0  17   16.39    2.57
  -3   0  16    0.92    1.16
  -3   0  15    0.68    1.05
  -3   0  14    0.11    0.94
  -3   0  13   64.93    4.16
  -3   0  12   -0.11    1.07
  -3   0  11  312.47    8.14
  -3   0  10   -0.20    0.99
  -3   0   9  136.47    4.90
  -3   0   9  129.37    2.95
  -3   0   8    0.37    0.81
  -3   0   8   -0.09    0.35
  -3   0   7 1190.63    9.08
  -3   0   7 1195.20   13.03
  -3   0   6    0.56    0.68
  -3   0   6    0.32    0.41
  -3   0   5  101.66    3.49
  -3   0   5  106.21    2.75
  -3   0   4    2.05    0.87
  -3   0   3 9999.00   26.43
  -3   0   2    2.08    0.97
  -3   0   1  739.64    7.18
  -3   0   0    2.16    0.63
   3   0   0    0.04    0.28
  -3   0  -1   97.64    2.63
   3   0   1   96.20    2.51
   3   0   2   -0.13    0.30
  -3   0  -2    1.49    0.61
  -3   0  -3 3242.05   15.66
  -3   0  -3 3220.84   14.92
   3   0   3 3213.07   15.79
  -3   0  -4    0.46    0.67
   3   0   4   -0.34    0.49
  -3   0  -4    0.13    0.33
   3   0   5  242.02    4.85
  -3   0  -5  242.38    4.11
  -3   0  -5  241.07    4.81
   3   0   6    0.36    0.51
  -3   0  -6   -0.06    0.37
  -3   0  -6    0.25    0.45
  -3   0  -7 1081.09    8.62
   3   0   7 1092.69   11.62
  -3   0  -7 1104.63   11.47
   3   0   8   -0.69    0.82
  -3   0  -8   -0.14    0.37
  -3   0  -8   -0.04    0.56
   3   0   9  552.85    9.31
  -3   0  -9  568.24    9.13
  -3   0 -10    1.02    0.61
   3   0  10   -1.06    0.97
   3   0  11   93.14    4.30
  -3   0 -11   94.28    4.15
   3   0  12    0.31    0.79
  -3   0 -12   -0.91    0.80
  -3   0 -13   11.23    1.60
   3   0  13   11.84    1.78
   3   0  14   -0.41    0.93
  -3   0 -14   -0.05    0.57
  -3   0 -15    1.49    0.96
   3   0  15   -0.25    1.13
   3   0  16   -0.59    0.94
   3   0  17   62.95    4.55
   3   0  18   -0.56    1.05
   3   0  19    2.71    1.56
   3   0  20    0.47    1.21
   3   0  21    0.90    1.24
   3   0  22   -0.32    1.09
  -3   1  23    1.14    1.61
  -3  -1  23    1.13    1.49
  -3   1  22    7.84    2.19
  -3  -1  22    6.15    2.02
  -3  -1  21    3.19    1.65
  -3   1  21    0.86    1.26
  -3  -1  20   -0.98    1.24
  -3   1  20   -1.27    1.73
  -3   1  19    1.55    1.25
  -3  -1  19   -0.78    1.37
  -3  -1  18    0.71    1.08
  -3   1  18   -1.12    1.54
  -3  -1  17    4.19    1.46
  -3   1  17    2.13    1.49
  -3   1  16   -1.36    1.38
  -3  -1  16    0.44    1.00
  -3   1  15    6.70    1.63
  -3  -1  15    6.06    1.56
  -3  -1  14  100.03    5.10
  -3   1  14  101.58    5.55
  -3  -1  13   84.88    2.16
  -3   1  13   96.20    5.19
  -3  -1  13   97.40    4.85
  -3  -1  12  162.40    3.29
  -3  -1  12  181.06    6.24
  -3   1  12  170.14    6.62
   3  -1 -12  176.26    6.66
  -3  -1  11   56.00    3.40
  -3   1  11   52.05    3.56
   3  -1 -11   62.53    3.85
  -3  -1  11   55.46    2.03
   3  -1 -10   98.57    4.62
  -3  -1  10   96.40    2.74
  -3  -1  10  103.14    4.34
  -3   1  10   97.37    4.59
  -3   1   9    3.00    1.13
  -3  -1   9    2.17    0.89
   3  -1  -9    2.40    0.55
  -3   1   8   84.02    3.91
  -3  -1   8   91.67    3.75
   3  -1  -8   84.02    2.62
  -3   1   7   40.35    2.62
  -3  -1   7   42.95    2.50
   3  -1  -7   40.83    1.85
  -3   1   6  337.88    6.94
   3  -1  -6  340.14    5.32
  -3   1   5  145.06    4.30
   3  -1  -5  136.42    3.41
   3  -1  -4   27.73    1.57
  -3   1   4   28.45    1.87
  -3   1   3 3449.24   18.29
  -3   1   2  340.93    5.31
   3   1  -2  345.98    5.52
   3   1  -1  136.52    3.51
   3   1   0  559.93    7.12
   3   1   1  249.65    4.83
  -3   1  -1  254.92    3.49
   3   1   2 2985.19   17.24
  -3   1  -2 2967.84   11.57
   3  -1   2 3004.15   11.07
   3  -1   3 1492.13    7.92
  -3   1  -3 1463.62    8.10
   3   1   3 1479.40   12.61
  -3   1  -4  154.62    2.80
   3  -1   4  158.54    2.83
   3  -1   4  158.18    3.66
   3   1   4  154.66    4.36
   3  -1   5  197.50    3.48
   3   1   5  195.23    5.10
   3  -1   5  204.22    4.09
  -3   1  -5  193.52    3.42
  -3  -1  -6 1249.20   13.39
  -3   1  -6 1246.26    9.44
   3   1   6 1251.35   13.50
   3  -1   6 1243.65   10.06
   3  -1   6 1249.09    9.63
   3   1   7  395.21    7.96
  -3   1  -7  388.68    5.65
   3  -1   7  405.86    5.69
   3  -1   7  390.01    5.90
  -3  -1  -7  392.24    7.80
   3  -1   8    7.73    0.97
   3   1   8    6.99    1.27
   3  -1   8    8.10    0.88
  -3   1  -8    8.30    0.96
  -3  -1  -8    7.43    1.17
  -3  -1  -9  172.34    5.63
   3   1   9  172.25    5.79
   3  -1   9  165.77    3.57
  -3   1  -9  165.29    4.30
   3  -1   9  170.34    4.56
   3   1  10  123.50    5.14
  -3  -1 -10  132.04    5.16
  -3  -1 -10  121.08    2.90
   3  -1  10  119.40    4.12
  -3   1 -10  124.32    3.96
   3  -1  11   13.42    1.53
  -3   1 -11   13.39    1.44
  -3  -1 -11   12.29    0.92
   3   1  11   10.70    1.69
  -3  -1 -11   13.10    1.79
   3   1  12   35.93    3.12
  -3  -1 -12   37.26    2.95
  -3   1 -12   34.25    2.37
  -3  -1 -12   32.21    1.34
   3  -1  12   37.94    2.62
  -3   1 -13   29.79    2.31
   3   1  13   26.19    2.82
   3  -1  13   28.54    2.41
  -3  -1 -13   28.74    2.70
   3  -1  14    1.30    1.01
   3   1  14    1.78    1.23
  -3   1 -14    1.14    0.79
   3  -1  15   39.54    3.14
  -3   1 -15   43.48    3.05
   3   1  15   39.91    3.75
   3  -1  16   -1.15    1.04
  -3   1 -16   -0.29    0.66
   3  -1  17    4.03    1.30
   3   1  17    5.80    1.92
   3   1  18    3.78    1.62
   3  -1  18    2.80    1.21
   3  -1  19   17.21    2.51
   3   1  19   21.33    3.17
   3  -1  20   24.11    3.01
   3   1  20   26.12    3.54
   3   1  21    0.53    1.45
   3   1  22   17.02    3.14
   3   1  23    5.35    2.16
  -3  -2  22   -0.84    1.37
  -3   2  22   -0.09    1.45
  -3   2  21   -1.36    1.78
  -3  -2  21   -0.72    1.21
  -3  -2  20    0.30    1.27
  -3   2  20   -0.40    1.26
  -3   2  19    0.65    1.53
  -3  -2  19    1.19    1.06
  -3  -2  18   13.52    2.30
  -3   2  18   12.53    2.54
  -3  -2  17    5.35    1.69
  -3   2  17    3.13    1.52
  -3  -2  16    6.12    1.57
  -3  -2  16    6.66    0.52
  -3   2  16    7.11    1.83
  -3  -2  15    0.36    0.31
  -3   2  15   -0.73    1.24
  -3  -2  15    0.27    0.87
  -3  -2  14   81.11    2.65
  -3   2  14   79.46    5.19
  -3  -2  14   83.21    4.51
   3  -2 -13   26.51    1.58
  -3   2  13   25.56    2.95
  -3  -2  13   26.78    2.55
   3  -2 -12   10.47    1.06
  -3   2  12    9.86    1.84
  -3  -2  12   11.64    1.71
  -3  -2  11   28.45    2.42
   3  -2 -11   26.16    1.69
   3  -2 -11   27.85    2.68
  -3   2  11   24.87    2.71
   3  -2 -10   50.81    2.39
  -3   2  10   50.88    3.56
  -3  -2  10   49.19    3.00
   3  -2  -9   46.02    2.30
  -3   2   9   47.45    3.30
  -3  -2   9   49.18    2.90
  -3   2   8   35.29    2.74
  -3  -2   7   33.26    2.22
  -3   2   7   35.13    2.68
  -3  -2   6 1549.87   14.30
  -3   2   6 1532.30   15.78
  -3  -2   5  261.01    5.73
  -3   2   5  261.96    6.33
  -3   2   4 1480.05   13.76
  -3  -2   4 1472.85   13.10
  -3  -2   3   90.37    3.19
  -3   2   3   90.43    3.26
   3   2  -3   90.79    3.22
   3   2  -2   36.01    2.06
   3  -2  -2   38.56    1.95
  -3   2   2   34.87    1.86
  -3   2   1  395.40    5.72
   3   2  -1  402.62    6.75
   3  -2  -1  380.57    5.54
  -3   2   0  124.75    2.86
   3   2   0  133.14    3.98
  -3   2  -1   97.44    2.17
   3   2   1  100.30    3.61
  -3   2  -2    6.25    0.50
   3   2   2    4.07    0.84
   3   2   3  466.25    8.12
   3   2   4  135.68    4.61
   3   2   5  252.78    6.50
  -3   2  -6  241.37    2.62
   3  -2   6  243.67    2.81
   3   2   6  259.42    6.86
  -3   2  -7  108.10    2.15
   3  -2   7  109.57    2.32
   3   2   7  111.90    4.73
  -3   2  -8   78.74    2.14
   3  -2   8   80.36    2.30
   3   2   8   83.26    4.24
   3  -2   9    0.58    0.40
   3   2   9    0.60    0.97
  -3  -2  -9    0.68    0.64
   3  -2   9    0.67    0.38
  -3   2  -9    2.17    0.48
   3   2  10   18.56    2.30
   3  -2  10   19.89    1.50
  -3   2 -10   18.82    1.34
   3  -2  10   19.57    1.43
  -3  -2 -10   18.50    2.15
   3   2  11   34.15    3.15
   3  -2  11   32.66    1.87
  -3  -2 -11   31.72    2.91
   3  -2  11   31.50    1.99
  -3   2 -11   29.36    1.80
   3   2  12    0.26    1.03
   3  -2  12    1.28    0.66
  -3   2 -12    1.38    0.58
   3  -2  12    1.64    0.54
   3  -2  13   17.23    1.76
   3   2  13   21.33    2.81
   3  -2  13   16.97    1.26
  -3   2 -13   17.84    1.62
  -3  -2 -14  106.96    2.74
   3   2  14  117.60    6.26
   3  -2  14  109.27    4.41
  -3  -2 -15    4.10    0.46
   3  -2  15    5.06    1.14
   3   2  16   41.78    4.23
   3  -2  16   46.11    3.23
   3  -2  17   56.37    3.69
   3   2  17   59.94    5.06
   3  -2  18    4.93    1.36
   3   2  18    7.96    2.24
   3  -2  19    6.55    1.48
   3   2  19    6.17    2.05
   3   2  20    1.53    1.42
   3   2  21    4.11    2.25
   3   2  22    1.93    1.80
   3   2  23    2.83    1.86
  -3   3  21   -0.01    1.50
  -3  -3  20    4.93    1.63
  -3   3  20    2.14    1.61
  -3  -3  19    2.28    1.28
  -3   3  19    1.62    1.54
  -3   3  18    0.41    1.35
  -3  -3  18   -0.33    0.91
  -3   3  17    0.65    1.29
  -3  -3  17    1.61    1.22
  -3   3  16  132.00    7.44
  -3  -3  16  137.64    6.09
   3  -3 -15    7.57    1.02
  -3   3  15    5.18    1.76
  -3  -3  15    8.27    1.71
  -3   3  14   12.61    2.37
  -3  -3  14   13.68    1.89
   3  -3 -14   14.60    1.40
   3  -3 -13    1.88    0.59
  -3  -3  13    1.96    0.81
  -3   3  13    1.98    1.44
  -3  -3  13    2.94    1.02
   3  -3 -12    4.31    0.84
  -3  -3  12    6.07    1.33
  -3  -3  12    4.56    1.08
  -3   3  12    2.78    1.28
  -3   3  11   17.45    2.48
  -3  -3  11   16.02    1.82
  -3  -3  11   12.47    1.61
  -3  -3  10   34.32    2.50
  -3   3  10   34.83    3.20
  -3  -3  10   32.15    2.46
  -3   3   9   34.00    3.04
  -3  -3   9   36.91    2.56
  -3  -3   8    9.08    1.25
  -3   3   8    9.43    1.63
  -3   3   7    6.89    1.58
  -3  -3   7    5.47    1.06
  -3   3   6  687.88   11.58
  -3  -3   6  697.48   10.04
  -3  -3   5   30.86    2.16
   3  -3  -5   33.71    2.50
  -3   3   5   37.98    2.83
  -3   3   4 1759.92   16.59
  -3  -3   4 1776.35   15.68
   3   3  -4 1758.10   15.36
   3  -3  -4 1760.75   16.19
   3  -3  -3  100.05    3.73
   3   3  -3   95.14    3.65
  -3  -3   3   95.44    3.70
   3   3  -2 1246.42   12.99
  -3   3   2 1229.74   12.17
  -3  -3   2 1228.78   13.33
   3  -3  -2 1249.68   12.10
  -3   3   1   51.27    2.44
   3   3  -1   48.85    2.70
  -3  -3   1   48.34    2.69
   3  -3  -1   48.01    2.23
  -3   3   0 1246.62   10.42
  -3  -3   0 1258.83   13.85
   3   3   0 1252.02   13.69
   3  -3   0 1256.53   10.16
  -3   3  -1  420.17    5.42
   3   3   1  439.50    8.33
   3  -3   1  415.74    5.22
  -3   3  -2  475.12    4.94
   3   3   2  472.63    8.99
  -3   3  -3    0.30    0.17
   3   3   3   -0.75    0.89
   3   3   4  650.08   11.14
   3   3   5  192.82    6.32
   3   3   6  171.23    6.14
   3   3   7    0.80    0.93
   3   3   8  386.33    9.87
  -3  -3  -9    2.73    0.98
   3   3   9    7.35    1.91
   3  -3  10  197.25    3.13
   3   3  10  206.82    7.77
   3  -3  11    0.10    0.29
   3   3  11   -0.02    1.15
   3  -3  12   64.28    3.04
   3   3  12   64.35    4.73
   3  -3  12   64.92    2.44
   3   3  13   17.79    2.79
   3  -3  13   16.26    1.57
   3  -3  13   17.70    1.45
   3   3  14    2.08    1.69
   3  -3  14    0.83    0.48
   3  -3  14    1.76    0.71
   3  -3  15   35.00    2.30
   3   3  15   33.14    3.93
   3  -3  15   32.10    1.97
   3  -3  16   62.91    3.23
   3   3  16   57.96    5.18
   3  -3  17    9.71    1.49
   3   3  17    9.67    2.50
   3   3  18    6.52    2.42
   3   3  19   -0.52    1.57
   3   3  20    0.20    1.24
   3   3  21    2.31    2.04
  -3   4  20    1.12    1.80
  -3   4  19    1.08    1.51
  -3  -4  18   13.77    2.08
  -3   4  18   17.52    3.35
  -3   4  17   26.75    3.86
  -3  -4  17   26.93    2.74
  -3   4  16   -2.32    1.64
  -3  -4  16    1.50    1.03
  -3  -4  15   -0.90    0.74
  -3  -4  15    0.94    0.84
  -3   4  15   -2.18    1.71
  -3  -4  14   13.18    1.86
  -3   4  14    8.21    1.89
  -3  -4  14   13.07    1.90
  -3   4  13   18.78    2.89
  -3  -4  13   16.41    1.99
  -3  -4  13   16.69    1.97
  -3  -4  12    9.84    1.51
  -3  -4  12   11.18    1.60
  -3   4  12   12.49    2.18
  -3  -4  11   15.80    1.87
  -3  -4  11   12.52    1.64
  -3   4  11   18.07    2.67
  -3  -4  10   34.59    2.60
  -3   4  10   40.93    3.66
  -3   4   9   24.48    2.78
  -3  -4   9   26.76    2.27
  -3  -4   8   38.59    2.64
  -3   4   8   38.72    3.32
   3  -4  -8   37.10    3.11
  -3   4   7    6.43    1.41
  -3  -4   7    5.83    1.10
   3  -4  -7    6.09    1.38
  -3  -4   6   36.62    2.51
   3  -4  -6   34.20    2.75
  -3   4   6   37.44    3.00
   3  -4  -5  102.54    4.48
  -3  -4   5  107.81    4.26
   3   4  -5  107.04    4.12
  -3   4   5  103.29    4.74
  -3  -4   4  107.30    4.31
   3   4  -4  110.87    4.28
  -3   4   4  110.82    4.65
   3  -4  -4  106.79    4.38
  -3  -4   3   61.16    3.27
  -3   4   3   62.36    3.36
   3  -4  -3   62.50    3.22
   3   4  -3   65.73    3.32
   3   4  -2    0.04    0.73
  -3  -4   2   -0.26    0.65
  -3   4   2    0.26    0.77
   3  -4  -2    0.30    0.70
   3  -4  -1  424.62    7.28
   3   4  -1  419.61    8.62
  -3  -4   1  408.97    8.56
  -3   4   1  408.12    7.45
   3  -4   0   18.59    1.49
   3   4   0   19.27    2.02
  -3  -4   0   17.98    1.90
  -3   4   0   21.74    1.78
   3  -4   1  437.44    6.32
  -3  -4  -1  440.78    9.30
   3   4   1  444.73    9.37
  -3   4  -1  445.89    6.68
   3  -4   2  116.53    2.88
   3   4   2  117.57    4.93
  -3   4  -2  121.51    3.13
  -3  -4  -2  121.83    4.99
   3   4   3    2.10    1.02
  -3   4  -3    0.77    0.32
   3  -4   3    1.27    0.32
   3   4   4   23.27    2.44
   3   4   5   89.57    4.70
   3   4   6   -0.60    0.96
   3   4   7  152.40    6.52
  -3  -4  -7  173.54    6.77
   3   4   8   57.26    4.20
   3   4   9    8.82    1.91
   3   4  10   10.41    2.06
   3   4  11   51.63    4.37
   3   4  12   69.36    5.24
   3   4  13    1.45    1.59
   3   4  14    3.74    1.60
   3   4  15    4.94    1.74
   3   4  16    0.82    1.30
   3   4  17   18.01    3.28
   3   4  18    0.84    1.54
   3   4  19    6.38    2.21
   3   4  20    5.60    2.37
  -3   5  18    0.36    1.56
  -3   5  17    1.53    1.34
  -3   5  16    4.17    1.87
  -3  -5  16    7.70    1.50
  -3  -5  15    1.15    0.86
  -3   5  15    0.09    1.54
  -3   5  14    5.31    1.95
  -3  -5  14    6.03    1.35
  -3  -5  13    6.40    1.34
  -3  -5  13    3.64    1.03
  -3   5  13    7.02    2.04
  -3  -5  12    6.38    1.25
  -3  -5  12    4.05    1.01
  -3  -5  11    9.84    1.50
  -3   5  11   12.22    2.34
  -3   5  10   40.17    3.90
  -3  -5  10   38.45    2.87
  -3   5   9    0.51    1.01
  -3  -5   9    1.47    0.81
  -3  -5   8    0.28    0.59
  -3   5   8   -0.98    1.13
  -3   5   7    2.70    1.35
  -3  -5   7    2.18    0.83
   3   5  -6    9.51    1.45
  -3  -5   6    8.62    1.35
  -3   5   6   12.79    2.03
   3  -5  -6   13.20    1.85
   3  -5  -5   -0.43    0.64
   3   5  -5   -0.13    0.71
  -3   5   5   -0.13    0.78
  -3  -5   5   -0.55    0.70
  -3   5   4   71.55    4.08
   3   5  -4   67.98    3.66
  -3  -5   4   61.68    3.54
   3  -5  -4   65.64    3.68
   3   5  -3    2.70    0.90
   3  -5  -3    5.22    1.18
  -3  -5   3    3.52    0.98
   3  -5  -2  103.98    4.28
  -3  -5   2  102.78    4.66
   3   5  -2  108.63    4.74
  -3   5   2  104.32    4.51
   3   5  -1   92.59    4.51
   3  -5  -1   97.09    3.95
  -3   5   1   96.68    4.10
  -3  -5   1   99.02    4.65
  -3  -5   0   -0.74    0.64
  -3   5   0    0.83    0.82
   3  -5   0   -0.10    0.43
   3   5   0    0.74    0.88
   3  -5   1   30.88    1.92
  -3  -5  -1   28.89    2.69
  -3   5  -1   30.82    2.06
   3   5   1   31.98    2.80
  -3   5  -2    2.74    0.70
   3  -5   2    4.41    0.75
   3   5   2    2.47    0.94
  -3  -5  -2    2.26    0.76
  -3  -5  -3   56.98    3.83
   3   5   3   55.38    3.83
  -3   5  -3   56.04    2.20
   3  -5   3   58.48    2.13
   3  -5   4   25.35    1.18
  -3   5  -4   27.66    1.27
   3   5   4   28.76    2.90
  -3  -5  -4   28.14    2.83
   3   5   5    3.53    1.33
   3   5   6    6.61    1.62
   3   5   7   43.42    3.82
   3   5   8    6.19    1.61
   3   5   9    9.35    2.05
   3   5  10   14.74    2.48
   3   5  11    3.87    1.75
   3   5  12   22.57    3.40
   3   5  13   76.62    5.96
   3   5  14    6.52    2.16
   3   5  15    5.21    2.04
   3   5  16    1.38    1.29
   3   5  17   -0.61    1.34
   3   5  18    1.54    1.62
  -3   6  17   -2.65    1.67
  -3   6  16   -0.22    1.47
  -3   6  15   -1.26    1.76
  -3   6  14   11.87    2.75
  -3  -6  13    0.53    0.72
  -3   6  13    0.16    1.31
  -3   6  12   -1.42    1.48
  -3  -6  11    4.45    1.11
  -3   6  11    4.49    1.91
  -3  -6  10    4.13    1.05
  -3   6  10    3.41    1.41
  -3  -6   9   10.76    1.62
  -3   6   9   12.64    2.43
  -3   6   8   59.29    4.72
  -3  -6   8   67.87    3.84
  -3  -6   7    1.22    0.85
  -3   6   7    2.21    1.35
   3   6  -6   -0.27    0.74
  -3   6   6    1.18    1.25
  -3  -6   6    1.04    0.81
  -3  -6   5   47.57    3.31
   3   6  -5   51.33    3.39
  -3   6   5   47.43    3.84
   3  -6  -4   41.92    3.25
   3   6  -4   43.47    3.17
  -3   6   4   43.96    3.46
  -3  -6   4   44.80    3.26
  -3   6   3    3.24    1.19
   3  -6  -3    2.01    0.89
   3   6  -3    1.52    0.92
  -3  -6   3    0.68    0.66
   3   6  -2   29.46    2.80
  -3   6   2   30.62    2.73
  -3  -6   2   25.14    2.54
   3  -6  -2   26.18    2.38
   3   6  -1   64.14    4.06
   3  -6  -1   63.24    3.46
  -3   6   1   65.82    3.72
  -3  -6   1   61.13    3.99
  -3  -6   0   35.84    3.14
  -3   6   0   42.87    2.88
   3   6   0   36.93    3.27
   3  -6   0   38.73    2.64
  -3   6  -1    4.48    0.99
   3   6   1    4.43    1.42
   3  -6   1    5.24    1.01
  -3  -6  -1    3.99    1.04
  -3   6  -2    5.49    1.05
   3  -6   2    6.22    1.00
   3   6   2    4.73    1.42
   3  -6   3   21.00    1.51
   3   6   3   19.58    2.59
  -3   6  -3   20.51    1.59
  -3   6  -4    0.88    0.41
   3  -6   4    1.30    0.41
  -3   6  -5    0.11    0.18
   3   6   5   -0.54    1.27
   3  -6   5   -0.31    0.25
   3   6   6   89.85    5.77
   3   6   7   39.48    3.89
   3   6   8    7.72    1.94
   3   6   9   50.13    4.57
   3   6  10    0.29    1.42
   3   6  11    7.58    2.21
   3   6  12   -1.80    1.47
   3   6  13    0.95    1.34
   3   6  14    4.18    1.82
   3   6  15   12.30    2.88
   3   6  16    1.97    1.39
  -3   7  15    1.10    1.51
  -3   7  14    4.28    1.96
  -3   7  13    0.39    1.36
  -3   7  12   -0.08    1.25
  -3   7  11    1.10    1.45
  -3   7  10   15.81    2.89
  -3   7   9   13.21    2.87
  -3   7   8    8.18    2.13
  -3  -7   7    2.81    0.95
  -3   7   7    1.09    1.24
   3   7  -6   14.77    1.92
  -3   7   6   14.05    2.47
  -3  -7   6   12.27    1.82
  -3  -7   5    7.36    1.46
   3   7  -5    9.08    1.64
  -3   7   5    6.14    1.74
  -3  -7   4    2.43    1.02
   3   7  -4    1.99    1.11
  -3   7   4    2.78    1.21
  -3  -7   3   -0.11    0.92
  -3   7   3    0.17    1.09
   3   7  -3    2.21    1.18
  -3   7   2    6.59    1.47
   3  -7  -2    7.11    1.32
   3   7  -2    6.90    1.65
   3  -7  -1    0.98    0.86
   3   7  -1    0.95    0.96
  -3   7   1    0.15    0.92
   3  -7   0   56.72    3.42
   3   7   0   58.99    4.42
  -3   7   0   51.75    3.42
   3  -7   1    0.54    0.65
   3   7   1    2.94    1.41
  -3   7  -1    0.64    0.98
   3   7   2   63.20    4.80
  -3   7  -2   57.96    3.20
   3  -7   2   56.56    2.99
   3   7   3   -0.26    1.22
   3  -7   3   -0.75    0.62
  -3   7  -3   -0.05    0.66
   3  -7   4   57.03    2.41
   3   7   4   64.93    4.93
  -3   7  -4   63.23    2.63
   3   7   5   14.93    2.58
   3  -7   5   14.51    1.01
  -3   7  -5   16.08    1.08
   3   7   6    5.93    1.82
   3   7   7    5.84    1.74
   3   7   8   21.36    3.26
   3   7   9   -3.25    1.96
   3   7  10   -0.50    1.47
   3   7  11   -0.08    1.69
   3   7  12   -1.75    1.73
   3   7  13    9.11    2.57
   3   7  14    4.10    1.93
  -3   8  13    0.93    1.76
  -3   8  12    1.21    1.78
  -3   8  11    0.53    1.42
  -3   8  10   10.98    2.74
  -3   8   9    2.66    1.68
  -3   8   8   -0.32    1.19
  -3   8   7    1.87    1.34
  -3   8   6   14.21    2.59
   3   8  -6   12.48    1.86
  -3   8   5    5.04    1.51
   3   8  -5    4.27    1.21
  -3   8   4   10.04    2.06
   3   8  -4    7.23    1.54
  -3   8   3   -1.04    1.16
   3   8  -3   -0.48    1.02
  -3   8   2   -0.80    1.20
   3   8  -2   -0.91    1.11
   3   8  -1   -0.97    1.12
  -3   8   1    0.41    0.87
   3   8   0   25.20    3.08
  -3   8   0   21.15    2.37
  -3   8  -1   19.34    2.18
   3   8   1   19.15    2.79
  -3   8  -2    0.44    0.76
   3   8   2   -1.63    1.49
   3   8   3    2.69    1.44
   3   8   4   10.13    2.25
   3   8   5   26.56    3.61
   3   8   6    7.62    2.17
   3   8   7   18.86    3.11
   3   8   8    4.74    2.12
   3   8   9    2.85    1.29
   3   8  10    3.90    1.93
   3   8  11    0.84    1.78
   3   8  12    0.35    1.92
  -3   9  10    0.24    1.19
  -3   9   9    1.56    1.68
  -3   9   8    4.75    1.86
  -3   9   7    2.13    1.69
  -3   9   6    2.96    1.40
  -3   9   5    2.18    1.00
  -3   9   4   -0.20    1.00
  -3   9   3    0.94    0.97
   3   9  -3    0.98    1.05
  -3   9   2    1.08    1.16
   3   9  -2   -0.99    0.96
   3   9  -1    2.16    1.35
   3   9   0    3.71    1.58
   3   9   1    2.20    1.40
   3   9   2    0.03    1.09
   3   9   3   10.65    2.44
   3   9   4   -4.03    2.14
   3   9   5   -1.29    1.69
   3   9   6    4.16    2.00
   3   9   7    2.97    1.99
   3   9   8    0.09    1.28
   3   9   9    3.25    2.04
  -3  10   7    1.04    1.12
   3  10   1    0.13    1.26
   3  10   2   -1.21    1.36
   3  10   3    0.69    1.34
   3  10   4   -0.23    1.23
   3  10   5    6.27    2.45
   3  10   6   -4.34    1.96
  -4   0  23   -0.59    1.79
  -4   0  22   12.70    2.82
  -4   0  21   -2.74    1.48
  -4   0  20    1.86    1.34
  -4   0  19    1.30    1.49
  -4   0  18   74.59    5.41
  -4   0  17    0.76    1.19
  -4   0  16   34.78    3.48
  -4   0  15    0.85    1.02
  -4   0  14    5.38    1.43
  -4   0  13   -2.39    1.33
  -4   0  12  150.56    6.21
  -4   0  11   -0.40    0.90
  -4   0  10   84.12    2.78
  -4   0  10   82.44    4.23
  -4   0   9    0.43    0.42
  -4   0   9   -0.47    0.98
  -4   0   8   21.59    2.07
  -4   0   8   16.91    1.32
  -4   0   7   -0.01    0.45
  -4   0   7   -0.45    0.71
  -4   0   6   19.48    1.82
  -4   0   6   19.73    1.41
  -4   0   5    0.34    0.63
  -4   0   4 2485.65   15.18
  -4   0   3    0.27    1.09
  -4   0   2  399.54    6.21
  -4   0   1    7.60    1.30
   4   0   0 1965.47   13.10
  -4   0   0 2013.40   13.67
   4   0   1    0.95    0.47
  -4   0  -1    2.54    1.07
  -4   0  -2   15.08    1.34
   4   0   2   11.27    1.04
   4   0   3    0.50    0.39
  -4   0  -3   -0.55    0.42
  -4   0  -3   -0.01    0.52
   4   0   4  343.94    5.91
  -4   0  -4  342.18    5.90
  -4   0  -4  335.65    5.67
  -4   0  -5    0.24    0.44
   4   0   5   -0.51    0.59
  -4   0  -5   -0.36    0.44
  -4   0  -6  238.67    4.73
   4   0   6  234.23    5.45
  -4   0  -6  237.59    5.35
  -4   0  -7   -0.60    0.49
  -4   0  -7   -0.15    0.47
   4   0   7   -0.04    0.53
  -4   0  -8   36.42    2.35
  -4   0  -8   37.11    1.86
   4   0   8   34.29    2.31
  -4   0  -9   -0.55    0.69
  -4   0  -9    0.67    0.46
   4   0   9    0.19    0.75
  -4   0 -10   44.96    2.82
   4   0  10   45.84    2.98
   4   0  11   -0.14    0.82
  -4   0 -11   -0.17    0.62
  -4   0 -12   23.29    2.21
   4   0  12   21.70    2.25
   4   0  13   -0.08    0.98
  -4   0 -13   -0.64    0.69
  -4   0 -14    0.41    0.61
   4   0  14    1.39    1.06
   4   0  15    0.40    1.13
  -4   0 -15    1.35    0.83
   4   0  16   15.61    2.42
   4   0  17    1.65    1.51
   4   0  18    3.73    1.54
   4   0  19    0.03    1.00
   4   0  20    6.71    1.85
   4   0  21    0.91    1.38
  -4  -1  23   -0.58    1.44
  -4   1  22   -1.31    1.71
  -4  -1  22    2.45    1.61
  -4  -1  21    4.85    1.97
  -4   1  21    1.78    1.44
  -4  -1  20    7.45    1.94
  -4   1  20    7.66    2.17
  -4   1  19    7.47    1.90
  -4  -1  19   10.78    2.31
  -4   1  18   16.90    2.83
  -4  -1  18   18.87    2.80
  -4   1  17    3.28    1.44
  -4  -1  17    4.43    1.62
  -4   1  16   -0.53    1.04
  -4  -1  16   -0.55    0.96
  -4  -1  15    1.61    1.11
  -4   1  15    0.37    0.99
  -4  -1  14   17.29    1.16
  -4   1  14   18.12    2.45
  -4  -1  13    1.29    0.46
  -4  -1  13    1.38    0.98
  -4   1  13    2.05    1.21
  -4  -1  12  105.47    5.01
  -4  -1  12  100.31    3.07
  -4   1  12   95.56    5.12
  -4   1  11    8.69    1.66
  -4  -1  11   12.73    1.85
  -4  -1  11   11.80    1.13
  -4  -1  10   12.34    1.20
  -4  -1  10   12.41    1.74
  -4   1  10   11.58    1.88
  -4  -1   9  542.02    7.51
  -4   1   9  524.52   10.54
   4  -1  -9  535.37    7.47
  -4  -1   9  546.19    9.96
  -4   1   8  657.34   11.11
   4  -1  -8  662.43    8.34
  -4  -1   8  664.44   10.69
   4  -1  -7   19.85    1.51
  -4   1   7   17.11    1.83
  -4   1   6    1.84    0.86
   4  -1  -6    0.84    0.50
  -4   1   5  857.21   11.03
   4  -1  -5  869.81    9.48
  -4   1   4 3410.45   20.78
   4  -1  -4 3390.02   18.63
  -4   1   3  752.14    9.22
   4   1  -2  349.26    6.22
   4   1  -1   95.90    3.28
   4   1   0    1.79    0.57
  -4   1  -1  596.56    6.51
   4   1   1  593.39    8.25
  -4   1  -2  302.66    4.51
   4   1   2  299.22    6.00
   4  -1   2  299.41    4.36
   4  -1   3    4.79    0.59
   4   1   3    5.27    1.03
  -4   1  -3    4.55    0.59
   4  -1   4   53.25    1.91
  -4   1  -4   52.14    1.92
   4  -1   4   50.24    2.29
   4   1   4   50.58    2.69
  -4   1  -5   91.65    2.65
   4  -1   5   91.85    3.10
   4   1   5   88.87    3.65
  -4  -1  -5   89.01    3.59
   4  -1   5   90.34    2.64
  -4  -1  -6  134.73    4.61
   4  -1   6  131.15    3.68
   4  -1   6  128.09    3.36
   4   1   6  123.91    4.48
  -4   1  -6  125.56    3.29
   4  -1   7   56.30    2.38
  -4   1  -7   58.24    2.38
   4   1   7   58.23    3.22
  -4  -1  -7   57.38    3.12
   4  -1   7   60.63    2.52
   4  -1   8  471.15    6.91
  -4   1  -8  464.77    7.00
  -4  -1  -8  465.91    9.20
   4  -1   8  457.74    7.21
   4   1   8  458.79    9.24
   4  -1   9    1.85    0.61
   4   1   9    0.48    0.80
  -4   1  -9    2.01    0.62
  -4  -1  -9    2.34    0.62
  -4  -1  -9    0.03    0.82
  -4  -1 -10   89.35    4.33
  -4   1 -10   85.85    3.39
   4  -1  10   93.89    3.67
   4   1  10   86.05    4.36
  -4  -1 -10   88.08    2.89
  -4  -1 -11   38.97    2.99
  -4   1 -11   38.14    2.38
   4   1  11   43.37    3.25
   4  -1  11   35.36    2.44
  -4  -1 -11   38.08    1.86
  -4  -1 -12   30.53    1.60
  -4   1 -12   28.05    2.19
  -4  -1 -12   30.01    2.74
   4  -1  12   33.66    2.51
   4   1  12   32.43    3.01
   4  -1  13   10.18    1.51
  -4   1 -13   11.91    1.54
  -4  -1 -13   11.67    1.78
  -4  -1 -13   12.28    0.97
   4   1  13   12.42    2.12
   4  -1  14   -0.17    1.15
   4   1  14   -0.23    0.99
  -4   1 -14    0.34    0.57
  -4   1 -15   39.15    2.89
   4  -1  15   40.29    3.23
   4   1  15   41.49    3.81
   4  -1  16    1.77    1.22
   4   1  16    1.41    1.39
  -4   1 -16    0.23    0.60
   4   1  17    7.10    1.96
   4  -1  17   10.15    1.86
   4   1  18    1.42    1.33
   4  -1  18    0.92    1.06
   4   1  19    0.48    1.32
   4  -1  19    1.30    1.27
   4   1  20   -0.74    1.39
   4  -1  20    1.33    1.31
   4   1  21    2.91    1.85
   4   1  22    1.76    1.37
   4   1  23    1.41    1.46
  -4  -2  22   -2.52    1.69
  -4  -2  21    5.73    1.87
  -4   2  21    1.94    1.38
  -4  -2  20    0.35    1.04
  -4   2  20    2.25    1.30
  -4  -2  19    1.39    1.21
  -4   2  19    2.78    1.54
  -4   2  18    1.60    1.40
  -4  -2  18    6.73    1.84
  -4   2  17    1.28    1.32
  -4  -2  17    1.03    1.10
  -4  -2  16    0.40    0.99
  -4   2  16   -0.34    1.40
  -4  -2  16   -0.15    0.34
  -4   2  15   18.04    2.79
  -4  -2  15   20.95    2.53
  -4  -2  15   18.25    1.38
  -4  -2  14    0.64    0.58
  -4   2  14    0.47    1.05
  -4  -2  14   -0.15    0.90
   4  -2 -13   28.40    1.85
  -4  -2  13   32.28    2.83
  -4   2  13   33.41    3.38
  -4  -2  12   12.89    1.92
  -4   2  12   11.82    2.09
   4  -2 -12   12.98    1.30
   4  -2 -11   51.35    2.55
  -4   2  11   51.82    3.80
  -4  -2  11   51.51    3.36
  -4  -2  10   44.53    3.02
  -4   2  10   40.77    3.25
   4  -2 -10   44.79    2.40
   4  -2  -9   50.81    2.60
  -4   2   9   52.43    3.57
  -4   2   8   46.90    3.27
   4  -2  -8   47.86    2.53
  -4  -2   8   43.97    2.81
   4  -2  -7  441.96    7.61
  -4   2   7  440.66    9.19
  -4  -2   7  444.14    8.51
  -4  -2   6  352.31    7.39
  -4   2   6  340.58    7.66
   4  -2  -6  325.62    6.59
   4  -2  -5  262.63    5.97
  -4  -2   5  264.52    6.34
  -4   2   5  282.10    6.64
  -4  -2   4   43.42    2.52
  -4   2   4   40.61    2.44
   4   2  -3   87.53    3.46
  -4   2   3   85.01    3.29
   4   2  -2   53.03    2.72
  -4   2   2   49.73    2.36
  -4   2   1    6.84    0.90
   4   2  -1    7.61    1.16
   4   2   0  858.56   10.90
  -4   2   0  816.32    8.00
  -4   2  -1    5.85    0.66
   4   2   1    5.92    1.11
  -4   2  -2   10.12    0.77
   4   2   2   10.16    1.37
   4   2   3   37.30    2.55
  -4   2  -3   39.33    1.35
   4   2   4 1555.28   16.07
  -4   2  -4 1503.80    7.64
   4   2   5  371.02    8.20
  -4   2  -5  344.70    3.62
   4  -2   6    9.03    1.19
   4  -2   6    9.23    0.64
   4   2   6    7.82    1.36
  -4   2  -6    8.89    0.63
   4  -2   7  117.47    3.92
   4  -2   7  114.77    2.50
  -4   2  -7  114.32    2.39
   4   2   7  117.91    4.96
   4  -2   8   20.52    1.66
   4  -2   8   17.30    1.12
   4   2   8   18.36    2.12
  -4   2  -8   17.14    1.04
  -4  -2  -8   20.34    2.17
   4   2   9    0.98    0.96
  -4   2  -9    2.81    0.51
   4  -2   9    1.88    0.46
  -4  -2  -9    2.24    0.89
   4  -2   9    3.38    0.71
  -4   2 -10   49.21    2.11
  -4  -2 -10   53.03    3.66
   4   2  10   50.53    3.72
   4  -2  10   50.35    2.29
   4  -2  10   51.78    2.55
   4  -2  11  181.72    4.65
  -4   2 -11  177.80    4.31
   4   2  11  182.21    7.09
   4  -2  11  175.30    4.64
  -4  -2 -11  186.69    7.00
   4  -2  12   10.49    1.20
   4  -2  12    9.17    1.27
   4   2  12   11.77    2.13
  -4   2 -12    8.98    1.09
  -4  -2 -13   63.92    2.63
   4  -2  13   63.68    2.68
   4  -2  13   62.57    3.17
  -4   2 -13   61.10    2.90
   4   2  13   62.55    4.56
  -4   2 -14   28.49    2.12
   4  -2  14   29.63    2.34
  -4  -2 -14   26.84    1.63
   4   2  14   28.14    3.35
   4  -2  15    1.09    0.86
  -4  -2 -15    1.28    0.42
   4   2  15    0.06    1.17
  -4   2 -15    1.00    0.63
   4  -2  16    3.72    1.18
   4   2  16    2.09    1.42
   4  -2  17  126.28    5.39
   4   2  17  128.88    7.35
   4  -2  18    1.07    1.02
   4   2  18    4.68    1.85
   4   2  19    0.23    1.32
   4   2  20    1.15    1.35
   4   2  21    2.63    1.86
   4   2  22    1.29    1.35
  -4  -3  20    1.30    1.27
  -4   3  20    1.16    1.55
  -4   3  19    2.25    1.61
  -4  -3  19    2.46    1.38
  -4  -3  18    2.52    1.39
  -4   3  18   -0.80    1.39
  -4   3  17    3.71    1.76
  -4  -3  17    1.81    0.96
  -4   3  16    2.84    1.57
  -4  -3  16    8.66    1.87
  -4   3  15    1.04    1.25
   4  -3 -15    1.48    0.56
  -4  -3  15    1.87    1.22
  -4  -3  14    1.51    1.14
  -4   3  14   -1.08    1.53
   4  -3 -14   -0.45    0.56
  -4   3  13    4.73    1.62
  -4  -3  13    4.80    1.18
  -4  -3  13    3.02    1.20
   4  -3 -13    3.60    0.88
  -4  -3  12   65.71    3.86
  -4   3  12   64.39    4.75
   4  -3 -12   71.29    3.42
  -4  -3  12   67.95    3.94
  -4  -3  11    2.56    1.06
  -4   3  11    6.15    1.75
   4  -3 -11    3.28    0.81
  -4  -3  11    4.03    1.05
  -4  -3  10   64.54    3.67
   4  -3 -10   64.70    3.32
  -4   3  10   68.94    4.45
   4  -3  -9    6.54    1.34
  -4  -3   9    9.02    1.44
  -4   3   9    8.02    1.63
  -4   3   8   48.58    3.43
  -4  -3   8   47.53    3.05
   4  -3  -8   47.51    3.36
  -4  -3   7    1.14    0.75
  -4   3   7    0.42    0.76
   4  -3  -7   -0.16    0.57
  -4  -3   6  126.51    4.60
  -4   3   6  123.04    4.95
   4  -3  -6  128.61    5.01
   4  -3  -5  521.48    9.55
  -4   3   5  504.51    9.47
  -4  -3   5  504.41    9.12
   4   3  -4  294.17    6.82
  -4   3   4  300.47    6.98
   4  -3  -4  285.48    6.78
  -4  -3   4  286.70    6.86
   4   3  -3   35.22    2.48
  -4   3   3   35.03    2.42
   4  -3  -3   32.81    2.22
  -4  -3   3   33.42    2.37
   4   3  -2   25.93    2.18
  -4  -3   2   26.88    2.12
  -4   3   2   26.02    1.93
   4  -3  -2   22.17    1.72
   4  -3  -1  811.19    9.32
  -4   3   1  799.83    9.41
   4   3  -1  791.46   11.43
  -4  -3   1  811.04   11.61
   4   3   0   85.62    3.87
  -4   3   0   85.72    2.88
   4   3   1  125.75    4.80
  -4   3  -1  124.79    3.08
   4   3   2   28.32    2.45
  -4   3  -2   28.27    1.31
  -4   3  -3   57.41    1.49
  -4   3  -3   58.14    1.52
   4   3   3   59.71    3.52
   4   3   4   33.66    2.80
   4   3   5  149.52    5.73
   4   3   6    3.48    1.29
   4   3   7   -0.27    1.19
   4   3   8  134.18    5.97
   4   3   9   54.81    4.02
  -4  -3  -9   59.20    4.02
   4  -3  10   34.63    2.37
   4   3  10   37.10    3.47
   4  -3  11   13.67    0.88
   4   3  11   14.29    2.48
   4  -3  11   15.83    1.65
   4  -3  12   46.61    2.72
   4  -3  12   42.71    1.78
   4   3  12   44.91    4.00
   4  -3  13    9.72    1.32
   4  -3  13    9.61    0.99
   4   3  13    9.79    2.13
   4  -3  14   13.13    1.44
   4  -3  14   12.52    1.23
   4   3  14   11.12    2.30
   4   3  15   18.95    2.98
   4  -3  15   17.78    1.59
   4  -3  15   20.45    1.70
   4   3  16   44.73    4.54
   4  -3  16   48.95    2.75
   4   3  17   17.09    3.11
   4   3  18    4.84    1.76
   4   3  19   17.20    3.30
   4   3  20    5.39    2.20
   4   3  21    5.70    2.31
  -4   4  19    0.98    1.35
  -4   4  18    4.12    1.87
  -4  -4  18    2.92    1.32
  -4   4  17    4.14    1.89
  -4  -4  17   10.93    1.97
  -4   4  16    1.87    1.29
  -4  -4  16    2.63    1.09
  -4  -4  15    1.80    1.22
  -4   4  15   -0.66    1.39
  -4  -4  14    0.05    0.71
  -4  -4  14    0.37    0.96
   4  -4 -14   -0.41    0.78
  -4   4  14   -1.43    1.79
  -4   4  13    3.37    1.29
  -4  -4  13    6.69    1.41
  -4  -4  13    6.34    1.36
   4  -4 -13    7.32    1.33
  -4  -4  12   45.11    3.23
  -4  -4  12   39.49    3.08
  -4   4  12   38.43    3.87
  -4   4  11    1.25    1.39
  -4  -4  11    1.83    0.89
  -4  -4  10  118.79    5.06
  -4   4  10  117.12    6.13
  -4  -4   9   24.56    2.29
  -4   4   9   25.51    2.87
  -4  -4   8   72.49    3.87
  -4   4   8   75.76    4.63
  -4   4   7  106.25    5.19
  -4  -4   7  101.40    4.52
   4  -4  -7  104.69    4.95
   4  -4  -6  172.45    6.13
  -4  -4   6  167.81    5.71
  -4   4   6  176.47    6.36
   4   4  -5   30.21    2.40
  -4  -4   5   25.99    2.28
  -4   4   5   31.37    2.69
   4  -4  -5   26.29    2.36
   4   4  -4  228.04    6.51
  -4   4   4  234.88    6.72
  -4  -4   4  229.14    6.64
   4  -4  -4  222.07    6.35
  -4  -4   3  187.66    6.04
   4   4  -3  181.38    5.83
  -4   4   3  193.04    5.79
   4  -4  -3  193.66    5.63
   4   4  -2  306.44    7.62
  -4   4   2  299.40    6.84
  -4  -4   2  301.92    7.68
   4  -4  -2  304.37    6.68
   4   4  -1    0.84    0.85
   4  -4  -1    0.16    0.45
  -4  -4   1   -0.91    0.65
   4   4   0   70.94    3.91
  -4   4   0   76.01    3.04
  -4  -4   0   73.89    3.92
   4  -4   0   75.92    2.95
  -4   4  -1  311.16    5.55
   4  -4   1  307.42    5.38
   4   4   1  311.81    8.27
  -4  -4  -1  313.18    8.25
  -4   4  -2    1.02    0.53
   4   4   2    0.16    0.88
  -4  -4  -2    0.02    0.61
   4   4   3   55.69    3.67
  -4   4  -3   47.27    1.63
  -4  -4  -3   51.92    3.50
   4   4   4   16.70    2.16
   4   4   5  180.22    6.86
  -4  -4  -6   34.28    3.06
   4   4   6   32.58    3.09
   4   4   7   39.06    3.48
   4   4   8    9.96    1.97
   4   4   9   79.43    5.13
   4   4  10    2.85    1.25
   4   4  11    9.55    2.33
   4   4  12   92.51    5.99
   4  -4  13    0.59    0.56
   4   4  13    0.03    1.45
   4   4  14    3.44    1.84
   4  -4  14    1.59    0.69
   4   4  15   37.84    4.32
   4   4  16    1.15    1.81
   4   4  17   35.61    4.39
   4   4  18    4.21    2.07
   4   4  19    4.97    2.18
   4   4  20   -1.17    1.54
  -4   5  18   -0.62    1.51
  -4   5  17    1.83    1.50
  -4  -5  16   10.53    1.86
  -4   5  16    6.24    2.26
  -4  -5  15    0.82    0.75
  -4   5  15   -1.48    1.82
  -4   5  14   -1.04    1.51
  -4  -5  14    0.61    0.77
  -4  -5  13    3.13    1.08
  -4  -5  13    3.26    1.10
  -4   5  13    1.54    1.32
  -4  -5  12   15.60    2.05
  -4   5  12   20.51    3.15
  -4   5  11    1.98    1.18
  -4  -5  11    1.15    0.83
  -4  -5  10   35.71    2.95
  -4   5  10   39.71    3.89
  -4  -5   9   17.53    2.14
  -4   5   9   19.05    2.68
  -4   5   8   -0.04    1.09
  -4  -5   8   -0.92    0.99
  -4   5   7   91.47    5.15
  -4  -5   7   86.06    4.43
   4  -5  -6   -0.66    0.76
  -4   5   6    0.38    0.95
   4   5  -6   -0.05    0.81
  -4  -5   6   -0.87    0.69
   4  -5  -5    0.94    0.74
   4   5  -5    1.51    0.94
  -4  -5   5    0.64    0.69
  -4   5   5    0.88    0.83
  -4  -5   4    1.45    0.81
   4   5  -4    1.51    0.97
  -4   5   4    1.78    0.94
   4  -5  -4    0.91    0.56
   4   5  -3    3.94    1.21
  -4   5   3    4.30    1.19
   4  -5  -3    3.81    0.94
  -4  -5   3    4.69    1.22
  -4  -5   2    6.02    1.40
   4  -5  -2    6.00    1.15
   4   5  -2    7.32    1.52
  -4   5   2    5.75    1.23
  -4   5   1   60.89    3.26
   4  -5  -1   58.52    3.01
   4   5  -1   56.48    3.71
  -4  -5   1   55.89    3.70
   4  -5   0   63.61    2.94
   4   5   0   69.42    4.14
  -4   5   0   65.24    3.17
  -4  -5   0   66.39    4.11
  -4  -5  -1    0.76    0.59
  -4   5  -1    0.91    0.66
   4   5   1   -0.99    1.08
   4  -5   1   -0.04    0.40
  -4   5  -2    1.78    0.51
  -4  -5  -2    0.91    0.78
   4   5   2    0.56    1.02
   4  -5   2    1.28    0.45
  -4   5  -3   18.72    1.22
   4   5   3   15.49    2.24
  -4  -5  -3   15.74    2.16
  -4   5  -4    3.47    0.41
   4   5   4    4.63    1.36
   4   5   5   36.41    3.44
   4   5   6   56.83    4.35
   4   5   7    0.23    1.21
   4   5   8    2.51    1.27
   4   5   9  105.58    6.24
   4   5  10   -0.41    1.45
   4   5  11   54.23    4.77
   4   5  12   12.98    2.64
   4   5  13    0.98    1.14
   4   5  14    1.89    1.53
   4   5  15   26.11    3.80
   4   5  16    0.59    1.66
   4   5  17    2.82    1.91
   4   5  18    0.62    1.40
  -4   6  16   -0.81    1.70
  -4   6  15   -1.30    1.40
  -4  -6  14    3.05    1.14
  -4   6  14    1.53    1.61
  -4  -6  13    2.05    1.08
  -4   6  13    0.13    1.35
  -4   6  12    1.56    1.22
  -4   6  11    0.54    1.28
  -4   6  10    0.67    1.41
  -4  -6  10    2.18    0.92
  -4   6   9   27.03    3.37
  -4  -6   9   24.53    2.52
  -4   6   8    7.82    1.95
  -4  -6   8   11.34    1.74
  -4   6   7    0.04    1.17
  -4  -6   7    2.05    0.97
   4   6  -6   12.31    1.88
  -4   6   6   11.05    1.97
  -4  -6   6   13.27    1.95
   4   6  -5   10.13    1.71
  -4   6   5   11.18    2.03
  -4  -6   5   10.09    1.72
   4  -6  -4    3.11    1.03
  -4  -6   4    2.50    1.00
   4   6  -4    5.35    1.46
  -4   6   4    2.03    0.98
   4   6  -3    0.55    0.98
   4  -6  -3   -0.17    0.81
  -4   6   3    0.27    0.84
  -4  -6   3   -0.21    0.89
  -4  -6   2    4.90    1.37
  -4   6   2    4.91    1.22
   4   6  -2    4.80    1.30
   4  -6  -2    4.71    1.11
  -4  -6   1    7.17    1.52
  -4   6   1    7.14    1.39
   4   6  -1    5.87    1.57
   4  -6  -1    5.17    1.10
   4   6   0   27.73    2.95
   4  -6   0   25.11    2.03
  -4   6   0   26.31    2.23
   4   6   1   22.22    2.82
   4  -6   1   20.62    1.72
  -4   6  -1   21.14    1.92
   4   6   2  116.37    6.09
  -4   6  -2  116.78    3.94
   4  -6   2  120.16    3.77
   4   6   3  176.84    7.67
  -4   6  -3  169.94    4.19
   4  -6   3  167.90    3.98
  -4   6  -4   67.42    2.13
   4   6   4   77.45    5.13
   4   6   5    8.50    1.79
   4   6   6   10.00    2.14
   4   6   7   -2.01    1.59
   4   6   8    4.30    1.50
   4   6   9    3.93    1.66
   4   6  10   20.55    3.23
   4   6  11   24.92    3.45
   4   6  12    4.60    2.06
   4   6  13   10.00    2.47
   4   6  14    0.97    1.42
   4   6  15   -0.52    1.38
   4   6  16   -0.07    1.18
  -4   7  15    1.24    1.53
  -4   7  14    6.28    2.27
  -4   7  13   10.65    2.72
  -4   7  12    3.25    1.73
  -4   7  11   15.75    2.94
  -4   7  10   28.06    3.72
  -4   7   9    2.61    1.48
  -4   7   8   10.10    2.36
  -4   7   7    3.98    1.71
   4   7  -6   15.69    2.17
  -4   7   6   21.02    2.89
   4   7  -5    0.44    0.90
  -4   7   5    2.32    1.17
   4   7  -4   48.86    3.74
  -4   7   4   46.02    3.86
  -4   7   3   11.25    1.96
   4   7  -3   12.77    2.06
   4  -7  -2    9.96    1.62
  -4   7   2    9.00    1.60
   4   7  -2    9.67    2.01
   4  -7  -1   66.36    3.74
   4   7  -1   63.88    4.60
  -4   7   1   69.89    4.12
   4   7   0    2.77    1.50
   4  -7   0    0.43    0.67
  -4   7   0    2.43    1.06
   4  -7   1   -0.39    0.63
   4   7   1    1.54    1.33
  -4   7  -1   -0.01    0.65
   4  -7   2   81.69    3.42
   4   7   2   92.68    5.82
  -4   7  -2   83.35    3.67
  -4   7  -3   23.37    1.74
   4  -7   3   22.81    1.63
   4   7   3   22.25    3.00
   4   7   4    3.35    1.43
  -4   7  -4    3.36    0.59
   4   7   5    2.13    1.57
   4   7   6   23.47    3.38
   4   7   7   39.67    4.30
   4   7   8   41.90    4.50
   4   7   9    0.11    1.05
   4   7  10    3.94    1.47
   4   7  11    1.70    1.65
   4   7  12    1.31    1.58
   4   7  13   -1.39    1.38
   4   7  14    0.63    1.21
  -4   8  13    0.66    1.37
  -4   8  12   -1.22    1.47
  -4   8  11    0.18    1.44
  -4   8  10    4.39    2.05
  -4   8   9    4.83    1.66
  -4   8   8    2.63    1.35
  -4   8   7   12.49    2.60
   4   8  -6   -0.86    1.01
  -4   8   6   -0.36    1.02
  -4   8   5    0.50    0.98
   4   8  -5    2.75    1.30
   4   8  -4    1.69    1.04
  -4   8   4    3.74    1.55
  -4   8   3   11.02    2.08
   4   8  -3    5.91    1.58
   4   8  -2    0.54    1.00
  -4   8   2   -0.59    1.04
   4   8  -1    0.78    1.07
  -4   8   1   -0.29    0.84
   4   8   0    8.94    1.91
  -4   8   0    6.71    1.38
  -4   8  -1    1.17    0.80
   4   8   1    1.86    1.17
   4   8   2    1.59    1.06
   4   8   3    9.04    2.09
   4   8   4   -0.39    1.20
   4   8   5   -0.04    1.32
   4   8   6    4.25    1.85
   4   8   7    0.39    1.44
   4   8   8   10.09    2.52
   4   8   9    0.12    1.32
   4   8  10   15.96    3.13
   4   8  11    1.71    1.76
  -4   9  10    4.92    2.20
  -4   9   9    4.80    1.86
  -4   9   8   -0.32    1.08
  -4   9   7    1.43    1.38
  -4   9   6    5.12    1.92
  -4   9   5   -0.84    1.37
   4   9  -4    1.09    1.11
  -4   9   4   -1.66    1.46
   4   9  -3    5.82    1.88
  -4   9   3    3.62    1.28
   4   9  -2    2.35    1.42
   4   9  -1    2.25    1.37
   4   9   0    5.66    1.76
   4   9   1   -0.10    1.16
   4   9   2    6.63    1.82
   4   9   3    3.17    1.59
   4   9   4    2.82    1.62
   4   9   5    1.61    1.32
   4   9   6   -2.85    1.66
   4   9   7    0.88    1.37
   4   9   8    2.13    1.67
   4  10   1   10.96    2.59
   4  10   2    2.58    1.63
   4  10   3    0.91    1.19
   4  10   4   -3.58    1.83
   4  10   5    6.05    2.30
  -5   0  23    5.73    2.23
  -5   0  22    0.38    1.36
  -5   0  21    3.94    1.85
  -5   0  20    1.61    1.75
  -5   0  19   46.87    4.60
  -5   0  18    1.89    1.54
  -5   0  17   20.05    2.96
  -5   0  16    1.13    1.29
  -5   0  15   30.29    3.28
  -5   0  14   -1.82    1.31
  -5   0  13   -0.02    1.24
  -5   0  12   -0.68    1.11
  -5   0  11   34.96    2.08
  -5   0  11   36.11    3.03
  -5   0  10    1.87    1.06
  -5   0  10   -0.26    0.59
  -5   0   9  228.23    5.27
  -5   0   9  228.33    6.91
  -5   0   8    7.22    1.31
  -5   0   8    0.34    0.65
  -5   0   7  482.41    9.34
  -5   0   7  481.61    7.68
  -5   0   6    0.80    0.69
  -5   0   5  752.03    9.52
  -5   0   4    0.63    0.82
  -5   0   3  166.88    4.53
  -5   0   2    0.31    0.76
  -5   0   1  100.53    3.53
  -5   0   0    1.97    0.94
   5   0   0    0.95    0.57
   5   0   1  654.60    8.42
  -5   0  -1  654.07    8.87
  -5   0  -2    1.29    0.84
   5   0   2    1.04    0.72
  -5   0  -2    0.23    0.45
   5   0   3  274.10    5.62
  -5   0  -3  281.32    5.77
  -5   0  -3  275.27    5.71
  -5   0  -4    1.30    0.68
  -5   0  -4    0.62    0.41
   5   0   4   -0.08    0.56
   5   0   5  159.47    4.56
  -5   0  -5  157.18    4.29
  -5   0  -5  158.27    4.52
  -5   0  -6    0.12    0.43
   5   0   6    0.03    0.55
  -5   0  -6   -0.13    0.48
  -5   0  -7   72.64    3.30
   5   0   7   71.56    3.30
  -5   0  -7   68.73    2.85
   5   0   8   -0.38    0.63
  -5   0  -8   -0.24    0.60
  -5   0  -8   -0.93    0.59
  -5   0  -9   40.85    2.20
   5   0   9   44.23    2.84
  -5   0  -9   40.96    2.69
  -5   0 -10   -0.37    0.75
   5   0  10   -0.08    0.71
  -5   0 -10   -0.09    0.51
  -5   0 -11   55.17    3.28
   5   0  11   59.07    3.55
   5   0  12   -1.02    1.05
  -5   0 -12    0.08    0.68
  -5   0 -13   61.43    3.71
   5   0  13   58.56    3.81
   5   0  14   -1.26    1.16
  -5   0 -14   -0.68    0.85
  -5   0 -15  113.57    5.35
   5   0  15  107.83    5.56
   5   0  16    0.00    1.04
   5   0  17   23.24    2.86
   5   0  18   -0.86    1.09
   5   0  19    4.30    1.63
   5   0  20   -0.39    1.29
   5   0  21   18.28    2.90
  -5  -1  23    6.23    2.17
  -5   1  22    2.07    1.68
  -5  -1  22    0.83    1.25
  -5   1  21    3.87    1.60
  -5  -1  21    2.00    1.52
  -5   1  20    3.21    1.62
  -5  -1  20    7.89    2.30
  -5   1  19   10.96    2.49
  -5  -1  19   13.02    2.54
  -5   1  18   -2.30    1.40
  -5  -1  18    2.50    1.69
  -5  -1  17    3.02    1.49
  -5   1  17    0.85    1.38
  -5  -1  16   34.38    3.60
  -5   1  16   26.32    3.38
  -5  -1  15    0.63    1.04
  -5   1  15   -0.43    1.35
  -5  -1  14    1.42    1.15
  -5   1  14    0.11    1.24
  -5  -1  14    0.56    0.53
  -5  -1  13   10.72    1.90
  -5   1  13   11.62    2.11
  -5  -1  13   15.17    1.38
  -5  -1  12    0.39    0.87
  -5   1  12    1.08    0.94
  -5  -1  12    1.19    0.66
  -5   1  11    1.93    1.05
  -5  -1  11    2.84    1.22
  -5  -1  11    5.17    0.97
  -5  -1  10   12.43    1.40
  -5  -1  10   12.14    1.83
  -5   1  10   10.89    1.71
  -5   1   9    3.88    1.39
   5  -1  -9    3.31    0.82
  -5  -1   9    2.52    1.08
  -5  -1   9    2.11    0.75
  -5  -1   8  357.83    6.80
  -5   1   8  353.79    8.50
   5  -1  -8  345.76    6.68
  -5   1   7  176.94    5.83
   5  -1  -7  172.55    4.70
  -5   1   6  112.45    4.47
   5  -1  -6  112.34    3.82
   5  -1  -5  105.35    3.72
  -5   1   5  106.14    4.14
  -5   1   4  583.61    9.25
   5  -1  -4  603.81    8.71
  -5   1   4  591.31    8.72
  -5   1   3   57.45    2.76
  -5   1   2    6.25    1.07
   5   1  -2    8.10    1.19
   5   1  -1  203.75    5.21
  -5   1   1  220.51    5.24
   5   1   0  854.00   10.71
  -5   1   0  867.13   10.36
  -5   1   0  843.60    9.21
   5   1   1   16.94    1.64
  -5   1  -1   12.92    1.25
  -5   1  -1   16.54    1.70
  -5   1  -2   20.62    1.39
   5   1   2   23.45    1.93
  -5   1  -2   19.70    1.61
  -5   1  -3   47.35    2.51
   5  -1   3   42.01    1.93
   5   1   3   45.55    2.64
  -5   1  -3   44.38    2.03
   5  -1   3   42.78    2.35
   5  -1   4   55.84    2.68
   5  -1   4   56.29    2.25
   5   1   4   53.49    2.94
  -5   1  -4   52.49    2.20
  -5  -1  -4   55.14    2.94
   5  -1   5  266.32    4.99
   5   1   5  257.58    6.63
  -5   1  -5  270.81    5.08
  -5  -1  -5  266.91    6.64
   5  -1   5  268.22    5.90
   5  -1   6    4.68    0.90
  -5   1  -6    4.56    0.79
  -5  -1  -6    2.27    0.79
   5  -1   6    3.93    0.75
   5   1   6    2.23    0.76
   5  -1   7   60.18    2.64
   5   1   7   60.51    3.39
   5  -1   7   66.24    2.90
  -5  -1  -7   67.20    3.58
  -5   1  -7   63.96    2.69
   5  -1   8   37.51    2.21
  -5   1  -8   39.74    2.21
  -5  -1  -8   38.67    2.81
  -5  -1  -8   39.72    2.24
   5  -1   8   42.56    2.32
   5   1   8   37.76    2.79
  -5  -1  -9   33.34    2.70
   5  -1   9   34.62    2.25
  -5  -1  -9   37.43    2.17
   5   1   9   30.49    2.66
  -5   1  -9   33.16    2.11
   5  -1  10    6.66    1.13
  -5   1 -10    6.22    0.97
  -5  -1 -10    6.12    1.27
   5   1  10    4.85    1.32
   5   1  11   10.25    1.68
  -5  -1 -11   15.11    1.38
   5  -1  11   14.93    1.66
  -5  -1 -11   13.23    1.84
  -5   1 -11   12.57    1.48
   5   1  12    0.99    1.02
  -5  -1 -12    1.06    0.77
   5  -1  12    1.20    0.71
  -5  -1 -12    1.59    0.58
  -5   1 -12    2.20    0.77
  -5  -1 -13  122.73    5.70
  -5   1 -13  118.96    4.70
   5  -1  13  117.48    4.97
   5   1  13  117.41    5.83
  -5  -1 -13  124.32    3.59
   5  -1  14   66.10    3.91
   5   1  14   64.11    4.51
  -5   1 -14   58.39    3.45
  -5   1 -15    4.80    1.19
   5   1  15    5.20    1.68
   5  -1  15    4.23    1.29
  -5   1 -16   65.52    3.86
   5  -1  16   62.99    4.06
   5   1  16   71.60    5.03
   5  -1  17    1.61    0.99
   5   1  17    2.41    1.48
   5   1  18    2.95    1.31
   5  -1  18    2.08    1.12
   5  -1  19    0.51    1.07
   5   1  19    0.09    1.24
   5   1  20    3.53    1.65
   5   1  21    3.30    1.35
   5   1  22   -1.65    1.74
  -5  -2  22   -1.52    1.60
  -5   2  21    7.27    2.41
  -5  -2  21    1.65    1.49
  -5   2  20   -0.05    1.45
  -5  -2  20    1.24    1.26
  -5   2  19    1.53    1.53
  -5  -2  19    3.01    1.57
  -5  -2  18   16.16    2.69
  -5   2  18   13.10    2.69
  -5   2  17   33.16    3.85
  -5  -2  17   36.41    3.67
  -5  -2  16    0.23    0.47
  -5   2  16   -0.85    1.54
  -5  -2  16   -0.84    1.07
  -5  -2  15    0.08    0.55
  -5   2  15    2.40    1.67
  -5  -2  15    0.28    1.02
  -5  -2  14   27.32    2.87
  -5  -2  14   29.43    2.09
  -5   2  14   26.86    3.30
  -5  -2  13    1.08    0.77
  -5  -2  13    1.29    1.07
   5  -2 -13    0.09    0.56
  -5   2  13    2.05    1.23
  -5   2  12   -0.54    1.08
  -5  -2  12   -0.09    0.97
   5  -2 -12    0.23    0.52
   5  -2 -11    1.20    0.56
  -5   2  11    1.15    1.11
  -5  -2  11   -0.35    1.00
   5  -2 -10   56.31    2.93
  -5   2  10   55.88    3.88
  -5  -2   9   46.53    3.16
   5  -2  -9   45.91    2.65
  -5   2   9   53.31    3.68
  -5  -2   8  636.21   11.19
   5  -2  -8  632.30    9.78
  -5   2   8  637.59   11.87
  -5   2   7   54.68    3.43
  -5  -2   7   54.13    3.25
   5  -2  -7   53.24    2.87
   5  -2  -6  215.58    5.71
  -5  -2   6  214.60    6.25
  -5   2   6  217.80    6.43
  -5  -2   5   30.95    2.36
  -5   2   5   32.95    2.46
   5  -2  -5   33.54    2.32
   5  -2  -4   16.45    1.66
  -5   2   4   17.99    1.76
   5   2  -3  190.29    5.47
  -5   2   3  187.42    5.13
  -5   2   2    4.23    0.83
   5   2  -2    2.11    0.78
   5   2  -1  194.45    5.55
  -5   2   1  195.92    4.67
   5   2   0   15.25    1.61
  -5   2   0   14.18    1.25
   5   2   1  675.46   10.66
  -5   2  -2   48.39    1.96
   5   2   2   47.61    2.97
   5  -2   3  331.59    7.05
  -5   2  -3  333.86    4.80
   5   2   3  335.40    7.79
   5  -2   4   35.41    2.35
   5   2   4   36.84    2.73
  -5   2  -4   34.86    1.51
   5   2   5   96.98    4.42
  -5   2  -5   95.81    2.43
   5  -2   5  103.42    3.96
   5  -2   6   14.05    0.94
   5  -2   6   15.41    1.58
   5   2   6   13.01    1.84
  -5   2  -6   14.23    0.97
   5  -2   7   46.68    1.76
  -5   2  -7   47.60    1.79
   5   2   7   48.03    3.34
   5  -2   7   48.03    2.71
  -5  -2  -7   45.22    3.19
  -5  -2  -8  125.31    5.47
   5  -2   8  124.39    4.31
  -5   2  -8  115.24    2.92
   5   2   8  117.71    5.39
   5  -2   8  120.89    3.06
  -5  -2  -9  109.09    5.19
   5  -2   9  101.64    3.04
   5   2   9   98.77    5.14
  -5   2  -9  101.22    2.90
   5  -2   9  101.18    3.84
  -5  -2 -10   51.43    3.71
   5  -2  10   45.48    2.58
   5  -2  10   46.58    2.23
   5   2  10   46.62    3.65
  -5   2 -10   46.27    2.14
  -5   2 -11   41.47    2.14
   5  -2  11   41.75    2.28
   5  -2  11   36.09    2.34
   5   2  11   34.94    3.25
   5  -2  12   76.44    3.27
   5   2  12   73.03    4.82
  -5   2 -12   74.53    3.03
   5  -2  12   79.34    3.34
   5  -2  13   22.55    1.94
  -5  -2 -13   21.43    1.74
   5   2  13   22.14    2.84
  -5   2 -13   20.84    1.71
   5  -2  13   23.88    1.86
  -5  -2 -14   60.68    2.73
   5  -2  14   55.24    3.12
  -5   2 -14   55.99    2.91
   5   2  14   54.87    4.58
  -5  -2 -15   24.30    1.63
   5   2  15   25.01    3.36
   5  -2  15   26.81    2.33
  -5   2 -15   25.52    2.13
   5  -2  16   46.59    3.22
   5   2  16   47.40    4.50
   5   2  17    1.85    1.57
   5  -2  17    0.70    0.89
   5   2  18    0.10    1.27
   5   2  19   26.02    3.67
   5   2  20   -0.13    1.20
   5   2  21   -1.26    1.46
   5   2  22   -1.36    1.65
  -5  -3  21   10.22    2.38
  -5  -3  20    7.36    1.90
  -5   3  20    2.83    1.78
  -5   3  19    5.44    2.19
  -5  -3  19    5.25    1.79
  -5  -3  18   12.24    2.22
  -5   3  18   10.86    2.59
  -5   3  17   -0.21    1.26
  -5  -3  17   -0.10    1.10
  -5  -3  16    0.57    0.66
  -5   3  16   -1.33    1.46
  -5  -3  16    1.67    1.18
  -5   3  15   17.55    2.89
  -5  -3  15   20.75    2.59
  -5   3  14   24.79    3.18
  -5  -3  14   23.06    2.65
   5  -3 -14   24.13    2.07
  -5   3  13   28.41    3.33
  -5  -3  13   24.59    2.70
   5  -3 -13   25.24    2.16
  -5  -3  12    1.21    0.95
  -5  -3  12    1.99    1.10
  -5   3  12    0.78    1.07
   5  -3 -12    2.18    0.82
  -5  -3  11    1.58    0.85
  -5   3  11    2.56    1.30
   5  -3 -11   -0.03    0.73
   5  -3 -10   54.43    3.18
  -5   3  10   56.14    4.10
  -5  -3  10   50.19    3.49
  -5  -3   9   71.57    4.03
   5  -3  -9   68.35    3.63
  -5   3   9   79.11    4.69
   5  -3  -8    0.04    0.68
  -5  -3   8   -0.03    0.62
  -5   3   8    0.36    0.77
   5  -3  -8   -0.37    0.69
  -5  -3   7    0.08    0.73
   5  -3  -7    1.60    0.86
  -5   3   7    1.77    1.28
   5  -3  -6  232.63    6.89
  -5  -3   6  221.87    6.61
  -5   3   6  225.91    6.82
  -5  -3   5   47.86    3.08
   5  -3  -5   49.15    3.05
  -5   3   5   48.13    3.12
   5   3  -4  181.93    5.80
  -5  -3   4  183.49    5.89
  -5   3   4  187.43    5.75
   5   3  -3  148.08    5.25
  -5  -3   3  148.48    5.28
  -5   3   3  144.61    4.81
   5   3  -2   45.67    3.00
  -5  -3   2   44.69    2.92
  -5   3   2   42.70    2.51
   5   3  -1   45.94    2.99
  -5   3   1   48.05    2.50
   5   3   0  319.94    7.83
  -5   3   0  323.93    5.82
   5   3   1  196.01    6.24
  -5   3  -1  179.79    4.06
   5   3   2  374.60    8.75
  -5   3  -2  358.95    5.11
  -5   3  -3  818.25    6.86
  -5   3  -3  807.08    6.64
  -5   3  -4  107.49    2.08
   5   3   4  113.37    5.15
  -5   3  -4  106.83    1.98
   5   3   5   78.92    4.34
   5   3   6  135.52    5.81
   5   3   7   67.43    4.24
   5  -3   8   24.58    2.16
   5   3   8   24.51    2.69
  -5  -3  -8   26.00    2.74
   5   3   9   14.58    2.16
   5  -3   9   14.28    1.71
   5   3  10   -0.69    1.27
   5  -3  10    0.26    0.55
   5  -3  11   17.16    0.88
   5  -3  11   23.07    2.06
   5   3  11   21.46    2.83
   5  -3  12   50.14    2.98
   5  -3  12   49.68    1.76
   5   3  12   49.13    4.24
   5  -3  13   -0.02    0.58
   5   3  13    1.79    1.44
   5  -3  13    0.77    0.34
   5   3  14   19.39    2.91
   5  -3  14   23.65    1.55
   5  -3  14   23.19    1.98
   5   3  15    0.61    1.40
   5  -3  15    0.76    0.53
   5   3  16   36.40    4.25
   5   3  17    0.60    1.27
   5   3  18   21.91    3.47
   5   3  19    6.04    2.12
   5   3  20    4.42    2.07
   5   3  21    0.18    1.38
  -5  -4  19    0.58    1.02
  -5   4  19    0.86    1.54
  -5  -4  18    1.21    1.12
  -5   4  18    2.88    1.68
  -5   4  17   13.07    2.76
  -5  -4  17   13.09    2.18
  -5   4  16   10.98    2.69
  -5  -4  16   12.15    2.12
  -5   4  15   28.41    3.69
  -5  -4  15   32.11    3.17
  -5   4  14   54.56    4.84
  -5  -4  14   47.27    3.68
   5  -4 -14   48.41    3.24
  -5  -4  13    6.18    1.51
   5  -4 -13    5.79    1.19
  -5   4  13    7.92    2.12
   5  -4 -12    1.44    0.65
  -5  -4  12    2.43    0.94
  -5   4  12    1.19    1.17
   5  -4 -11   11.09    1.66
  -5   4  11    7.01    1.80
  -5  -4  11   12.29    1.89
  -5   4  10   10.20    2.16
  -5  -4  10    9.09    1.59
  -5  -4   9   20.16    2.28
  -5   4   9   19.60    2.52
  -5  -4   8   34.14    2.88
  -5   4   8   33.10    3.12
  -5   4   7  131.98    5.89
  -5  -4   7  134.12    5.51
   5  -4  -7  138.20    5.85
  -5  -4   6   62.39    3.77
  -5   4   6   64.53    3.96
   5  -4  -6   67.26    3.94
   5   4  -5   16.61    2.01
  -5  -4   5   16.72    1.97
  -5   4   5   18.61    2.16
   5  -4  -5   16.19    1.91
   5   4  -4    0.36    0.80
  -5   4   4    1.86    1.09
   5  -4  -4    2.36    0.79
  -5  -4   4    0.96    0.65
   5   4  -3    1.85    1.02
  -5   4   3    0.95    0.73
  -5  -4   3    1.73    0.68
   5  -4  -3    1.93    0.72
   5  -4  -2  177.99    5.28
   5   4  -2  187.81    6.33
  -5   4   2  180.05    5.37
  -5  -4   2  179.60    6.31
  -5   4   1    1.18    0.84
   5   4  -1    0.02    0.77
  -5  -4   1    0.61    0.69
   5   4   0  110.42    5.05
  -5   4   0  108.64    3.69
  -5  -4   0  114.53    5.14
  -5  -4  -1    1.08    0.84
  -5   4  -1    0.26    0.55
   5   4   1    0.74    0.86
  -5   4  -2   91.24    2.81
   5   4   2   92.97    4.77
  -5  -4  -2   99.28    4.91
  -5   4  -3   24.33    1.25
   5   4   3   25.01    2.58
   5   4   4   78.07    4.64
  -5  -4  -5   14.61    2.08
   5   4   5   13.63    2.14
   5   4   6   42.48    3.61
   5   4   7   33.44    3.27
   5   4   8   -0.72    1.54
   5   4   9  104.31    6.03
   5   4  10   39.56    3.87
   5   4  11   -1.76    1.37
   5  -4  11   -0.74    0.78
   5  -4  12   -0.08    0.58
   5   4  12   -2.46    1.75
   5   4  13    0.18    1.36
   5  -4  13    0.35    0.64
   5  -4  14   22.35    2.21
   5   4  14   15.29    2.79
   5   4  15   52.36    5.03
   5   4  16    1.73    1.23
   5   4  17   -0.82    1.66
   5   4  18    2.40    1.85
   5   4  19    5.44    2.34
  -5   5  18   -0.67    1.53
  -5   5  17    4.05    2.12
  -5  -5  17    5.78    1.66
  -5  -5  16    0.75    1.10
  -5   5  16    0.05    1.67
  -5   5  15   -0.77    1.63
  -5  -5  15   -0.52    0.91
  -5  -5  14    2.47    1.00
  -5   5  14    5.00    2.01
  -5  -5  13    6.87    1.48
  -5   5  13    9.05    2.27
  -5   5  12    3.16    1.60
  -5  -5  11   12.25    1.99
  -5   5  11   13.24    2.56
  -5   5  10    9.47    2.10
  -5  -5  10    9.47    1.64
  -5   5   9   28.02    3.25
  -5  -5   9   29.68    2.84
  -5   5   8   -0.08    1.27
  -5  -5   8    3.32    1.22
  -5   5   7   -0.51    1.32
  -5  -5   7   -3.38    1.08
  -5   5   6    6.83    1.57
   5   5  -6    7.26    1.56
  -5  -5   6    8.70    1.64
   5   5  -5    3.64    1.33
  -5  -5   5    2.01    1.08
   5  -5  -5    3.21    1.17
  -5   5   5    2.04    1.05
   5   5  -4  122.32    5.42
  -5   5   4  116.70    5.22
  -5  -5   4  111.15    5.27
   5  -5  -4  111.01    4.91
   5  -5  -3    2.63    1.03
   5   5  -3    2.77    1.27
  -5  -5   3    2.73    0.94
  -5   5   2  237.45    6.79
   5   5  -2  240.32    7.66
   5  -5  -2  226.91    6.35
  -5  -5   2  242.03    7.88
  -5   5   1  109.82    4.43
   5   5  -1  110.18    5.38
  -5  -5   1  109.25    5.34
   5  -5  -1  104.40    4.11
  -5  -5   0   12.84    1.89
   5  -5   0   11.51    1.37
   5   5   0   12.75    2.01
  -5   5   0   10.89    1.42
   5   5   1   21.16    2.52
  -5  -5  -1   25.04    2.70
  -5   5  -1   24.01    1.81
  -5  -5  -2    7.80    1.57
  -5   5  -2    6.62    0.89
   5   5   2    6.14    1.59
  -5   5  -3   13.58    1.05
   5   5   3   13.22    2.19
  -5   5  -4   43.06    1.22
  -5   5  -4   44.85    1.29
   5   5   5    7.37    1.73
   5   5   6  132.26    6.75
   5   5   7    1.26    1.20
   5   5   8   37.27    3.78
   5   5   9    1.95    1.54
   5   5  10   35.23    3.95
   5   5  11    0.41    1.47
   5   5  12    0.84    1.50
   5   5  13    3.53    1.68
   5   5  14   14.58    2.83
   5   5  15   -0.44    1.47
   5   5  16    1.94    1.50
   5   5  17    1.01    1.26
   5   5  18    1.51    1.62
  -5   6  16   14.82    3.07
  -5   6  15   17.32    3.37
  -5  -6  14   22.73    2.57
  -5   6  14   17.75    3.23
  -5   6  13   11.18    2.62
  -5   6  12    3.45    1.63
  -5   6  11    7.06    2.13
  -5   6  10   48.66    4.57
  -5   6   9   31.18    3.62
  -5   6   8    1.28    1.23
  -5   6   7   46.26    4.04
  -5  -6   7   38.26    3.30
   5   6  -6   11.16    1.88
  -5   6   6   11.17    2.05
  -5  -6   6   11.76    1.83
   5   6  -5   37.08    3.26
  -5  -6   5   34.56    3.22
  -5   6   5   34.90    3.25
   5   6  -4   50.25    3.76
   5  -6  -4   46.24    3.37
  -5   6   4   48.12    3.66
  -5   6   3    2.18    1.18
   5  -6  -3    0.89    0.83
   5   6  -2   -0.76    0.88
  -5   6   2   -0.25    0.84
   5  -6  -2    1.22    0.81
   5  -6  -1    0.20    0.65
  -5   6   1    0.95    0.77
   5   6  -1    1.52    1.32
   5   6   0   31.90    3.23
  -5   6   0   34.82    2.59
   5  -6   0   34.35    2.39
   5   6   1   16.58    2.48
  -5   6  -1   18.96    1.82
  -5   6  -2    6.09    1.03
   5   6   2    5.91    1.68
  -5   6  -3    0.40    0.39
   5   6   3    1.37    1.15
  -5   6  -4    5.62    0.56
   5   6   4    3.83    1.63
   5   6   5    1.21    1.13
   5   6   6    0.27    1.24
   5   6   7   15.47    2.64
   5   6   8   63.60    5.23
   5   6   9    1.26    1.33
   5   6  10    4.47    1.56
   5   6  11    2.66    1.59
   5   6  12   -0.29    1.35
   5   6  13    2.14    1.35
   5   6  14    1.82    1.73
   5   6  15    2.36    1.91
   5   6  16    5.04    2.49
  -5   7  14    1.97    1.68
  -5   7  13    2.52    1.26
  -5   7  12    2.01    1.91
  -5   7  11    4.06    1.61
  -5   7  10    0.81    1.28
  -5   7   9    2.17    1.58
  -5   7   8    1.34    1.10
  -5   7   7   20.51    2.91
   5   7  -6   -0.43    0.87
  -5   7   6    0.72    1.26
   5   7  -5   10.17    1.78
  -5   7   5   10.85    2.13
   5   7  -4    5.61    1.63
  -5   7   4    6.41    1.53
   5   7  -3   32.34    3.26
  -5   7   3   35.37    3.25
   5  -7  -2    1.69    0.91
  -5   7   2    0.58    0.81
   5   7  -2   -1.23    1.13
   5  -7  -1    1.17    0.75
  -5   7   1    0.73    0.81
   5   7  -1    0.72    1.16
   5   7   0   24.28    3.07
  -5   7   0   28.92    2.56
   5  -7   0   24.21    2.14
   5  -7   1   37.06    2.48
   5   7   1   38.33    3.89
  -5   7  -1   39.39    2.68
  -5   7  -2   19.11    1.76
   5   7   2   19.55    2.95
   5   7   3    0.25    1.11
  -5   7  -3   -0.52    0.51
   5   7   4   29.99    3.59
   5   7   5    0.17    1.25
   5   7   6   16.10    2.83
   5   7   7    3.78    2.00
   5   7   8    2.78    1.59
   5   7   9   15.44    3.03
   5   7  10    3.37    1.87
   5   7  11    4.40    1.82
   5   7  12    2.41    1.90
   5   7  13    2.39    1.57
  -5   8  12   24.77    3.93
  -5   8  11   -2.91    1.72
  -5   8  10    0.32    1.47
  -5   8   9    1.37    1.35
  -5   8   8    4.99    1.93
  -5   8   7    5.60    1.91
   5   8  -6    5.65    1.53
  -5   8   6    6.98    2.16
   5   8  -5   -0.56    1.02
  -5   8   5    1.72    1.21
  -5   8   4    2.81    1.47
   5   8  -4    1.01    1.07
  -5   8   3    4.53    1.44
   5   8  -3    2.73    1.10
  -5   8   2    1.10    0.97
   5   8  -2    0.11    1.09
  -5   8   1    0.33    0.88
   5   8  -1    1.38    1.37
   5   8   0    9.31    2.10
  -5   8   0    6.75    1.34
   5   8   1    8.75    2.07
   5   8   2   -0.43    1.29
   5   8   3    0.56    1.29
   5   8   4    2.46    1.33
   5   8   5    1.08    1.45
   5   8   6   -0.91    1.55
   5   8   7    0.20    1.23
   5   8   8   16.42    3.33
   5   8   9   25.56    3.81
   5   8  10    9.08    2.57
   5   8  11    1.27    1.82
  -5   9  10   -0.70    1.28
  -5   9   9    6.75    2.29
  -5   9   8   11.68    2.70
  -5   9   7    3.88    1.67
  -5   9   6   -1.74    1.25
  -5   9   5    2.32    1.56
   5   9  -4   11.92    2.27
  -5   9   4   11.27    2.26
   5   9  -3   17.50    2.76
   5   9  -2    1.09    1.04
   5   9  -1    1.19    1.28
   5   9   0    0.64    1.36
   5   9   1    2.05    1.57
   5   9   2    9.82    2.43
   5   9   3    5.64    2.10
   5   9   4   -0.95    1.54
   5   9   5   18.73    3.40
   5   9   6    9.00    2.62
   5   9   7    1.66    1.41
   5  10   0    2.84    1.52
   5  10   1    1.23    1.29
   5  10   2    7.65    2.23
   5  10   3    0.49    1.36
   5  10   4    1.13    1.66
  -6   0  22   14.54    3.00
  -6   0  21    0.53    1.69
  -6   0  20  125.16    7.71
  -6   0  19   -0.20    1.47
  -6   0  18    2.56    1.61
  -6   0  17    2.71    1.66
  -6   0  16   28.11    3.45
  -6   0  15    0.64    1.27
  -6   0  14   -1.81    1.49
  -6   0  13   -3.06    1.55
  -6   0  12    1.10    1.00
  -6   0  11   -0.35    0.60
  -6   0  11   -1.03    1.04
  -6   0  10  668.80   12.72
  -6   0  10  640.11    9.70
  -6   0   9    0.86    1.24
  -6   0   9    1.34    0.86
  -6   0   8  656.61   11.89
  -6   0   8  663.84    9.77
  -6   0   7    1.49    0.88
  -6   0   6  266.08    6.26
  -6   0   5    0.60    0.82
  -6   0   4 1188.20   13.05
  -6   0   3    0.80    1.13
  -6   0   2    1.17    0.78
  -6   0   1    0.13    0.79
  -6   0   0  222.16    5.67
   6   0   0  218.24    5.41
   6   0   1    0.28    0.60
  -6   0  -1    0.50    0.61
  -6   0  -2  534.45    8.75
   6   0   2  542.74    8.50
  -6   0  -2  527.92    8.58
   6   0   3    0.14    0.58
  -6   0  -3   -0.31    0.56
  -6   0  -3    0.12    0.74
   6   0   4   64.99    3.10
  -6   0  -4   59.74    2.95
  -6   0  -5   -0.37    0.50
   6   0   5    0.01    0.62
  -6   0  -5   -0.08    0.65
   6   0   6  287.75    6.70
  -6   0  -6  275.56    6.70
  -6   0  -6  289.06    6.46
  -6   0  -7   -0.39    0.47
  -6   0  -7   -0.37    0.63
   6   0   7    0.30    0.75
   6   0   8   36.18    2.63
  -6   0  -8   39.48    2.42
  -6   0  -8   40.32    2.68
  -6   0  -9    0.91    0.69
   6   0   9    0.11    0.76
  -6   0  -9   -0.13    0.61
  -6   0 -10   82.15    4.05
   6   0  10   79.39    4.15
  -6   0 -10   83.01    3.42
   6   0  11    0.66    0.98
  -6   0 -11    0.32    0.64
   6   0  12   13.88    1.96
  -6   0 -12   13.28    1.83
   6   0  13   -0.58    0.96
  -6   0 -13   -0.20    0.71
   6   0  14   75.20    4.61
  -6   0 -14   80.71    4.47
   6   0  15   -0.50    1.02
   6   0  16    3.77    1.44
   6   0  17    0.63    1.10
   6   0  18    0.63    1.17
   6   0  19   -0.97    1.12
   6   0  20    3.51    1.54
  -6  -1  22   -1.32    1.70
  -6   1  21    5.23    2.22
  -6  -1  21    7.98    2.29
  -6  -1  20   -0.46    1.15
  -6   1  20    2.91    1.77
  -6   1  19    1.78    1.61
  -6  -1  19    1.20    1.44
  -6  -1  18   15.47    2.87
  -6   1  18   15.71    2.88
  -6   1  17   68.71    5.42
  -6  -1  17   88.49    5.85
  -6  -1  16  100.55    6.05
  -6   1  16   94.21    6.20
  -6   1  15    2.11    1.51
  -6  -1  15    1.83    0.77
  -6  -1  15   -0.06    1.15
  -6  -1  14    7.74    1.96
  -6   1  14    6.23    1.90
  -6  -1  14    7.38    1.16
  -6  -1  13    2.02    1.21
  -6   1  13   -0.46    1.13
  -6  -1  13    1.51    0.80
  -6  -1  12    1.22    0.75
  -6   1  12    0.90    1.17
  -6  -1  12    1.24    1.14
  -6  -1  11    9.78    1.44
  -6  -1  11    8.44    1.67
  -6   1  11   10.36    1.95
  -6  -1  10   76.86    4.40
  -6   1  10   78.09    4.56
  -6  -1  10   76.16    3.49
  -6  -1   9    0.68    0.76
  -6   1   9    1.37    1.01
   6  -1  -8   91.06    3.76
  -6   1   8   92.25    4.60
  -6  -1   8   91.05    3.76
   6  -1  -7    2.22    0.82
  -6  -1   7    2.02    0.88
  -6   1   7    2.05    1.04
   6  -1  -6   36.14    2.39
  -6   1   6   35.81    2.70
  -6   1   5   39.50    2.75
  -6   1   5   41.86    2.59
   6  -1  -5   42.26    2.58
   6  -1  -4   23.35    1.89
  -6   1   4   20.22    1.81
  -6   1   3   23.17    1.95
  -6   1   2    4.95    0.98
  -6   1   1    0.56    0.46
  -6   1   1    0.75    0.75
  -6   1   0   38.95    2.48
  -6   1   0   37.23    2.16
   6   1   0   38.71    2.50
  -6   1  -1  184.33    4.69
   6   1   1  189.02    5.45
  -6   1  -1  188.87    5.32
   6   1   2   27.32    2.20
  -6   1  -2   26.77    1.79
   6  -1   3    6.15    0.88
   6  -1   3    6.53    1.08
   6   1   3    6.61    1.16
  -6   1  -3    6.48    0.94
  -6   1  -3    7.67    1.24
   6  -1   4  723.15    8.88
   6   1   4  707.76   11.09
  -6   1  -4  711.74    9.08
  -6  -1  -4  739.85   11.42
   6  -1   4  735.40   10.48
  -6   1  -4  721.78   10.41
   6  -1   5  185.23    4.59
  -6   1  -5  178.12    4.63
  -6  -1  -5  187.36    5.85
   6  -1   5  179.19    5.23
   6   1   5  189.68    5.90
   6  -1   6  356.90    7.38
   6  -1   6  358.25    6.56
   6   1   6  356.95    8.33
  -6  -1  -6  354.19    7.27
  -6   1  -6  343.73    6.51
  -6  -1  -6  358.31    8.30
   6  -1   7   29.06    1.98
   6   1   7   31.31    2.62
  -6  -1  -7   28.11    2.43
  -6   1  -7   27.79    1.92
  -6  -1  -7   27.11    2.11
   6  -1   7   26.71    2.07
   6  -1   8  112.21    4.15
  -6  -1  -8  117.28    4.15
   6  -1   8  117.43    4.06
   6   1   8  121.19    5.15
  -6  -1  -8  115.66    4.98
  -6   1  -8  115.42    3.97
  -6  -1  -9  234.93    7.28
  -6   1  -9  228.98    5.76
   6  -1   9  230.14    5.90
   6   1   9  229.24    7.22
  -6  -1  -9  237.88    5.89
  -6  -1 -10   43.72    3.30
  -6   1 -10   45.00    2.71
   6  -1  10   47.55    2.90
   6   1  10   43.81    3.38
  -6  -1 -10   47.43    2.68
  -6   1 -11   43.97    2.72
   6  -1  11   43.48    2.88
   6   1  11   41.63    3.41
  -6  -1 -11   46.28    3.43
  -6  -1 -11   44.50    2.56
  -6  -1 -12   20.61    2.38
   6  -1  12   20.89    2.14
  -6   1 -12   21.16    1.98
  -6  -1 -12   21.21    1.78
   6   1  12   22.18    2.68
   6  -1  13    4.39    1.07
  -6   1 -13    5.84    1.26
  -6  -1 -13    8.26    1.17
   6   1  13    5.61    1.55
   6  -1  14   28.46    2.74
  -6   1 -14   23.30    2.21
  -6  -1 -14   27.11    1.88
   6   1  14   25.98    2.98
   6   1  15    4.24    1.48
   6  -1  15    7.89    1.62
  -6   1 -15    8.52    1.53
   6  -1  16   47.42    3.58
   6   1  16   44.25    4.14
   6  -1  17    4.29    1.47
   6   1  17    2.07    1.27
   6   1  18    0.29    1.31
   6  -1  18   -0.18    1.04
   6   1  19    1.64    1.53
   6   1  20    2.93    1.71
   6   1  21    2.33    1.50
   6   1  22    4.94    1.99
  -6  -2  22   -0.99    1.36
  -6  -2  21   -2.75    1.53
  -6  -2  20    0.17    1.15
  -6   2  20   -1.51    1.65
  -6   2  19    1.76    1.65
  -6  -2  19   -0.14    1.18
  -6  -2  18    6.16    1.99
  -6   2  18    4.23    1.76
  -6   2  17    7.35    2.16
  -6  -2  17    5.80    1.97
  -6  -2  16   59.21    4.61
  -6   2  16   55.77    4.92
  -6  -2  16   53.09    2.79
  -6  -2  15    6.82    1.95
  -6  -2  15    5.58    1.14
  -6   2  15    5.01    1.86
  -6  -2  14   12.78    2.05
  -6   2  14   12.49    2.64
  -6  -2  14   17.14    1.77
  -6  -2  13    1.28    0.71
  -6  -2  13    1.31    1.16
  -6   2  13    0.63    1.13
   6  -2 -12    7.60    1.25
  -6   2  12    5.31    1.55
  -6  -2  12    6.91    1.65
  -6   2  11  102.41    5.50
  -6  -2  11  104.03    5.24
   6  -2 -11  103.36    4.23
  -6  -2  10   53.92    3.66
   6  -2 -10   51.46    3.03
  -6   2  10   56.20    4.01
  -6  -2   9    4.59    1.20
  -6   2   9    6.57    1.69
   6  -2  -9    4.56    1.03
   6  -2  -8   65.39    3.39
  -6  -2   8   63.58    3.82
  -6   2   8   62.59    3.98
  -6  -2   7    4.49    1.30
  -6   2   7    4.04    1.36
   6  -2  -7    2.30    0.90
  -6  -2   6  193.63    6.37
  -6   2   6  184.99    6.17
   6  -2  -6  192.27    5.82
  -6   2   5  163.48    5.51
   6  -2  -5  170.37    5.45
   6  -2  -4   43.00    2.78
  -6   2   4   41.79    2.76
   6   2  -3   36.71    2.65
  -6   2   3   40.63    2.55
   6   2  -2   77.31    3.76
  -6   2   2   73.34    3.27
   6   2  -1   28.77    2.34
  -6   2   1   25.08    1.89
   6   2   0  202.11    6.15
  -6   2  -1    5.18    0.85
   6   2   1    3.64    1.08
  -6   2  -2    9.87    1.07
   6   2   2    8.43    1.45
  -6   2  -3   38.79    1.93
   6   2   3   39.79    2.89
   6  -2   3   39.05    2.61
   6   2   4   70.71    3.92
  -6   2  -4   74.49    2.59
   6  -2   4   77.94    3.66
   6   2   5  199.44    6.59
  -6   2  -5  201.97    4.15
   6  -2   5  200.92    5.86
   6  -2   6  434.49    5.84
   6   2   6  423.61    9.90
  -6   2  -6  436.49    6.07
   6  -2   6  447.92    8.76
  -6  -2  -6  433.49    9.98
   6  -2   7   39.18    1.83
   6   2   7   37.78    3.13
   6  -2   7   39.19    2.59
  -6   2  -7   40.90    1.89
  -6  -2  -7   35.50    2.96
   6  -2   8    2.73    0.84
   6  -2   8    0.97    0.41
  -6  -2  -8    0.76    0.69
  -6   2  -8    1.47    0.48
   6   2   8    1.15    0.95
   6  -2   9    1.20    0.66
   6  -2   9    0.31    0.40
  -6   2  -9   -0.10    0.43
  -6  -2  -9    1.44    1.01
   6   2   9   -0.10    1.11
  -6  -2 -10   22.87    2.60
   6  -2  10   21.62    1.60
  -6   2 -10   22.64    1.58
   6  -2  10   21.44    1.98
   6   2  10   18.18    2.42
   6  -2  11   13.99    1.41
  -6   2 -11   14.26    1.32
   6  -2  11   13.01    1.59
   6   2  11   11.91    2.14
   6  -2  12   71.77    3.46
   6  -2  12   71.17    3.20
  -6   2 -12   68.95    2.98
   6   2  12   72.22    4.89
  -6  -2 -12   69.95    3.37
  -6   2 -13   42.52    2.47
   6  -2  13   40.66    2.59
   6   2  13   36.36    3.75
  -6  -2 -13   40.70    2.55
  -6   2 -14   13.73    1.51
   6   2  14   12.88    2.39
   6  -2  14   13.04    1.63
  -6  -2 -14   14.29    1.56
  -6  -2 -15  107.63    3.83
   6  -2  15  102.72    4.44
   6   2  15  100.93    6.28
   6   2  16    1.65    1.53
   6  -2  16    1.83    0.87
   6   2  17   18.50    2.96
   6   2  18    0.37    1.24
   6   2  19    1.78    1.48
   6   2  20    2.24    1.68
   6   2  21    7.67    2.32
   6   2  22    0.58    1.54
  -6  -3  21    1.20    1.34
  -6   3  20    2.20    1.79
  -6  -3  20    1.68    1.46
  -6   3  19    2.49    1.63
  -6  -3  19    2.41    1.40
  -6   3  18   11.03    2.62
  -6  -3  18   13.74    2.47
  -6   3  17    9.63    2.45
  -6  -3  17    8.43    2.10
  -6  -3  16   -0.72    0.72
  -6   3  16    0.29    1.27
  -6  -3  16    0.51    1.09
  -6  -3  15   12.18    2.13
  -6   3  15   14.68    2.74
   6  -3 -14    1.61    0.81
  -6  -3  14    1.81    1.34
  -6   3  14    0.56    1.14
   6  -3 -13  179.12    5.92
  -6   3  13  173.84    7.97
  -6  -3  13  169.08    7.06
  -6  -3  12   37.93    3.34
  -6   3  12   40.85    3.83
   6  -3 -12   38.82    2.80
   6  -3 -11   21.80    2.12
  -6   3  11   22.26    2.91
   6  -3 -10   72.05    3.82
  -6  -3  10   72.86    4.34
  -6   3  10   63.07    4.38
   6  -3  -9   45.08    3.06
  -6  -3   9   42.44    3.31
  -6   3   9   43.83    3.60
  -6   3   8    3.03    1.28
  -6  -3   8    2.68    1.20
   6  -3  -8    2.22    0.94
  -6   3   7  488.94   10.81
  -6  -3   7  470.12   10.37
   6  -3  -7  478.23    9.87
  -6  -3   6   16.32    2.07
  -6   3   6   15.32    2.03
   6  -3  -6   14.39    1.75
  -6  -3   5   52.78    3.43
   6  -3  -5   58.81    3.53
  -6   3   5   63.78    3.70
  -6   3   4   18.09    1.97
   6   3  -4   18.23    2.03
  -6  -3   4   18.76    2.03
   6  -3  -4   17.64    1.97
   6   3  -3   -0.51    0.91
  -6   3   3   -0.21    0.65
  -6  -3   3    0.07    0.52
   6   3  -2   64.99    3.70
  -6   3   2   62.55    3.12
  -6  -3   2   63.74    3.70
  -6   3   1   35.44    2.23
   6   3  -1   34.33    2.75
  -6   3   0    9.34    1.16
   6   3   0    6.04    1.29
   6   3   1  317.33    8.39
  -6   3  -1  311.62    5.67
  -6   3  -2   54.76    2.25
   6   3   2   56.11    3.63
  -6   3  -2   56.08    2.28
  -6   3  -3  106.77    2.90
   6   3   3  115.07    5.20
  -6   3  -3  107.99    2.82
   6  -3   3  110.50    4.73
  -6   3  -4    6.64    0.69
  -6   3  -4    5.64    0.63
   6   3   4    4.01    1.26
   6  -3   4    6.82    1.25
   6   3   5   69.84    4.36
  -6   3  -5   72.40    1.94
  -6   3  -5   72.11    1.82
   6  -3   5   73.03    3.83
   6  -3   6   -0.26    0.59
  -6   3  -6    0.06    0.16
  -6  -3  -6   -0.23    0.63
  -6   3  -6    0.01    0.16
   6   3   6   -0.05    0.98
   6  -3   7  129.62    5.09
   6   3   7  124.87    5.90
  -6  -3  -7  130.24    5.99
   6   3   8    1.70    1.17
   6  -3   8    2.00    0.84
   6  -3   9   17.01    1.86
   6   3   9   17.21    2.55
   6   3  10   -0.86    1.14
   6  -3  10   -0.90    0.78
   6   3  11   15.23    2.40
   6  -3  11   15.55    0.84
   6  -3  11   15.33    1.80
   6  -3  12    8.10    0.72
   6   3  12    6.19    1.82
   6  -3  12   10.42    1.50
   6  -3  13   17.40    1.13
   6   3  13   19.46    2.93
   6  -3  13   19.35    2.00
   6  -3  14    9.94    1.45
   6  -3  14   10.05    0.97
   6   3  14    9.76    2.30
  -6  -3 -15    6.11    1.14
   6   3  15    4.59    1.81
   6   3  16    2.97    1.86
   6   3  17   -1.58    1.71
   6   3  18   -2.37    1.65
   6   3  19   18.82    3.40
   6   3  20    2.61    1.51
   6   3  21    8.45    2.45
  -6  -4  19    3.50    1.64
  -6   4  18   -0.16    1.32
  -6  -4  18   -1.82    1.44
  -6  -4  17   -0.56    1.20
  -6   4  17    2.78    1.36
  -6   4  16    1.49    1.40
  -6  -4  16    3.29    1.47
  -6  -4  15    1.51    1.25
  -6   4  15    0.03    1.41
  -6   4  14   11.00    2.44
  -6  -4  14    6.19    1.65
  -6  -4  13    1.09    1.10
  -6   4  13    0.55    1.36
   6  -4 -13    1.42    0.57
  -6   4  12   17.72    2.93
   6  -4 -12   11.39    1.65
   6  -4 -11    2.87    1.03
  -6   4  11    4.48    1.59
  -6   4  10   13.28    2.34
   6  -4 -10   10.32    1.64
  -6  -4   9   35.00    3.12
  -6   4   9   34.26    3.32
   6  -4  -9   36.47    3.02
  -6  -4   8   17.69    2.25
  -6   4   8   14.18    2.30
  -6  -4   7   53.58    3.73
  -6   4   7   57.89    3.97
  -6  -4   6   11.08    1.83
  -6   4   6    8.65    1.64
   6   4  -5   13.87    1.94
  -6   4   5   10.17    1.65
  -6  -4   5   11.24    1.81
  -6  -4   4  103.13    5.03
  -6   4   4  107.39    4.70
   6   4  -4  102.12    4.94
  -6  -4   3   99.02    4.95
  -6   4   3   97.76    4.35
   6   4  -3   97.65    4.86
  -6  -4   2   40.43    3.20
  -6   4   2   40.09    2.69
   6   4  -2   39.52    3.15
   6   4  -1   19.55    2.31
  -6   4   1   15.62    1.60
  -6  -4   1   14.24    1.92
   6   4   0   83.98    4.63
  -6  -4   0   86.89    4.73
  -6   4   0   86.11    3.39
   6   4   1   81.49    4.61
  -6   4  -1   77.89    3.02
  -6  -4  -1   75.80    4.44
   6   4   2  223.31    7.73
  -6   4  -2  216.99    4.56
  -6  -4  -3   15.31    2.11
  -6   4  -3   16.47    1.16
  -6   4  -3   17.22    1.15
  -6   4  -4   31.38    1.25
   6   4   4   32.27    3.13
  -6   4  -4   31.40    1.26
  -6  -4  -4   32.90    3.08
   6   4   5    4.67    1.48
   6   4   6    4.22    1.35
   6   4   7   25.19    2.98
   6   4   8   24.75    3.02
   6  -4   9    1.88    0.75
   6   4   9   -0.97    1.46
   6   4  10   -2.00    1.28
   6  -4  10    0.94    0.80
   6  -4  11   16.48    2.01
   6   4  11   16.63    2.63
   6  -4  12    5.50    1.28
   6   4  12    6.12    1.95
   6   4  13   11.92    2.50
   6  -4  13   13.84    1.87
   6   4  14    1.78    1.41
   6   4  15    6.04    2.17
   6   4  16    5.30    2.08
   6   4  17    0.69    1.21
   6   4  18    3.37    1.95
   6   4  19    9.64    2.67
  -6  -5  17    3.76    1.50
  -6   5  17   -0.58    1.46
  -6  -5  16   14.37    2.39
  -6   5  16   13.03    2.76
  -6  -5  15    2.38    1.19
  -6   5  15    4.48    1.96
  -6  -5  14   14.15    2.20
  -6   5  14   12.01    2.54
  -6   5  13   -1.17    1.30
  -6   5  12    6.50    2.04
  -6   5  11  211.47    9.17
  -6   5  10   37.96    3.89
  -6   5   9   -0.40    1.35
  -6   5   8    5.88    1.50
  -6   5   7    0.64    1.06
  -6   5   6   -2.06    1.30
  -6  -5   6   -0.36    0.90
   6   5  -5   46.76    3.52
   6  -5  -5   49.27    3.53
  -6   5   5   47.63    3.58
  -6  -5   5   47.17    3.65
  -6   5   4   14.86    2.06
   6  -5  -4   15.50    2.00
   6   5  -4   14.30    2.07
  -6  -5   4   14.37    2.08
   6   5  -3   40.22    3.40
  -6   5   3   40.33    3.04
  -6  -5   3   38.06    3.28
   6   5  -2   64.53    4.24
  -6   5   2   63.04    3.56
  -6  -5   2   61.54    4.19
  -6   5   1    1.62    0.89
   6   5  -1    2.88    1.27
   6   5   0    0.77    0.96
  -6   5   0    1.86    0.75
  -6   5  -1   18.61    1.65
   6   5   1   19.51    2.54
  -6   5  -2   13.47    1.28
   6   5   2   14.87    2.27
  -6   5  -3    1.91    0.46
   6   5   3    1.39    1.34
  -6   5  -4   35.65    1.20
   6   5   4   38.64    3.73
  -6   5  -4   35.61    1.26
   6   5   5   12.12    2.37
   6   5   6   89.37    5.71
   6   5   7    1.48    1.28
   6   5   8    0.34    1.49
   6   5   9    4.98    1.52
   6   5  10   10.91    2.45
   6   5  11    1.33    1.61
   6   5  12    7.99    2.23
   6   5  13   -0.17    1.36
   6   5  14    2.57    1.35
   6   5  15    3.20    1.83
   6   5  16    9.56    2.58
   6   5  17    5.27    2.04
  -6   6  16    0.67    1.58
  -6   6  15    4.61    1.85
  -6   6  14    4.05    2.17
  -6  -6  14   -1.48    1.26
  -6   6  13    7.08    2.15
  -6   6  12    2.39    1.69
  -6   6  11    1.39    1.41
  -6   6  10   16.70    2.89
  -6   6   9   -0.37    1.21
  -6   6   8   15.70    2.50
  -6   6   7    6.35    1.79
   6   6  -6   18.04    2.42
  -6   6   6   14.03    2.33
  -6   6   5    7.19    1.75
   6   6  -5    9.27    1.93
   6   6  -4   92.88    5.35
  -6   6   4   91.60    5.03
   6   6  -3    5.95    1.63
  -6   6   3    3.64    1.37
   6  -6  -3    8.60    1.57
  -6   6   2   28.69    2.67
   6   6  -2   27.04    3.04
  -6   6   1  119.02    5.04
   6   6  -1  117.38    6.12
   6   6   0   12.19    2.23
  -6   6   0   12.68    1.69
  -6   6  -1    6.01    1.17
   6   6   1    6.53    1.85
   6   6   2   11.06    2.30
  -6   6  -2   15.11    1.44
   6   6   3   46.02    4.15
  -6   6  -3   47.13    2.12
  -6   6  -4    2.50    0.34
   6   6   4    3.65    1.59
  -6   6  -4    3.06    0.37
   6   6   5   13.17    2.47
   6   6   6   16.54    2.81
   6   6   7   13.39    2.77
   6   6   8    7.74    2.03
   6   6   9   -0.07    1.27
   6   6  10    0.92    1.49
   6   6  11   17.10    3.04
   6   6  12    3.03    1.79
   6   6  13   15.25    3.20
   6   6  14    1.36    1.66
   6   6  15    7.33    2.29
  -6   7  14    0.27    1.63
  -6   7  13   -0.54    1.60
  -6   7  12   -3.21    1.80
  -6   7  11    0.05    1.25
  -6   7  10   -2.94    1.54
  -6   7   9   -0.37    1.16
  -6   7   8   -1.43    1.37
  -6   7   7    9.53    2.09
   6   7  -6   -1.23    1.07
  -6   7   6   -0.27    1.09
   6   7  -5   14.34    2.25
  -6   7   5   13.34    2.20
   6   7  -4   -0.92    1.00
  -6   7   4   -0.19    1.02
   6   7  -3   24.38    3.06
  -6   7   3   29.32    2.98
   6  -7  -2    7.79    1.50
   6   7  -2    5.49    1.77
  -6   7   2    5.81    1.35
  -6   7   1    0.56    0.92
   6   7  -1    0.65    1.15
  -6   7   0    2.10    0.93
   6   7   0    4.27    1.57
  -6   7  -1   15.25    1.67
   6   7   1   13.40    2.43
  -6   7  -2    9.87    1.25
   6   7   2    9.01    2.14
   6   7   3   10.47    2.33
   6   7   4    7.94    2.13
   6   7   5    8.89    2.39
   6   7   6    0.42    1.34
   6   7   7    0.78    1.33
   6   7   8    1.96    1.41
   6   7   9    6.71    2.33
   6   7  10    2.79    1.82
   6   7  11    2.20    1.68
   6   7  12   -0.73    1.26
   6   7  13   -1.47    1.43
  -6   8  12    3.31    1.81
  -6   8  11    1.72    1.29
  -6   8  10    1.24    1.49
  -6   8   9    2.99    1.78
  -6   8   8   -0.85    1.32
  -6   8   7   -0.18    1.06
   6   8  -6    1.85    1.03
  -6   8   6    1.44    1.28
   6   8  -5   -0.03    1.02
  -6   8   5    0.28    1.05
   6   8  -4    1.46    1.29
  -6   8   4    1.11    1.04
  -6   8   3    3.65    1.40
   6   8  -3    5.81    1.60
  -6   8   2   -0.17    0.77
   6   8  -2    1.16    1.31
  -6   8   1    1.28    0.97
   6   8  -1    0.30    1.09
   6   8   0   -1.23    1.56
   6   8   1    9.44    2.33
   6   8   2   12.19    2.60
   6   8   3    0.94    1.27
   6   8   4    0.43    1.41
   6   8   5   -3.71    2.08
   6   8   6    5.25    2.10
   6   8   7   -0.63    1.62
   6   8   8    5.57    2.08
   6   8   9    3.46    2.02
   6   8  10    0.50    1.50
  -6   9  10    4.67    1.85
  -6   9   9    2.76    1.86
  -6   9   8    1.24    1.46
  -6   9   7    0.42    1.10
  -6   9   6    4.67    1.64
   6   9  -5    0.72    1.15
   6   9  -4   -2.86    1.45
   6   9  -3    2.13    1.38
   6   9  -2   -0.42    1.23
   6   9  -1   -1.44    1.31
   6   9   0    1.96    1.51
   6   9   1    1.41    1.54
   6   9   2    1.94    1.70
   6   9   3    4.06    1.88
   6   9   4   -3.43    1.85
   6   9   5    1.86    1.49
   6   9   6    3.05    1.95
   6  10  -1    0.39    1.29
   6  10   0    1.63    1.37
   6  10   1    0.19    1.15
   6  10   2    3.90    1.58
  -7   0  21    0.73    1.24
  -7   0  20    1.77    1.72
  -7   0  19    1.85    1.74
  -7   0  18    2.69    1.79
  -7   0  17   19.92    3.10
  -7   0  16    0.02    1.15
  -7   0  15   34.89    3.71
  -7   0  14   -1.84    1.48
  -7   0  13   -0.78    0.98
  -7   0  12   -0.69    1.32
  -7   0  12   -0.88    0.86
  -7   0  11    2.23    1.38
  -7   0  11    1.24    0.75
  -7   0  10    0.00    0.91
  -7   0  10    0.27    0.85
  -7   0   9   29.34    2.88
  -7   0   9   29.25    2.35
  -7   0   8    0.62    1.02
  -7   0   8    1.75    1.06
  -7   0   7  118.52    4.55
  -7   0   6   -0.03    0.73
  -7   0   5    1.77    0.92
  -7   0   4    0.11    0.80
  -7   0   3   20.59    2.01
  -7   0   2    0.86    0.86
  -7   0   1  566.87    9.76
  -7   0   0    4.71    1.34
  -7   0   0    1.90    0.74
   7   0   1   34.56    2.35
  -7   0  -1   33.79    2.39
  -7   0  -1   36.06    2.54
   7   0   2   -0.35    0.69
  -7   0  -2    0.44    0.58
   7   0   3 1121.96   13.27
  -7   0  -3 1126.77   13.61
  -7   0  -3 1112.86   13.50
   7   0   4    1.32    0.98
  -7   0  -4    0.35    0.53
  -7   0  -5  184.00    5.56
   7   0   5  200.04    5.79
  -7   0  -5  189.41    5.76
  -7   0  -6    0.05    0.58
   7   0   6   -0.25    0.74
  -7   0  -6    0.57    0.78
   7   0   7   44.62    2.93
  -7   0  -7   41.28    2.81
  -7   0  -7   44.80    2.78
  -7   0  -8   -0.43    0.54
   7   0   8    0.32    0.72
  -7   0  -8   -1.52    1.04
  -7   0  -9    0.31    0.54
   7   0   9    0.31    0.74
  -7   0  -9   -0.41    0.72
   7   0  10    0.20    0.92
  -7   0 -10    0.16    0.62
  -7   0 -11  127.31    5.42
   7   0  11  114.71    5.38
  -7   0 -11  130.50    4.67
  -7   0 -12    0.15    0.76
   7   0  12    1.46    1.04
  -7   0 -13   41.42    3.25
   7   0  13   44.17    3.56
  -7   0 -14    0.18    0.67
   7   0  14   -0.72    1.17
   7   0  15   16.80    2.51
   7   0  16   -0.48    0.99
   7   0  17    9.50    2.11
   7   0  18    0.82    1.15
   7   0  19    2.69    1.46
  -7  -1  22   10.33    2.67
  -7   1  21    5.09    1.98
  -7  -1  21   -1.20    1.87
  -7   1  20   -0.99    1.19
  -7  -1  20   -1.58    1.59
  -7  -1  19   14.32    2.78
  -7   1  19   11.48    2.66
  -7  -1  18   13.77    2.57
  -7   1  18   13.98    2.82
  -7   1  17    4.78    2.01
  -7  -1  17    2.51    1.63
  -7  -1  16   46.43    4.36
  -7   1  16   54.62    4.78
  -7  -1  15   26.84    3.30
  -7  -1  15   28.96    2.24
  -7   1  15   28.34    3.45
  -7  -1  14    1.88    1.26
  -7   1  14    0.09    1.14
  -7  -1  14    0.17    0.67
  -7  -1  13   13.80    2.33
  -7   1  13   14.83    2.56
  -7  -1  13   14.99    1.75
  -7   1  12  185.34    7.63
  -7  -1  12  202.14    7.69
  -7  -1  12  193.08    5.81
  -7   1  11  118.18    5.93
  -7  -1  11  116.87    4.59
  -7  -1  11  112.19    5.73
  -7  -1  10   26.17    2.82
  -7  -1  10   21.98    2.12
  -7   1  10   22.54    2.68
  -7   1   9   73.43    4.44
  -7  -1   9   77.32    3.83
  -7   1   8   31.84    2.92
  -7  -1   8   30.44    2.39
  -7  -1   7   11.99    1.63
   7  -1  -7   10.95    1.49
  -7   1   7   12.05    1.94
  -7  -1   6  138.25    4.97
  -7   1   6  136.55    5.40
   7  -1  -6  142.74    5.03
  -7   1   6  140.16    5.06
   7  -1  -5   11.02    1.52
  -7  -1   5   10.51    1.55
  -7   1   5   12.18    1.56
  -7   1   4  277.04    6.94
   7  -1  -4  278.52    7.04
  -7   1   3  310.85    7.36
  -7   1   2    7.17    1.24
  -7   1   2    7.33    1.34
  -7   1   1  361.27    7.49
  -7   1   1  355.77    7.92
   7   1  -1  366.59    8.07
   7   1   0   15.49    1.81
  -7   1   0   12.96    1.49
  -7   1  -1   86.98    3.92
   7   1   1   87.93    4.02
  -7   1  -1   85.20    3.57
   7   1   2    0.65    0.69
  -7   1  -2    1.04    0.54
  -7   1  -2    0.40    0.88
   7  -1   3    1.40    0.73
  -7  -1  -3    0.28    0.58
   7  -1   3    1.86    0.66
   7   1   3   -0.11    0.77
  -7   1  -3    2.07    0.65
  -7   1  -3    0.39    0.75
   7  -1   4   11.63    1.55
  -7  -1  -4   11.99    1.60
   7  -1   4   10.60    1.25
  -7   1  -4   10.66    1.32
   7   1   4    8.83    1.47
  -7   1  -4   15.41    1.75
  -7  -1  -4   12.13    1.61
   7  -1   5  111.28    3.93
   7   1   5  103.17    4.61
  -7  -1  -5  109.20    4.44
  -7   1  -5  106.75    3.91
  -7  -1  -5  106.55    4.67
  -7   1  -5  108.13    4.40
   7  -1   5  103.73    4.32
   7  -1   6   26.07    1.98
   7   1   6   27.71    2.53
  -7   1  -6   25.44    1.94
  -7  -1  -6   24.30    2.32
  -7  -1  -6   25.51    2.20
   7  -1   6   24.23    2.12
   7  -1   7   13.35    1.64
  -7  -1  -7   12.94    1.79
   7  -1   7   11.21    1.38
   7   1   7   13.54    1.90
  -7   1  -7   12.84    1.47
  -7  -1  -7   15.30    1.73
   7  -1   8  276.00    6.58
  -7  -1  -8  283.04    7.06
   7   1   8  285.18    8.25
  -7  -1  -8  276.63    8.12
  -7   1  -8  280.63    6.60
  -7   1  -9   91.22    3.88
   7  -1   9   91.54    3.94
   7   1   9   98.43    4.99
  -7  -1  -9   94.66    4.06
  -7  -1  -9   82.28    4.56
  -7   1 -10  177.13    5.56
   7  -1  10  177.01    5.66
   7   1  10  187.27    6.95
  -7  -1 -10  182.51    5.56
  -7  -1 -10  190.83    6.96
  -7  -1 -11   54.73    3.93
  -7   1 -11   55.91    3.25
   7  -1  11   56.44    3.34
   7   1  11   56.31    4.04
  -7  -1 -11   61.94    3.28
   7  -1  12   31.35    2.60
  -7   1 -12   29.95    2.43
   7   1  12   28.70    3.00
  -7  -1 -12   30.72    2.33
   7  -1  13  104.11    4.90
  -7   1 -13   96.50    4.41
   7   1  13  105.77    5.76
  -7  -1 -13  103.64    4.14
  -7   1 -14    2.34    0.87
   7  -1  14    4.04    1.24
   7   1  14    2.20    1.39
  -7  -1 -14    2.52    0.85
   7   1  15    1.45    1.14
  -7   1 -15    1.21    0.77
   7   1  16   -0.44    1.02
   7  -1  16   -0.61    0.93
   7  -1  17    8.29    1.81
   7   1  17    7.17    1.87
   7  -1  18    2.54    1.45
   7   1  18   -0.57    1.29
   7   1  19    7.74    2.06
   7   1  20    6.09    2.08
   7   1  21    2.37    1.83
  -7  -2  22   -2.67    1.97
  -7  -2  21    0.81    1.46
  -7  -2  20    7.01    2.15
  -7   2  20    7.82    2.39
  -7  -2  19   -0.23    1.28
  -7   2  19    0.48    1.23
  -7  -2  18   -0.78    1.27
  -7   2  18    3.66    1.91
  -7   2  17    4.03    1.80
  -7  -2  17    0.98    1.51
  -7   2  16    0.14    1.22
  -7  -2  16    0.31    1.24
  -7  -2  16    0.96    0.75
  -7  -2  15    0.88    0.80
  -7  -2  15    0.97    1.28
  -7   2  15    0.22    1.17
  -7  -2  14   28.88    3.27
  -7   2  14   29.62    3.47
  -7  -2  14   29.38    2.49
  -7  -2  13   -0.30    0.79
  -7   2  13    0.59    1.31
  -7  -2  13    0.54    1.19
  -7  -2  12   80.36    4.94
  -7  -2  12   78.13    3.97
   7  -2 -12   76.30    3.90
  -7   2  12   78.75    5.22
  -7   2  11   50.53    4.04
   7  -2 -11   55.34    3.37
  -7   2  10   29.99    3.03
   7  -2 -10   26.52    2.35
  -7  -2   9   26.74    2.78
  -7   2   9   28.72    2.95
   7  -2  -9   28.34    2.41
   7  -2  -8  124.77    4.96
  -7  -2   8  118.19    5.46
  -7   2   8  127.01    5.70
  -7  -2   7   83.65    4.52
  -7   2   7   85.07    4.59
   7  -2  -7   84.99    4.14
  -7  -2   6  104.16    4.97
   7  -2  -6  101.46    4.46
  -7   2   6  101.93    4.82
  -7   2   5   21.74    2.20
   7  -2  -5   19.71    2.03
  -7   2   4   70.47    3.72
   7  -2  -4   73.69    3.80
  -7   2   3   94.36    4.10
   7   2  -3   98.22    4.52
   7   2  -2    4.14    1.14
  -7   2   2    4.89    1.10
   7   2  -1   57.85    3.52
  -7   2   0    0.57    0.51
   7   2   0    0.85    0.91
  -7   2  -1  146.38    4.43
   7   2   1  153.63    5.66
  -7   2  -2   95.02    3.49
   7   2   2   97.37    4.61
  -7   2  -3   14.32    1.37
   7   2   3   15.39    2.00
   7  -2   3   11.88    1.53
   7   2   4   34.47    2.84
  -7   2  -4   34.58    2.03
   7  -2   4   34.05    2.61
   7   2   5  143.98    5.88
  -7   2  -5  141.13    3.96
  -7  -2  -5  152.73    6.05
   7  -2   5  149.99    5.38
   7  -2   6    2.79    0.89
  -7   2  -6    4.35    0.82
   7  -2   6    3.74    0.76
  -7  -2  -6    5.48    1.34
   7   2   6    3.99    1.27
   7  -2   7   69.17    3.71
   7  -2   7   66.40    2.64
   7   2   7   64.10    4.20
  -7   2  -7   65.40    2.70
  -7  -2  -7   64.94    4.12
   7  -2   8    0.81    0.59
   7  -2   8    0.82    0.52
  -7  -2  -8    0.25    0.65
  -7   2  -8    1.05    0.45
   7   2   8   -0.64    1.03
  -7   2  -9   45.02    2.30
   7  -2   9   47.13    2.38
   7   2   9   49.63    3.84
   7  -2   9   42.70    2.95
  -7  -2  -9   48.90    3.77
   7   2  10    0.81    1.05
  -7   2 -10    0.72    0.56
   7  -2  10    1.09    0.64
   7  -2  10    0.10    0.52
  -7  -2 -11   13.77    1.76
   7  -2  11   13.97    1.71
  -7   2 -11   12.67    1.36
   7  -2  11   12.21    1.40
   7   2  11   10.09    1.93
  -7  -2 -12   -0.37    0.86
   7  -2  12   -0.61    0.78
  -7   2 -12    0.22    0.49
   7   2  12   -0.87    1.32
  -7   2 -13   28.54    2.09
   7  -2  13   26.54    2.17
  -7  -2 -13   27.89    2.32
   7   2  13   25.09    3.19
   7  -2  14   30.29    2.37
  -7  -2 -14   29.01    2.32
   7   2  14   27.12    3.36
   7  -2  15    0.61    0.77
   7   2  15    0.33    1.63
  -7  -2 -15    2.75    0.86
   7  -2  16   24.47    2.33
   7   2  16   24.56    3.39
   7   2  17    3.51    1.78
   7   2  18    5.04    1.91
   7   2  19   -2.94    1.66
   7   2  20    2.55    1.55
   7   2  21   -0.70    1.24
   7   2  22    1.66    1.67
  -7  -3  21   -0.06    1.31
  -7  -3  20   -0.37    1.58
  -7   3  19    0.93    1.41
  -7  -3  19    0.41    1.13
  -7   3  18    0.63    1.16
  -7  -3  18    0.60    1.16
  -7   3  17    3.16    1.50
  -7  -3  17    5.31    1.83
  -7  -3  16   11.51    1.72
  -7  -3  16    7.43    1.95
  -7   3  16    6.94    2.27
  -7  -3  15    1.29    1.01
  -7   3  15   -0.11    1.15
  -7  -3  15   -1.61    1.34
   7  -3 -14    0.77    0.74
  -7  -3  14    0.20    1.25
  -7   3  14    1.83    1.50
  -7  -3  13   52.73    4.16
  -7   3  13   48.09    4.35
   7  -3 -13   54.45    3.47
  -7   3  12   24.14    3.20
   7  -3 -12   21.57    2.23
   7  -3 -11   54.89    3.52
  -7   3  11   50.19    4.23
  -7   3  10    9.29    1.88
   7  -3 -10    9.74    1.58
  -7   3   9   -2.65    1.48
   7  -3  -9   -0.65    0.89
  -7  -3   8   28.52    2.78
  -7   3   8   25.74    2.79
   7  -3  -8   28.82    2.61
  -7   3   7    6.72    1.63
  -7  -3   7    5.19    1.43
   7  -3  -7    5.00    1.13
  -7   3   6   62.90    3.92
  -7  -3   6   61.62    3.95
   7  -3  -6   63.48    3.80
  -7   3   5   98.99    4.72
  -7  -3   5   99.45    4.98
   7  -3  -5  104.92    4.84
   7   3  -4   10.63    1.80
  -7  -3   4   10.14    1.68
  -7   3   4   10.92    1.70
   7  -3  -4   10.88    1.70
   7   3  -3   29.11    2.66
  -7   3   3   27.06    2.27
  -7  -3   3   28.84    2.69
   7  -3  -3   25.72    2.43
   7   3  -2   44.13    3.28
  -7  -3   2   48.35    3.42
  -7   3   2   47.28    2.85
   7   3  -1   13.10    1.87
  -7   3   1   14.95    1.58
   7   3   0   20.21    2.26
  -7   3   0   18.71    1.67
  -7   3  -1   26.40    1.86
   7   3   1   30.96    2.78
  -7   3  -1   29.21    1.95
  -7   3  -2  114.22    3.61
   7   3   2  111.10    5.31
  -7   3  -2  120.81    3.64
  -7   3  -3   14.27    1.25
   7   3   3   13.87    2.03
  -7   3  -3   12.76    1.17
   7  -3   3   11.13    1.64
  -7   3  -4   38.21    1.82
  -7   3  -4   36.76    1.84
   7   3   4   37.38    3.25
   7  -3   4   37.89    2.91
  -7   3  -5   14.28    1.09
   7   3   5   14.22    2.19
  -7  -3  -5   17.82    2.32
   7  -3   5   17.03    2.02
   7   3   6   67.84    4.57
  -7   3  -6   67.06    2.17
   7  -3   6   72.34    4.03
   7   3   7   85.52    5.09
   7  -3   7   79.43    4.20
  -7   3  -7   77.65    2.16
  -7   3  -8    1.09    0.29
   7   3   8   -0.38    1.19
   7  -3   8    0.01    0.73
  -7   3  -9    9.75    0.70
   7   3   9    8.60    1.92
   7  -3   9   10.78    1.63
  -7   3 -10   90.10    2.05
   7   3  10   94.73    5.76
   7  -3  10   93.05    4.52
  -7   3 -11   24.15    1.13
   7   3  11   25.00    3.29
   7  -3  11   24.76    2.37
   7  -3  12   64.09    2.00
  -7   3 -12   65.56    1.93
   7  -3  12   70.60    3.93
   7  -3  13   77.35    2.36
   7   3  13   81.69    5.82
   7  -3  13   80.40    4.14
   7  -3  14    6.24    1.26
  -7  -3 -14    8.37    1.50
   7   3  14    8.30    2.27
   7   3  15    1.15    1.19
  -7  -3 -15    2.02    0.89
   7   3  16   34.13    4.01
   7   3  17    0.82    1.42
   7   3  18   -0.55    1.39
   7   3  19    1.27    1.42
   7   3  20   -2.81    1.99
  -7  -4  19   -1.59    1.26
  -7   4  18    3.68    2.02
  -7  -4  18    3.24    1.52
  -7  -4  17    1.66    1.50
  -7   4  17    2.17    1.54
  -7   4  16    3.02    1.84
  -7  -4  16    4.13    1.37
  -7  -4  15    0.60    1.04
  -7   4  15    1.56    1.33
  -7   4  14    4.43    1.60
  -7  -4  14    5.98    1.76
  -7   4  13   27.31    3.46
  -7   4  12    6.78    1.94
  -7   4  11    3.24    1.68
  -7   4  10  227.58    8.85
  -7   4   9   23.88    2.94
  -7   4   8   12.01    2.20
  -7   4   7  205.41    7.62
  -7  -4   6    2.30    1.16
  -7   4   6    0.50    1.10
   7   4  -5   70.49    4.31
  -7  -4   5   60.76    4.13
  -7   4   5   68.41    4.09
   7   4  -4   69.59    4.30
  -7  -4   4   69.51    4.36
  -7   4   4   66.81    3.83
   7   4  -3   57.08    3.90
  -7  -4   3   57.57    3.96
  -7   4   3   59.36    3.54
  -7   4   2    0.26    0.73
   7   4  -2   -0.27    0.96
  -7  -4   2    1.80    1.03
   7   4  -1   35.91    3.19
  -7  -4   1   28.15    2.81
  -7   4   1   29.68    2.29
  -7   4   0    7.08    1.17
  -7  -4   0    5.99    1.42
   7   4   0    7.79    1.67
   7   4   1   23.81    2.72
  -7  -4  -1   26.31    2.79
  -7   4  -1   24.84    1.81
  -7   4  -2   46.52    2.31
   7   4   2   48.44    3.82
  -7   4  -2   47.26    2.32
  -7   4  -3   11.81    1.08
   7   4   3   12.76    2.09
  -7   4  -3   11.92    1.07
  -7   4  -4  174.61    3.56
   7   4   4  186.25    7.50
  -7   4  -4  175.75    3.49
   7   4   5   36.09    3.56
  -7   4  -5   33.10    1.21
  -7   4  -5   34.25    1.23
   7   4   6    5.20    1.57
   7   4   7    1.06    1.32
   7   4   8    6.08    1.86
   7   4   9   44.27    4.18
   7   4  10   15.84    2.63
   7   4  11   38.26    4.07
   7   4  12   24.84    3.46
   7   4  13   -1.00    1.41
   7   4  14   -0.49    1.51
   7   4  15    0.85    1.73
   7   4  16   -0.98    1.51
   7   4  17    1.92    1.44
   7   4  18    1.46    1.20
  -7   5  17    0.99    1.53
  -7  -5  17    2.04    1.51
  -7  -5  16    6.93    1.74
  -7   5  16    3.90    2.04
  -7   5  15    6.65    2.12
  -7  -5  15    1.90    1.26
  -7  -5  14    8.32    1.85
  -7   5  14    6.69    2.05
  -7   5  13    3.25    1.64
  -7   5  12   29.19    3.66
  -7   5  11   21.89    3.23
  -7   5  10    5.56    1.65
  -7   5   9   39.32    3.84
  -7   5   8    4.98    1.83
  -7   5   7   10.83    2.02
  -7   5   6    3.05    1.32
   7   5  -5   43.58    3.58
  -7   5   5   42.65    3.45
   7   5  -4   17.39    2.42
  -7   5   4   18.96    2.31
   7   5  -3   38.70    3.53
  -7   5   3   41.17    3.15
  -7   5   2    2.12    0.99
   7   5  -2    2.37    1.36
   7   5  -1   68.82    4.65
  -7   5   1   64.66    3.50
   7   5   0   37.37    3.50
  -7   5   0   37.73    2.53
  -7   5  -1   14.65    1.55
   7   5   1   15.25    2.46
  -7   5  -2   84.00    3.23
   7   5   2   84.09    5.30
  -7   5  -3   46.01    2.11
  -7   5  -3   45.05    2.01
   7   5   3   48.87    4.26
  -7   5  -4   57.99    1.81
   7   5   4   66.04    4.89
  -7   5  -4   60.26    1.90
   7   5   5    5.31    1.95
   7   5   6   52.21    4.55
   7   5   7    0.60    1.14
   7   5   8   58.03    4.97
   7   5   9   11.05    2.71
   7   5  10   -0.33    1.44
   7   5  11    1.68    1.43
   7   5  12    1.02    1.44
   7   5  13    0.05    1.40
   7   5  14    7.25    2.25
   7   5  15    3.04    2.02
   7   5  16    3.47    2.16
  -7  -6  15   14.52    2.45
  -7   6  15   12.45    2.86
  -7   6  14    4.12    1.91
  -7   6  13    3.24    1.67
  -7   6  12   15.06    2.90
  -7   6  11    3.90    1.88
  -7   6  10    1.63    1.10
  -7   6   9   -1.23    1.45
  -7   6   8   10.31    2.17
  -7   6   7   25.51    3.12
   7   6  -6   12.23    2.24
  -7   6   6   13.51    2.27
   7   6  -5   12.65    2.38
  -7   6   5   12.93    2.21
   7   6  -4   49.76    4.16
  -7   6   4   58.62    4.14
   7   6  -3   42.88    3.89
  -7   6   3   44.46    3.47
   7   6  -2    0.69    1.12
  -7   6   2    1.70    1.27
  -7   6   1  101.06    4.74
   7   6  -1  100.06    5.91
  -7   6   0  125.33    4.93
   7   6   0  119.90    6.58
   7   6   1    1.99    1.53
  -7   6  -1    2.25    0.92
  -7   6  -2   22.37    1.78
   7   6   2   20.41    2.92
  -7   6  -3    4.16    0.71
   7   6   3    4.27    1.65
  -7   6  -4    5.27    0.49
   7   6   4    6.99    1.89
   7   6   5   70.71    5.41
   7   6   6    4.96    1.86
   7   6   7    6.10    2.04
   7   6   8    4.03    1.88
   7   6   9    5.36    1.89
   7   6  10   15.84    3.11
   7   6  11   20.29    3.60
   7   6  12    2.33    1.57
   7   6  13    2.43    1.35
   7   6  14   -1.57    1.61
  -7   7  14   -3.78    2.00
  -7   7  13   -0.12    1.33
  -7   7  12    1.79    1.39
  -7   7  11    3.35    1.49
  -7   7  10    4.50    1.70
  -7   7   9   12.76    2.60
  -7   7   8    0.30    1.18
  -7   7   7    5.60    1.65
   7   7  -6   14.42    2.42
  -7   7   6   18.74    2.74
   7   7  -5    6.90    1.98
  -7   7   5    2.61    1.33
  -7   7   4   24.53    2.90
   7   7  -4   27.35    3.27
   7   7  -3   26.00    3.24
  -7   7   3   29.54    3.02
   7   7  -2   27.68    3.42
  -7   7   2   22.56    2.51
   7   7  -1   40.87    4.05
  -7   7   1   37.11    3.02
  -7   7   0   10.28    1.57
   7   7   0   12.08    2.32
   7   7   1   26.58    3.44
  -7   7  -1   24.67    2.15
   7   7   2    1.05    1.33
   7   7   3   41.80    4.44
   7   7   4   13.57    2.71
   7   7   5   22.27    3.32
   7   7   6   -1.41    1.40
   7   7   7   -0.23    1.27
   7   7   8   17.98    3.03
   7   7   9    2.29    1.43
   7   7  10    2.22    1.62
   7   7  11    7.70    2.58
   7   7  12    3.10    1.47
  -7   8  12    2.17    1.83
  -7   8  11    4.57    1.90
  -7   8  10   -2.02    1.52
  -7   8   9   12.60    2.65
  -7   8   8    0.79    1.22
  -7   8   7    3.31    1.55
   7   8  -6   -0.02    1.10
  -7   8   6   -0.84    1.07
  -7   8   5    5.10    1.62
   7   8  -5    4.88    1.69
   7   8  -4    2.29    1.28
  -7   8   4    3.38    1.43
   7   8  -3    1.49    1.40
  -7   8   3   -0.74    1.12
  -7   8   2    0.82    0.92
   7   8  -2   -0.53    1.35
   7   8  -1    3.10    1.37
   7   8   0    1.39    1.35
   7   8   1    0.23    1.30
   7   8   2    1.01    1.60
   7   8   3    0.86    1.41
   7   8   4    0.87    1.44
   7   8   5   11.09    2.63
   7   8   6    0.81    1.26
   7   8   7    0.77    1.55
   7   8   8    3.50    2.04
   7   8   9   -1.53    1.65
  -7   9  10    0.44    1.43
  -7   9   9    1.64    2.00
  -7   9   8    4.38    1.84
  -7   9   7    3.01    1.56
   7   9  -5    6.55    2.01
   7   9  -4    1.34    1.31
   7   9  -3    1.41    1.10
   7   9  -2   -0.36    1.06
   7   9  -1   -1.05    1.35
   7   9   0    0.91    1.21
   7   9   1    0.35    1.28
   7   9   2    4.75    1.91
   7   9   3    1.14    1.40
   7   9   4    1.55    1.30
   7   9   5    4.31    1.73
   7  10   0    0.96    1.38
  -8   0  21   -4.14    1.85
  -8   0  20   16.33    3.19
  -8   0  19   -1.45    1.26
  -8   0  18   31.93    4.09
  -8   0  17   -1.71    1.42
  -8   0  16    5.13    1.83
  -8   0  15   -0.01    1.25
  -8   0  14  161.03    7.62
  -8   0  13    1.67    1.38
  -8   0  12   64.71    3.60
  -8   0  12   60.14    4.49
  -8   0  11   -1.02    0.98
  -8   0  11   -0.81    1.13
  -8   0  10   -0.14    1.18
  -8   0  10    0.90    0.83
  -8   0   9   -0.22    0.93
  -8   0   9   -1.41    1.11
  -8   0   8  268.92    7.34
  -8   0   7   -0.61    0.84
  -8   0   6   38.52    2.83
  -8   0   5   -0.10    0.83
  -8   0   4  149.95    5.43
  -8   0   3    1.82    1.31
  -8   0   2  992.90   13.77
  -8   0   1    6.41    1.80
  -8   0   1    1.15    0.90
  -8   0   0  597.13   10.71
  -8   0   0  608.81   10.85
   8   0   1    0.93    0.91
  -8   0  -1    0.58    0.84
   8   0   2  980.84   13.28
  -8   0  -2 1002.33   13.78
  -8   0  -2  979.44   13.72
   8   0   3    0.69    1.31
  -8   0  -3   -0.10    0.80
  -8   0  -4  202.50    6.29
   8   0   4  200.40    6.10
  -8   0  -4  204.90    6.28
   8   0   5    0.13    0.67
  -8   0  -5    0.25    0.81
  -8   0  -5   -0.36    0.58
  -8   0  -6    1.90    0.74
   8   0   6    2.27    0.93
  -8   0  -6    1.52    0.78
  -8   0  -7   -0.16    0.65
   8   0   7   -0.22    0.73
  -8   0  -7   -1.27    0.93
  -8   0  -8   11.14    1.60
   8   0   8   11.49    1.78
  -8   0  -8    9.08    1.43
  -8   0  -9   -0.95    0.84
  -8   0  -9   -0.03    0.70
   8   0   9   -0.26    0.90
   8   0  10  175.09    6.46
  -8   0 -10  170.99    5.84
  -8   0 -10  173.29    6.37
   8   0  11   -0.36    0.92
  -8   0 -11    0.06    0.59
  -8   0 -11   -0.11    0.82
   8   0  12   -0.89    1.30
  -8   0 -12    0.19    0.62
   8   0  13   -0.81    1.08
  -8   0 -13   -1.07    0.92
   8   0  14   56.01    4.19
   8   0  15    0.55    1.08
   8   0  16   -0.15    1.01
   8   0  17   -0.17    1.01
   8   0  18    2.19    1.17
   8   0  19   -1.32    1.28
  -8  -1  21    0.97    1.43
  -8  -1  20    1.05    1.47
  -8   1  20    3.54    1.71
  -8  -1  19   -4.18    1.79
  -8   1  19   -0.09    1.32
  -8  -1  18    4.09    2.01
  -8   1  18    2.55    1.80
  -8   1  17    3.53    1.90
  -8  -1  17    2.27    1.35
  -8   1  16   25.12    3.47
  -8  -1  16   25.49    3.37
  -8  -1  15    5.18    1.74
  -8   1  15    5.01    1.81
  -8  -1  15    3.59    1.10
  -8  -1  14   17.73    2.74
  -8   1  14   18.60    2.89
  -8   1  13   21.07    2.98
  -8  -1  13   21.50    2.95
  -8  -1  13   20.53    2.15
  -8  -1  12   27.13    3.13
  -8   1  12   25.82    3.22
  -8  -1  12   22.27    2.28
  -8  -1  11  136.73    6.55
  -8   1  11  130.85    6.51
  -8  -1  11  125.37    5.12
  -8   1  10  114.24    5.87
  -8  -1  10  108.22    4.79
  -8   1   9  185.36    7.24
  -8  -1   9  179.71    6.18
  -8  -1   8    2.63    1.00
  -8   1   8    1.25    0.98
  -8   1   7   51.41    3.64
  -8  -1   7   53.64    3.68
  -8   1   7   54.51    3.42
  -8  -1   7   56.20    3.44
  -8   1   6  206.98    6.60
  -8   1   6  202.43    6.92
  -8  -1   6  209.44    6.56
  -8  -1   5   35.62    2.81
   8  -1  -5   31.05    2.58
  -8   1   5   36.38    2.84
  -8  -1   4    6.04    1.37
   8  -1  -4    5.40    1.18
  -8   1   4    6.72    1.52
  -8   1   3   42.26    2.91
  -8   1   3   43.10    3.03
  -8  -1   3   38.81    2.88
  -8  -1   2    2.67    1.20
  -8   1   2    2.01    0.67
  -8   1   2    1.89    1.14
   8   1  -1  247.83    7.08
  -8   1   1  254.61    6.78
  -8  -1   1  254.00    7.10
  -8   1   1  266.59    7.26
   8   1   0   40.45    2.96
  -8   1   0   36.91    2.66
  -8   1   0   41.82    3.06
  -8  -1   0   43.51    3.09
   8   1   1  144.98    5.51
  -8  -1  -1  149.94    5.70
  -8   1  -1  149.56    5.08
  -8   1  -1  144.65    5.44
  -8  -1  -1  157.22    5.64
   8   1   2  265.98    7.39
  -8   1  -2  263.19    6.71
  -8  -1  -2  258.40    7.58
  -8   1  -2  263.37    7.30
  -8  -1  -2  255.86    7.22
  -8  -1  -3    2.59    0.99
   8  -1   3    2.86    1.08
   8  -1   3    3.45    1.05
   8   1   3    2.61    1.05
  -8   1  -3    2.17    0.69
  -8  -1  -3    2.32    0.90
  -8   1  -3    5.32    1.34
   8  -1   4   37.36    2.45
   8   1   4   33.99    2.79
  -8   1  -4   33.60    2.36
  -8  -1  -4   36.72    2.91
  -8   1  -4   35.87    2.74
  -8  -1  -4   33.52    2.66
   8  -1   4   32.09    2.61
  -8   1  -5    0.34    0.75
  -8  -1  -5    0.05    0.69
   8  -1   5    0.56    0.69
   8  -1   5    0.57    0.64
   8   1   5    0.25    0.90
  -8   1  -5    0.75    0.54
  -8  -1  -5    0.37    0.60
   8  -1   6   19.30    1.84
   8   1   6   20.80    2.36
  -8   1  -6   19.29    1.83
  -8  -1  -6   23.43    2.43
  -8   1  -6   22.61    2.23
  -8  -1  -6   22.24    2.21
  -8  -1  -7    2.93    1.14
  -8   1  -7    2.26    0.77
  -8  -1  -7    2.85    1.02
   8  -1   7    3.03    0.93
   8   1   7    2.06    1.02
  -8  -1  -8    3.37    1.02
  -8   1  -8    1.79    0.61
  -8  -1  -8    1.70    0.76
   8  -1   8    0.14    0.77
   8   1   8    3.47    1.31
   8  -1   9  119.14    4.69
   8   1   9  106.31    5.38
  -8  -1  -9  125.70    4.99
  -8  -1  -9  116.78    5.58
  -8   1  -9  112.02    4.58
  -8   1 -10   30.96    2.46
   8  -1  10   35.93    2.73
   8   1  10   32.86    3.18
  -8  -1 -10   34.17    2.70
  -8  -1 -10   35.59    3.22
   8  -1  11    1.92    0.89
   8   1  11    1.46    1.09
  -8   1 -11    1.90    0.88
  -8  -1 -11    3.75    1.11
  -8   1 -12  156.25    5.65
   8  -1  12  156.99    5.90
   8   1  12  148.98    6.95
  -8  -1 -12  161.64    5.63
   8  -1  13   46.11    3.35
  -8   1 -13   45.82    3.11
   8   1  13   43.70    3.93
  -8  -1 -13   53.59    3.22
  -8   1 -14    2.77    0.88
   8  -1  14    2.12    0.94
   8   1  14   -0.31    1.32
  -8  -1 -14    2.27    0.82
   8   1  15    6.59    1.75
   8  -1  15    4.38    1.34
   8  -1  16    6.10    1.52
   8   1  16    2.97    1.26
   8  -1  17   11.01    1.94
   8   1  17    8.23    2.09
   8   1  18    3.38    1.73
   8   1  19    1.01    1.27
   8   1  20    1.20    1.73
  -8  -2  21    1.53    1.60
  -8  -2  20   -1.72    1.50
  -8  -2  19    5.51    2.01
  -8   2  19    6.41    2.20
  -8   2  18    0.90    1.36
  -8  -2  18    3.76    1.67
  -8   2  17   18.46    3.20
  -8  -2  17   15.88    2.76
  -8  -2  16    2.66    1.52
  -8   2  16    3.18    1.88
  -8  -2  16    3.17    1.12
  -8  -2  15    0.54    0.89
  -8  -2  15   -0.52    1.23
  -8   2  15    1.30    1.49
  -8  -2  14   47.47    4.27
  -8   2  14   51.30    4.73
  -8  -2  14   51.26    3.41
  -8  -2  13    0.25    0.90
  -8   2  13    0.72    1.33
  -8  -2  13    0.20    1.25
  -8  -2  12    6.61    1.29
  -8  -2  12    9.27    1.98
  -8   2  12    6.03    1.78
  -8  -2  11    7.48    1.53
   8  -2 -11    6.33    1.23
  -8   2  11    3.78    1.21
   8  -2 -10    3.72    1.08
  -8  -2  10    3.86    1.26
  -8   2  10    3.05    1.49
  -8   2   9   55.47    4.10
   8  -2  -9   57.63    3.62
   8  -2  -8    1.40    0.98
  -8   2   8    0.10    0.82
   8  -2  -7   10.08    1.58
  -8  -2   7   11.32    1.83
  -8   2   7    8.70    1.85
  -8  -2   6   77.76    4.51
  -8   2   6   74.84    4.31
   8  -2  -6   70.98    4.03
  -8  -2   5   36.64    3.05
  -8   2   5   40.80    3.11
   8  -2  -5   36.01    2.88
   8  -2  -4    9.89    1.52
  -8   2   4    9.95    1.62
   8  -2  -3  245.81    7.34
  -8   2   3  229.00    6.78
   8   2  -2  288.37    8.10
  -8   2   1   78.42    3.72
   8   2  -1   76.08    4.25
  -8   2   0  643.36   10.28
   8   2   0  659.69   12.29
  -8   2  -1   68.31    3.32
   8   2   1   65.13    4.01
  -8   2  -2  228.93    5.83
   8   2   2  216.68    7.15
   8   2   3   22.06    2.47
  -8   2  -3   25.78    1.98
  -8  -2  -3   25.57    2.58
   8  -2   3   24.39    2.39
   8  -2   4    0.55    0.77
  -8  -2  -4    0.70    0.70
   8   2   4    0.68    0.94
  -8   2  -4   -0.08    0.42
   8   2   5   54.66    3.82
  -8   2  -5   54.29    2.72
  -8  -2  -5   55.64    3.86
   8  -2   5   53.57    3.45
   8  -2   6   -0.16    0.60
  -8  -2  -6    0.72    0.94
   8   2   6    0.01    0.96
  -8   2  -6   -0.18    0.41
   8  -2   7   37.51    2.21
   8   2   7   38.32    3.40
  -8   2  -7   36.70    2.25
  -8  -2  -7   39.23    3.33
   8  -2   7   34.40    2.80
   8  -2   8  162.49    4.56
   8   2   8  163.05    6.91
  -8   2  -8  155.03    4.58
   8  -2   8  156.56    5.84
  -8   2  -9  111.63    3.92
   8  -2   9  113.60    3.92
  -8  -2  -9  110.71    4.88
   8  -2   9  113.09    4.98
   8   2   9  113.39    5.95
  -8   2 -10   64.05    3.00
   8  -2  10   62.66    2.98
   8   2  10   61.12    4.57
   8  -2  10   55.31    3.56
  -8  -2 -10   61.64    3.72
  -8  -2 -11   16.86    2.00
   8  -2  11   15.49    1.94
   8  -2  11   16.75    1.65
  -8   2 -11   17.51    1.62
   8   2  11   17.22    2.54
  -8  -2 -12    1.64    1.04
  -8   2 -12   -0.13    0.53
   8  -2  12    0.37    0.69
   8   2  12   -0.01    1.23
  -8  -2 -13    4.20    1.19
   8  -2  13    5.25    1.14
   8   2  13    3.60    1.53
   8  -2  14    9.40    1.42
  -8  -2 -14   12.39    1.72
   8  -2  15    0.85    0.78
  -8  -2 -15   -0.36    0.81
   8   2  16   -0.25    1.18
   8   2  17    1.63    1.15
   8   2  18    0.95    1.15
   8   2  19   -1.55    1.55
   8   2  20    1.09    1.47
   8   2  21   -0.05    1.29
  -8  -3  21    3.49    1.74
  -8  -3  20    1.57    2.02
  -8  -3  19    0.92    1.24
  -8   3  18   -0.08    1.48
  -8  -3  18    3.52    1.80
  -8  -3  17    1.15    1.31
  -8   3  17    1.98    1.30
  -8  -3  16    9.33    1.70
  -8  -3  16    6.42    2.02
  -8   3  16    8.15    2.23
  -8  -3  15    4.58    1.53
  -8  -3  15    4.88    1.31
  -8   3  15    3.66    1.79
  -8  -3  14   -2.82    1.87
  -8  -3  14   -0.40    0.95
  -8   3  14   -5.40    1.90
  -8   3  13    3.12    1.49
  -8  -3  13    0.30    1.41
   8  -3 -12   -0.39    0.62
  -8   3  12    1.16    1.33
   8  -3 -11    0.32    0.69
  -8   3  11    2.78    1.66
   8  -3 -10   46.50    3.44
  -8   3  10   46.23    4.07
   8  -3  -9    0.61    0.73
  -8   3   9   -1.55    1.28
  -8   3   8    5.22    1.32
   8  -3  -8    5.97    1.35
  -8   3   7   25.19    2.73
   8  -3  -7   26.87    2.60
  -8   3   6   27.79    2.76
   8  -3  -6   26.44    2.60
  -8  -3   5   21.40    2.51
  -8   3   5   23.51    2.46
   8  -3  -5   21.69    2.39
   8   3  -4   93.06    5.01
  -8  -3   4   93.36    5.03
  -8   3   4   92.61    4.56
   8  -3  -4   93.66    4.77
   8   3  -3   42.85    3.37
  -8  -3   3   42.10    3.37
  -8   3   3   41.68    2.94
   8  -3  -3   47.54    3.45
   8   3  -2   21.48    2.46
  -8  -3   2   18.94    2.33
  -8   3   2   20.23    2.04
   8  -3  -2   20.45    2.31
   8   3  -1    0.34    0.85
  -8  -3   1    0.64    0.68
  -8   3   1    1.65    0.89
   8   3   0  101.52    5.18
  -8   3   0   96.76    3.97
  -8   3  -1  149.75    4.74
   8   3   1  150.86    6.29
   8  -3   1  152.78    6.12
  -8   3  -1  150.21    4.69
  -8   3  -2   12.13    1.36
  -8   3  -2   15.47    1.55
   8   3   2   17.02    2.32
  -8  -3  -2   11.33    1.80
   8  -3   2   14.77    1.88
  -8   3  -3   17.09    1.50
   8   3   3   19.06    2.48
  -8  -3  -3   19.41    2.39
   8  -3   3   17.74    2.15
   8   3   4    1.74    1.11
  -8   3  -4    2.46    0.65
   8  -3   4    2.24    1.00
   8   3   5    2.82    1.22
  -8   3  -5    3.41    0.66
   8  -3   5    4.57    1.25
   8   3   6    0.54    1.26
   8  -3   6    0.21    0.72
  -8   3  -6    0.59    0.30
   8   3   7    8.99    1.68
  -8   3  -7   11.74    1.04
   8  -3   7   12.60    1.81
  -8   3  -8    8.00    0.82
   8   3   8   10.33    2.00
   8  -3   8    7.57    1.49
  -8   3  -9   28.89    1.47
   8   3   9   27.66    3.17
   8  -3   9   32.76    2.86
  -8   3 -10   26.65    1.38
   8   3  10   21.23    2.92
   8  -3  10   27.80    2.66
   8   3  11   42.97    4.18
  -8   3 -11   40.96    1.68
   8  -3  11   44.85    3.31
   8  -3  12    3.92    1.16
   8   3  12    3.32    1.63
  -8  -3 -13   17.70    2.09
   8   3  13   14.65    2.73
  -8  -3 -14    5.43    1.31
   8   3  14    5.20    1.86
  -8  -3 -15    5.11    1.20
   8   3  15    5.57    1.68
   8   3  16    3.65    1.66
   8   3  17    8.85    2.40
   8   3  18    0.57    1.37
   8   3  19   -4.71    2.04
   8   3  20   -3.32    1.84
  -8  -4  20    6.52    2.00
  -8  -4  19   -0.09    1.43
  -8  -4  18    7.44    2.12
  -8   4  17   -1.54    1.59
  -8  -4  17    2.91    1.31
  -8   4  16    5.74    2.18
  -8  -4  16    6.07    1.91
  -8   4  15    3.36    1.65
  -8  -4  15   -0.33    1.44
  -8   4  14   -0.78    1.25
  -8  -4  14   -0.51    1.34
  -8   4  13   -0.39    1.23
  -8   4  12    8.76    2.11
  -8   4  11    3.99    1.41
  -8   4  10    2.67    1.40
  -8   4   9    2.41    1.47
  -8   4   8   80.28    5.11
  -8   4   7   84.70    5.08
  -8   4   6    1.76    1.15
  -8   4   5   47.45    3.61
   8   4  -4   89.56    5.08
  -8   4   4   89.57    4.65
   8   4  -3   33.70    3.21
  -8   4   3   34.24    2.83
   8   4  -2   24.63    2.76
  -8   4   2   26.51    2.36
   8   4  -1    3.75    1.15
  -8   4   1    4.32    0.99
  -8   4   0   -0.06    0.65
   8   4   0    0.59    1.14
  -8   4  -1   21.80    1.83
   8   4   1   17.87    2.52
  -8   4  -2   41.07    2.32
  -8   4  -2   39.19    2.29
   8   4   2   42.45    3.75
  -8   4  -3    0.17    0.43
  -8   4  -3    0.00    0.41
   8   4   3   -1.08    1.39
  -8   4  -4    2.21    0.56
  -8   4  -4    1.56    0.51
   8   4   4    1.87    1.48
  -8   4  -5   14.63    1.05
   8   4   5   16.88    2.53
  -8   4  -5   15.20    1.03
  -8   4  -6   17.73    0.89
   8   4   6   19.31    2.80
   8   4   7  105.34    6.24
   8   4   8   -1.52    1.48
   8   4   9    0.55    1.43
   8   4  10   50.19    4.72
   8   4  11   35.16    4.01
   8   4  12    6.97    2.22
   8   4  13    3.46    1.94
   8   4  14    8.31    2.37
   8   4  15    1.72    1.31
   8   4  16   -0.78    1.36
   8   4  17    1.26    1.44
   8   4  18    0.04    1.32
  -8  -5  17    0.62    1.23
  -8   5  16   -1.10    1.84
  -8  -5  16   -1.68    1.49
  -8   5  15    1.13    1.90
  -8  -5  15    1.27    1.52
  -8   5  14   11.94    2.69
  -8   5  13    0.64    1.26
  -8   5  12    3.70    1.87
  -8   5  11    4.51    1.77
  -8   5  10    5.05    1.94
  -8   5   9   20.65    2.89
  -8   5   8   30.61    3.34
  -8   5   7  231.10    8.59
  -8   5   6    8.30    1.96
   8   5  -5  111.41    6.00
  -8   5   5  117.88    5.78
   8   5  -4   28.68    3.18
  -8   5   4   27.74    2.81
   8   5  -3   48.53    4.00
  -8   5   3   46.14    3.33
   8   5  -2   46.96    3.97
  -8   5   2   44.48    3.17
   8   5  -1    1.37    1.33
  -8   5   1    2.42    1.00
   8   5   0   39.31    3.71
  -8   5   0   37.04    2.63
  -8   5  -1   18.99    1.83
   8   5   1   17.45    2.67
  -8   5  -2   41.16    2.32
   8   5   2   45.15    4.09
  -8   5  -2   40.41    2.37
  -8   5  -3    0.87    0.53
  -8   5  -3    0.64    0.45
   8   5   3   -0.74    1.16
  -8   5  -4    0.08    0.27
   8   5   4    1.56    1.60
  -8   5  -4    0.10    0.37
   8   5   5   44.03    4.32
   8   5   6   42.27    4.29
   8   5   7   76.34    5.78
   8   5   8    0.99    1.57
   8   5   9   16.39    2.92
   8   5  10   19.68    3.14
   8   5  11    0.91    1.28
   8   5  12   40.81    4.55
   8   5  13   23.17    3.64
   8   5  14    1.36    1.62
   8   5  15   15.82    3.35
   8   5  16   12.70    2.87
  -8  -6  15    0.71    1.21
  -8   6  15    1.74    1.50
  -8   6  14    0.62    1.35
  -8   6  13   40.62    4.67
  -8   6  12    0.73    1.66
  -8   6  11    3.27    1.90
  -8   6  10    6.84    2.00
  -8   6   9   -1.12    1.48
  -8   6   8    0.10    1.05
  -8   6   7   30.86    3.44
  -8   6   6   19.19    2.74
  -8   6   5    1.15    1.02
   8   6  -5    4.31    1.75
  -8   6   4    1.86    1.17
   8   6  -4    2.37    1.39
  -8   6   3   -0.70    0.99
   8   6  -3    0.02    1.21
  -8   6   2   24.57    2.55
   8   6  -2   24.19    3.19
   8   6  -1    1.43    1.15
  -8   6   1    0.54    0.72
  -8   6   0   44.14    3.04
   8   6   0   40.17    4.02
  -8   6  -1   20.84    1.98
   8   6   1   21.95    3.17
   8   6   2    0.02    1.21
  -8   6  -2    0.32    0.62
  -8   6  -3    0.75    0.47
   8   6   3    1.53    1.30
   8   6   4    0.19    1.59
   8   6   5    0.44    1.36
   8   6   6    0.42    1.41
   8   6   7   15.26    2.87
   8   6   8    0.50    1.30
   8   6   9   -2.01    2.02
   8   6  10    0.65    1.53
   8   6  11    1.22    1.58
   8   6  12    0.88    1.53
   8   6  13   -1.72    1.62
   8   6  14    0.74    1.43
  -8   7  13   -0.75    1.79
  -8   7  12    1.03    1.46
  -8   7  11   -0.85    1.33
  -8   7  10    1.17    1.38
  -8   7   9    2.35    1.43
  -8   7   8    0.22    1.06
  -8   7   7    6.93    1.92
   8   7  -6   -0.55    0.98
  -8   7   6    1.70    1.28
   8   7  -5    1.00    1.09
  -8   7   5    0.62    1.08
   8   7  -4   15.34    2.50
  -8   7   4   15.83    2.36
   8   7  -3    1.02    1.29
  -8   7   3    1.55    1.14
   8   7  -2   -2.19    1.71
  -8   7   2    1.25    0.73
   8   7  -1    2.06    1.44
  -8   7   1    1.55    0.98
   8   7   0    1.26    1.14
  -8   7   0   -0.08    0.80
   8   7   1    0.89    1.17
   8   7   2    9.53    2.41
   8   7   3   -0.80    1.43
   8   7   4    9.27    2.44
   8   7   5   13.60    2.84
   8   7   6    4.38    1.93
   8   7   7   -1.07    1.46
   8   7   8    2.84    1.69
   8   7   9   -2.24    1.66
   8   7  10    1.67    1.67
   8   7  11    0.41    1.30
  -8   8  11   -1.46    1.50
  -8   8  10   -0.08    1.31
  -8   8   9    0.87    1.29
  -8   8   8   -1.91    1.39
  -8   8   7    5.65    1.67
  -8   8   6    1.32    1.27
   8   8  -5    2.91    1.58
  -8   8   5   -0.87    0.90
   8   8  -4    0.72    1.17
  -8   8   4    2.09    1.32
   8   8  -3    6.30    1.83
   8   8  -2    5.47    1.85
   8   8  -1   -0.87    1.32
   8   8   0    1.41    1.38
   8   8   1    1.60    1.55
   8   8   2    0.07    1.47
   8   8   3    0.49    1.38
   8   8   4    1.98    1.47
   8   8   5    1.54    1.66
   8   8   6    1.73    1.56
   8   8   7   -0.11    1.34
   8   8   8   16.91    3.46
   8   9  -5    0.81    1.13
   8   9  -4   -2.36    1.44
   8   9  -3    1.47    1.44
   8   9  -2    4.96    1.99
   8   9  -1   -3.39    1.65
   8   9   0    3.06    1.68
   8   9   1    2.64    1.76
   8   9   2   -0.35    1.43
   8   9   3   -2.28    1.70
  -9   0  20    3.01    1.74
  -9   0  19    4.84    2.13
  -9   0  18   -1.31    1.61
  -9   0  17    7.56    2.26
  -9   0  16   -1.82    1.53
  -9   0  15   13.76    2.64
  -9   0  14    0.89    1.24
  -9   0  13   53.09    4.46
  -9   0  12    0.14    1.44
  -9   0  12   -1.07    1.13
  -9   0  11   19.52    2.70
  -9   0  11   29.39    2.70
  -9   0  10   -2.84    1.74
  -9   0  10    0.23    0.99
  -9   0   9   -3.99    1.84
  -9   0   9   -0.14    1.06
  -9   0   8   -0.74    1.08
  -9   0   7   41.36    3.15
  -9   0   6   -1.86    0.91
  -9   0   6   -1.19    1.02
  -9   0   5   11.78    1.87
  -9   0   5   10.91    1.77
  -9   0   4    0.63    0.56
  -9   0   4   -1.79    1.27
  -9   0   3   32.00    2.73
  -9   0   3   29.94    2.63
  -9   0   2   -0.17    0.86
  -9   0   2    0.43    0.86
  -9   0   1  127.88    5.31
  -9   0   1  132.37    5.41
  -9   0   0    2.55    1.23
  -9   0   0    2.01    1.05
  -9   0  -1   14.53    1.96
   9   0   1   12.51    1.71
  -9   0  -1   14.17    1.82
   9   0   2   -0.03    0.88
  -9   0  -2    0.32    0.72
  -9   0  -2    0.43    1.32
   9   0   3  565.85   10.72
  -9   0  -3  563.80   11.10
  -9   0  -3  566.08   11.12
   9   0   4    2.17    1.33
  -9   0  -4    0.10    0.55
  -9   0  -4    2.66    1.66
   9   0   5   76.04    4.06
  -9   0  -5   75.24    4.12
  -9   0  -5   76.47    4.14
  -9   0  -6    0.49    0.51
   9   0   6    0.53    0.78
  -9   0  -6    0.04    0.84
  -9   0  -7    0.36    0.76
   9   0   7    0.79    0.76
  -9   0  -7   -0.78    1.02
  -9   0  -8   -0.19    0.71
   9   0   8    0.81    0.81
  -9   0  -8   -1.45    1.16
   9   0   9   37.52    3.11
  -9   0  -9   41.83    3.11
  -9   0  -9   39.71    3.15
  -9   0 -10   -0.67    0.90
   9   0  10    0.40    0.98
  -9   0 -10   -0.15    0.83
  -9   0 -11  119.92    5.64
   9   0  11  113.78    5.59
  -9   0 -11  115.42    5.08
   9   0  12   -0.25    0.91
  -9   0 -12    0.50    0.63
   9   0  13   11.29    2.00
   9   0  14    0.28    0.90
   9   0  15    6.06    1.46
   9   0  16    0.86    1.02
   9   0  17   -0.35    1.38
   9   0  18   -1.68    1.53
  -9  -1  20    2.44    1.76
  -9  -1  19    1.81    1.48
  -9   1  19    3.72    1.89
  -9  -1  18    6.54    2.06
  -9   1  18    9.61    2.52
  -9   1  17    0.58    1.37
  -9  -1  17    0.94    1.49
  -9   1  16    4.66    1.78
  -9  -1  16    2.10    1.64
  -9  -1  16    2.06    1.04
  -9  -1  15    0.49    1.31
  -9   1  15    1.49    1.49
  -9  -1  15    1.19    0.89
  -9   1  14   86.33    6.01
  -9  -1  14   87.11    5.93
  -9  -1  14   80.13    4.32
  -9  -1  13   -0.41    1.20
  -9   1  13    0.92    1.57
  -9  -1  13    2.27    1.16
  -9   1  12   57.58    4.62
  -9  -1  12   62.37    3.88
  -9  -1  12   57.16    4.59
  -9   1  11    1.60    1.62
  -9  -1  11   -0.16    1.15
  -9  -1  11    0.26    0.90
  -9   1  10  193.61    7.90
  -9  -1  10  180.96    6.53
  -9   1   9   68.71    4.67
  -9  -1   9   56.25    3.75
  -9  -1   8   34.45    2.91
  -9   1   8   30.92    3.17
  -9  -1   7    1.67    1.21
  -9   1   7   -1.12    1.27
  -9   1   7    1.78    1.10
  -9  -1   6    0.80    0.97
  -9   1   6    0.64    0.94
  -9   1   5   61.75    3.78
  -9  -1   5   58.58    3.74
  -9  -1   4    1.21    1.08
  -9   1   4    1.50    0.78
  -9   1   4    2.46    1.20
  -9   1   3  114.42    5.02
  -9   1   3  115.94    5.19
  -9  -1   3  110.25    5.07
   9  -1  -3  111.04    5.05
  -9  -1   2   18.10    2.21
  -9   1   2   14.44    1.84
  -9   1   2   14.98    2.12
  -9   1   1   42.68    2.99
  -9  -1   1   42.34    3.29
  -9  -1   1   42.02    3.23
  -9   1   1   46.88    3.33
   9   1   0   55.45    3.63
  -9   1   0   54.92    3.31
  -9  -1   0   55.56    3.65
  -9   1   0   57.42    3.61
  -9  -1   0   54.50    3.64
  -9  -1  -1   11.56    1.87
   9   1   1    7.74    1.42
  -9   1  -1    9.71    1.47
  -9  -1  -1    8.46    1.52
  -9   1  -1    9.96    1.72
  -9  -1  -2    5.55    1.35
   9  -1   2    6.61    1.45
   9   1   2    7.30    1.49
  -9   1  -2    7.15    1.34
  -9  -1  -2    6.69    1.37
  -9   1  -2    7.40    1.48
   9   1   3   97.83    4.87
  -9   1  -3   96.28    4.34
  -9  -1  -3   97.32    4.90
  -9   1  -3   96.69    4.69
  -9  -1  -3  102.65    4.86
   9  -1   4   46.89    2.99
   9   1   4   50.36    3.57
  -9   1  -4   45.80    2.99
  -9  -1  -4   43.40    3.28
  -9   1  -4   48.28    3.43
  -9  -1  -4   49.04    3.39
   9  -1   5   78.50    3.83
   9   1   5   77.09    4.39
  -9   1  -5   77.25    3.89
  -9  -1  -5   81.60    4.57
  -9   1  -5   78.02    4.27
  -9  -1  -5   83.05    4.40
   9  -1   6   62.05    3.43
   9   1   6   63.06    4.11
  -9   1  -6   64.27    3.59
  -9  -1  -6   60.47    4.01
  -9   1  -6   63.61    3.90
  -9  -1  -6   61.61    3.80
   9  -1   7  151.14    5.38
   9   1   7  151.31    6.32
  -9   1  -7  151.19    5.49
  -9  -1  -7  136.60    6.04
  -9  -1  -7  157.84    5.98
  -9  -1  -8   13.22    1.83
  -9   1  -8   13.44    1.68
  -9  -1  -8    8.45    1.58
   9  -1   8   13.02    1.71
   9   1   8   12.46    2.09
   9  -1   9  146.38    5.40
   9   1   9  145.95    6.50
  -9  -1  -9  149.92    5.82
  -9   1  -9  144.87    5.44
   9  -1  10   36.41    2.86
   9   1  10   40.00    3.59
  -9  -1 -10   36.87    2.96
  -9   1 -10   37.07    2.80
  -9   1 -11   17.04    1.96
   9  -1  11   18.09    2.05
   9   1  11   14.69    2.36
  -9  -1 -11   18.15    2.20
  -9  -1 -12   -1.92    1.26
   9  -1  12    0.69    0.88
   9   1  12   -0.68    1.23
  -9   1 -12    1.24    0.74
  -9   1 -13    5.69    1.26
   9  -1  13    7.93    1.61
   9   1  13    6.58    1.75
  -9  -1 -13    4.12    1.13
   9  -1  14   -0.22    0.84
   9   1  14   -1.35    1.32
  -9  -1 -14    0.19    0.67
   9  -1  15    3.26    1.12
   9   1  15    3.13    1.21
   9  -1  16   -0.88    1.03
   9   1  16   -0.46    1.14
   9   1  17    9.31    2.09
   9   1  18   -0.54    1.49
   9   1  19   -1.95    1.67
  -9  -2  20    5.73    2.19
  -9  -2  19    0.69    1.31
  -9   2  18    0.40    1.28
  -9  -2  18    3.64    1.71
  -9   2  17    3.01    1.71
  -9  -2  17    2.11    1.65
  -9  -2  16    3.92    1.74
  -9   2  16    5.29    2.21
  -9  -2  16    5.71    1.35
  -9  -2  15   36.93    4.01
  -9  -2  15   40.15    3.18
  -9   2  15   39.09    4.37
  -9  -2  14   70.28    5.36
  -9  -2  14   66.77    4.10
  -9   2  14   76.33    5.75
  -9  -2  13   12.32    1.96
  -9   2  13   16.04    2.76
  -9  -2  12    6.79    1.62
  -9   2  12    4.10    1.77
  -9   2  11   29.70    3.45
  -9  -2  11   29.19    2.83
  -9   2  10  163.48    7.36
   9  -2 -10  156.62    6.35
  -9  -2  10  166.58    6.48
  -9   2   9   43.19    3.83
   9  -2  -9   40.42    3.22
  -9  -2   9   42.99    3.40
   9  -2  -8    0.54    0.81
  -9   2   8   -0.65    0.98
   9  -2  -7    3.53    1.17
  -9   2   7    5.33    1.61
  -9   2   6   41.20    3.40
   9  -2  -6   41.60    3.19
   9  -2  -5   -0.56    0.85
  -9   2   5   -1.10    1.01
   9  -2  -4    4.41    1.28
  -9   2   4    1.75    0.92
  -9  -2   3   24.44    2.59
   9  -2  -3   25.27    2.49
  -9   2   2   52.42    3.28
   9   2  -2   49.70    3.63
   9  -2  -2   58.14    3.82
  -9   2   1    7.60    1.42
   9   2  -1    8.01    1.66
   9   2   0   48.79    3.58
  -9   2   0   54.03    3.26
  -9  -2   0   55.22    3.87
   9  -2   1   -0.06    0.65
   9   2   1    0.79    0.93
  -9   2  -1    0.71    0.69
  -9  -2  -1    1.82    0.99
   9  -2   2   17.77    2.10
  -9   2  -2   16.99    1.77
   9   2   2   20.65    2.47
  -9  -2  -2   21.89    2.49
   9  -2   3    5.77    1.38
   9   2   3    4.97    1.51
  -9   2  -3    3.79    0.90
  -9  -2  -3    2.62    1.04
   9  -2   4    0.63    0.60
   9   2   4    1.14    0.91
  -9   2  -4   -0.06    0.50
  -9  -2  -4    1.02    0.84
   9  -2   5    1.56    0.99
   9   2   5    1.46    1.11
  -9   2  -5   -0.20    0.48
   9   2   6   37.91    3.41
  -9   2  -6   33.57    2.36
   9  -2   6   34.89    2.98
   9   2   7   86.90    5.18
  -9   2  -7   84.83    3.66
   9  -2   7   85.19    4.63
   9  -2   8    4.79    1.30
  -9  -2  -8    7.28    1.65
   9  -2   8    3.49    0.90
  -9   2  -8    4.30    0.88
   9   2   8    3.12    1.34
  -9  -2  -9    8.65    1.69
   9  -2   9   12.14    1.90
   9  -2   9   12.04    1.49
  -9   2  -9    9.52    1.31
   9   2   9   10.55    2.04
  -9  -2 -10    2.59    1.23
   9  -2  10    1.08    0.81
   9   2  10   -0.34    1.40
  -9   2 -10    1.96    0.79
   9  -2  11  111.95    4.29
  -9   2 -11  111.83    4.26
   9   2  11  110.34    6.44
  -9  -2 -11  111.40    5.15
   9  -2  12  244.18    6.42
   9   2  12  224.22    9.17
  -9  -2 -12  232.99    7.46
   9  -2  13   41.13    2.73
   9   2  13   42.54    4.18
  -9  -2 -13   46.94    3.40
   9  -2  14    1.37    0.78
   9   2  14   -0.41    1.20
  -9  -2 -14    0.07    0.83
   9   2  15    0.33    1.42
  -9  -2 -15   -0.56    0.91
   9   2  16   -0.93    1.34
   9   2  17    6.13    2.03
   9   2  18   10.77    2.55
   9   2  19   -0.87    1.33
   9   2  20    0.01    1.25
  -9  -3  20    3.88    1.63
  -9  -3  19    0.75    1.41
  -9   3  18    1.21    1.44
  -9  -3  18    2.04    1.63
  -9  -3  17    1.60    1.31
  -9   3  17    2.77    1.74
  -9  -3  16   -1.02    1.01
  -9   3  16   -1.35    1.56
  -9  -3  16   -0.08    1.23
  -9  -3  15    1.44    1.20
  -9  -3  15    2.36    1.18
  -9   3  15    3.64    1.44
  -9  -3  14    0.63    1.09
  -9  -3  14   -1.28    1.49
  -9   3  14    2.86    1.76
  -9   3  13   13.05    2.74
  -9  -3  13    7.64    1.74
  -9   3  12    2.84    1.52
  -9   3  11   35.97    3.82
  -9   3  10  119.23    6.48
  -9   3   9    3.82    1.55
  -9   3   8   19.67    2.68
  -9   3   7    5.69    1.65
  -9   3   6  134.66    6.11
  -9   3   5    4.87    1.37
  -9   3   4  150.14    6.00
   9   3  -3    3.31    1.54
  -9   3   3    3.65    1.30
   9   3  -2  202.93    7.52
  -9   3   2  200.24    6.47
   9   3  -1   43.21    3.62
  -9   3   1   40.62    2.89
  -9   3   0   11.89    1.57
   9   3   0    7.89    1.75
  -9   3   0   12.69    1.63
  -9   3  -1    4.97    1.06
   9   3   1    3.43    1.39
  -9   3  -1    4.87    0.99
  -9   3  -2   95.22    3.93
   9   3   2   99.24    5.43
   9   3   3  118.02    5.96
  -9   3  -3  117.63    4.23
   9   3   4  219.97    8.27
  -9   3  -4  218.40    5.61
   9   3   5    1.63    1.54
  -9   3  -5    0.60    0.61
  -9   3  -6   15.65    1.43
   9   3   6   14.13    2.50
  -9   3  -7    2.44    0.64
   9   3   7    0.94    1.29
  -9   3  -8   44.44    2.19
   9   3   8   46.22    4.16
  -9   3  -9   25.57    1.62
   9   3   9   24.11    3.17
  -9   3 -10   55.20    2.25
   9   3  10   55.41    4.77
   9   3  11    2.22    1.31
  -9  -3 -12    2.95    1.21
   9   3  12   -1.10    1.67
  -9  -3 -13    0.90    0.78
   9   3  13   -0.61    1.55
  -9  -3 -14   -0.28    0.76
   9   3  14    0.01    1.21
  -9  -3 -15    0.56    0.78
   9   3  15   -3.26    1.76
   9   3  16    0.51    1.40
   9   3  17   -0.01    1.50
   9   3  18    5.78    2.31
   9   3  19    0.20    1.32
  -9  -4  19    0.23    1.13
  -9  -4  18   -0.51    1.16
  -9   4  17    1.50    1.22
  -9  -4  17    0.85    1.21
  -9  -4  16    3.06    1.43
  -9   4  16   -0.65    1.50
  -9  -4  15   -0.66    1.08
  -9   4  15   -2.77    1.63
  -9   4  14   -0.12    1.39
  -9   4  13    1.07    1.35
  -9   4  12    2.91    1.35
  -9   4  11    0.19    1.28
  -9   4  10    3.44    1.63
  -9   4   9   37.95    3.77
  -9   4   8   64.34    4.79
  -9   4   7   36.62    3.50
  -9   4   6   17.64    2.44
  -9   4   5   15.89    2.23
   9   4  -4    0.21    0.96
  -9   4   4   -1.50    1.38
  -9   4   3   22.49    2.38
   9   4  -3   24.62    2.87
  -9   4   2   39.87    3.01
   9   4  -2   38.42    3.61
  -9   4   1   39.58    2.84
   9   4  -1   40.30    3.71
  -9   4   0   18.76    1.94
   9   4   0   15.33    2.42
  -9   4  -1   63.67    3.29
  -9   4  -1   68.50    3.36
   9   4   1   63.11    4.56
  -9   4  -2   60.32    3.09
   9   4   2   62.21    4.59
  -9   4  -2   61.89    3.05
  -9   4  -3    2.77    0.72
   9   4   3    1.98    1.20
  -9   4  -3    2.61    0.83
   9   4   4    4.06    1.61
  -9   4  -4    3.58    0.74
  -9   4  -4    4.51    0.87
  -9   4  -5    1.51    0.54
  -9   4  -5    1.82    0.52
  -9   4  -6   21.26    1.28
  -9   4  -6   19.35    1.24
   9   4   6   20.09    2.89
  -9   4  -7    3.41    0.45
  -9   4  -7    3.58    0.46
   9   4   7    3.59    1.55
   9   4   8    3.45    1.48
   9   4   9    1.12    1.28
   9   4  10   38.12    4.18
   9   4  11   47.58    4.73
   9   4  12    6.16    1.97
   9   4  13   13.68    2.94
   9   4  14   -0.02    1.26
   9   4  15    4.43    2.00
   9   4  16   -2.45    2.11
   9   4  17    2.51    1.91
  -9  -5  18    3.13    1.80
  -9  -5  17    0.18    1.21
  -9  -5  16    0.01    1.52
  -9   5  15    0.56    1.51
  -9  -5  15    1.86    1.27
  -9   5  14   -1.80    1.68
  -9   5  13   -1.44    1.78
  -9   5  12    3.15    1.66
  -9   5  11    2.07    1.64
  -9   5  10   29.56    3.58
  -9   5   9    3.08    1.64
  -9   5   8    9.70    2.10
  -9   5   7   14.73    2.50
  -9   5   6   36.17    3.51
   9   5  -5   17.46    2.73
  -9   5   5   17.05    2.43
   9   5  -4   64.23    4.73
  -9   5   4   60.23    4.13
   9   5  -3   -0.98    1.18
  -9   5   3    0.48    0.87
   9   5  -2    4.03    1.74
  -9   5   2    3.90    1.12
   9   5  -1   52.65    4.43
  -9   5   1   55.00    3.47
   9   5   0    0.70    1.16
  -9   5   0    1.19    0.76
  -9   5  -1    0.45    0.51
   9   5   1   -0.37    1.24
  -9   5  -1    0.08    0.62
  -9   5  -2   21.92    1.84
   9   5   2   22.33    3.04
  -9   5  -2   23.42    1.94
  -9   5  -3   26.22    1.84
  -9   5  -3   28.79    1.96
   9   5   3   29.07    3.54
  -9   5  -4   37.44    1.93
   9   5   4   38.64    4.04
  -9   5  -4   40.22    1.99
   9   5   5    1.48    1.41
  -9   5  -5    2.84    0.46
  -9   5  -5    3.74    0.53
   9   5   6   37.46    4.07
   9   5   7   10.88    2.53
   9   5   8   11.63    2.59
   9   5   9   15.19    2.86
   9   5  10    0.63    1.27
   9   5  11   -1.69    1.80
   9   5  12    1.65    1.27
   9   5  13   -1.29    1.76
   9   5  14    0.52    1.33
   9   5  15    2.61    1.55
  -9   6  14    5.21    1.93
  -9   6  13    4.45    2.19
  -9   6  12   -0.85    1.47
  -9   6  11    1.73    1.32
  -9   6  10    3.70    1.60
  -9   6   9   10.70    2.22
  -9   6   8    0.24    1.10
  -9   6   7   14.40    2.47
  -9   6   6    0.23    1.02
   9   6  -5   55.26    4.63
  -9   6   5   55.58    4.33
  -9   6   4   10.40    1.92
   9   6  -4    9.04    2.18
  -9   6   3   11.24    1.87
   9   6  -3   10.51    2.23
  -9   6   2   18.38    2.24
   9   6  -2   21.85    3.06
  -9   6   1    5.46    1.29
   9   6  -1    6.27    1.85
   9   6   0    0.69    1.40
  -9   6   0    0.06    0.71
  -9   6  -1   22.59    2.14
   9   6   1   25.29    3.37
   9   6   2    7.99    2.17
  -9   6  -2    9.17    1.26
   9   6   3   40.16    4.31
  -9   6  -3   39.81    2.19
   9   6   4   -0.64    1.39
   9   6   5   15.08    2.88
   9   6   6   -0.85    1.36
   9   6   7   -0.65    1.77
   9   6   8    0.25    1.34
   9   6   9    0.43    1.40
   9   6  10    1.73    1.56
   9   6  11   -2.10    1.63
   9   6  12   -0.60    1.38
   9   6  13   -0.74    1.34
  -9   7  12    2.40    1.30
  -9   7  11    1.30    1.27
  -9   7  10   -1.95    1.58
  -9   7   9   -0.27    1.32
  -9   7   8   -0.57    1.47
  -9   7   7   -0.39    1.09
  -9   7   6    1.64    1.31
   9   7  -5   15.05    2.61
  -9   7   5    9.49    2.05
   9   7  -4    1.82    1.40
  -9   7   4   -0.35    1.15
   9   7  -3    0.05    1.21
  -9   7   3    0.59    0.90
   9   7  -2   -0.21    1.34
  -9   7   2    1.28    1.02
   9   7  -1    0.15    1.39
  -9   7   1   -0.66    0.81
   9   7   0    0.82    1.32
   9   7   1    1.51    1.30
   9   7   2   -0.48    1.43
   9   7   3    0.30    1.10
   9   7   4    9.18    2.32
   9   7   5    1.33    1.54
   9   7   6    3.36    1.68
   9   7   7    1.15    1.48
   9   7   8   -1.81    1.53
   9   7   9    1.29    1.61
   9   7  10    2.32    1.30
  -9   8  11    2.42    1.49
  -9   8  10    3.74    1.82
  -9   8   9    2.96    1.35
  -9   8   8    0.79    1.28
  -9   8   7    2.49    1.14
  -9   8   6   -1.41    1.07
   9   8  -5   -1.32    1.38
  -9   8   5    1.37    1.11
   9   8  -4    0.76    1.59
   9   8  -3    0.35    1.22
   9   8  -2    6.00    2.19
   9   8  -1    0.46    1.42
   9   8   0    1.27    1.55
   9   8   1    3.44    1.77
   9   8   2   -0.97    1.53
   9   8   3    0.60    1.29
   9   8   4    1.12    1.43
   9   8   5    1.08    1.50
   9   8   6   -0.02    1.45
   9   9  -5   -1.26    1.42
   9   9  -4    1.61    1.63
   9   9  -3    2.99    1.86
   9   9  -2    1.61    1.44
   9   9  -1    2.20    1.67
   9   9   0   -1.70    1.30
   9   9   1    4.37    1.99
 -10   0  19   -3.37    1.79
 -10   0  18   -3.78    1.84
 -10   0  17   -1.21    1.81
 -10   0  16    1.41    1.47
 -10   0  15    0.47    1.16
 -10   0  14    5.80    1.85
 -10   0  13   -0.61    1.51
 -10   0  13   -2.03    1.15
 -10   0  12    5.75    1.70
 -10   0  12    6.55    1.44
 -10   0  11   -4.86    1.70
 -10   0  11   -0.40    1.10
 -10   0  10   19.79    2.74
 -10   0  10   22.81    2.61
 -10   0   9   -0.15    1.01
 -10   0   8   30.56    2.91
 -10   0   7   -0.23    0.99
 -10   0   6   -0.10    1.05
 -10   0   5   -0.70    1.05
 -10   0   4  141.98    6.00
 -10   0   3   -0.25    0.74
 -10   0   3    0.51    1.09
 -10   0   2  149.97    6.19
 -10   0   2  156.67    6.26
 -10   0   1    0.18    0.68
 -10   0   1   -0.27    0.74
 -10   0   0    1.39    0.96
 -10   0   0    1.43    0.81
 -10   0  -1    0.26    0.66
 -10   0  -1   -0.12    0.92
  10   0   2    1.50    0.76
 -10   0  -2    1.61    0.80
 -10   0  -2    1.16    0.96
  10   0   3    0.49    0.98
 -10   0  -3    1.57    0.91
 -10   0  -3   -0.33    0.86
  10   0   4   65.42    3.95
 -10   0  -4   65.06    4.06
 -10   0  -4   61.91    3.99
  10   0   5    0.30    0.87
 -10   0  -5   -0.32    0.63
 -10   0  -5    0.61    0.83
  10   0   6   61.41    3.92
 -10   0  -6   59.02    3.90
 -10   0  -6   59.28    3.89
 -10   0  -7    0.71    0.63
  10   0   7   -0.72    1.01
 -10   0  -7   -0.14    0.96
  10   0   8   36.78    3.20
 -10   0  -8   37.17    3.17
 -10   0  -8   33.25    2.97
 -10   0  -9    0.24    0.76
  10   0   9    1.20    1.08
 -10   0  -9   -0.77    1.05
  10   0  10   70.18    4.44
 -10   0 -10   68.67    4.22
 -10   0 -10   71.64    4.49
  10   0  11    2.79    1.29
 -10   0 -11   -0.59    1.05
  10   0  12    3.48    1.25
  10   0  13    0.90    1.18
  10   0  14    0.01    1.05
  10   0  15   -0.99    1.15
  10   0  16    2.17    1.19
  10   0  17    3.43    1.58
 -10  -1  19    2.98    1.87
 -10   1  18    1.27    1.37
 -10  -1  18    1.61    1.10
 -10   1  17   13.37    2.83
 -10  -1  17    8.59    2.37
 -10  -1  16    5.14    2.04
 -10   1  16    6.18    2.11
 -10  -1  16    6.84    1.52
 -10   1  15   44.98    4.64
 -10  -1  15   44.04    4.48
 -10  -1  15   37.77    3.23
 -10   1  14    5.74    2.08
 -10  -1  14    5.90    2.00
 -10  -1  14    3.95    1.35
 -10  -1  13    0.19    1.14
 -10  -1  13   -0.71    1.08
 -10   1  13    1.89    1.34
 -10  -1  12   72.79    5.22
 -10   1  12   73.14    5.38
 -10  -1  12   79.07    4.61
 -10   1  11    0.79    1.21
 -10  -1  11    1.00    1.09
 -10  -1  11   -0.51    1.04
 -10  -1  10    2.72    1.27
 -10   1  10    4.21    1.79
 -10  -1   9   10.88    1.92
 -10   1   9    9.29    2.04
 -10   1   8   36.23    3.51
 -10  -1   8   38.62    3.27
 -10   1   7   28.77    3.12
 -10   1   7   30.77    3.01
 -10  -1   7   26.08    2.83
 -10  -1   6   10.51    1.96
 -10   1   6    9.84    1.76
 -10   1   5   39.41    3.28
 -10  -1   5   32.31    3.02
 -10  -1   4    0.77    0.95
 -10   1   4    2.86    0.92
 -10   1   4   -0.28    1.02
 -10  -1   3    3.72    1.30
 -10   1   3    6.93    1.44
 -10   1   3    5.31    1.51
 -10   1   2   24.53    2.47
 -10  -1   2   20.60    2.43
 -10   1   2   22.59    2.60
 -10  -1   2   25.52    2.64
 -10  -1   1   11.03    1.92
 -10   1   1    8.97    1.58
 -10  -1   1    9.54    1.84
 -10   1   1   10.37    1.86
  10   1   0   85.99    4.71
 -10   1   0   78.54    4.29
 -10  -1   0   85.78    4.85
 -10  -1   0   85.55    4.72
 -10   1   0   85.34    4.76
 -10  -1  -1    2.21    1.04
  10   1   1    1.81    1.13
 -10   1  -1    1.73    0.85
 -10  -1  -1    1.88    0.76
 -10   1  -1    2.15    1.07
 -10  -1  -2    0.55    1.00
  10   1   2   -0.33    0.87
 -10   1  -2    0.91    0.78
 -10  -1  -2    0.90    0.73
 -10   1  -2   -0.34    0.90
  10   1   3   48.24    3.70
 -10   1  -3   44.80    3.17
 -10  -1  -3   44.44    3.52
 -10   1  -3   46.56    3.49
 -10  -1  -3   44.38    3.43
  10   1   4   21.95    2.58
 -10   1  -4   19.23    2.14
 -10  -1  -4   21.23    2.46
 -10   1  -4   24.50    2.73
 -10  -1  -4   20.38    2.46
  10  -1   5   46.22    3.16
  10   1   5   43.29    3.50
 -10   1  -5   44.57    3.14
 -10  -1  -5   43.87    3.56
 -10   1  -5   48.63    3.63
 -10  -1  -5   42.64    3.43
 -10  -1  -6    9.87    1.80
 -10  -1  -6    7.17    1.61
  10  -1   6    9.64    1.60
  10   1   6    8.56    1.80
 -10   1  -6   10.06    1.75
 -10   1  -6    7.99    1.36
 -10  -1  -7    3.15    1.32
 -10   1  -7    0.06    0.66
  10  -1   7    0.07    0.88
  10   1   7    3.01    1.32
  10  -1   8   70.72    3.94
  10   1   8   68.73    4.56
 -10   1  -8   62.35    3.74
 -10  -1  -8   62.51    4.10
 -10  -1  -9    2.89    1.28
 -10   1  -9    4.27    1.16
  10  -1   9    3.16    1.14
  10   1   9    5.97    1.68
  10  -1  10    4.48    1.14
 -10   1 -10    6.91    1.39
  10   1  10    5.50    1.71
 -10  -1 -10    5.90    1.55
  10  -1  11    3.37    1.11
  10   1  11    2.48    1.45
 -10   1 -11    3.21    1.02
 -10  -1 -11    1.20    0.89
  10  -1  12    7.09    1.48
  10   1  12    7.91    1.81
 -10   1 -12    7.87    1.51
 -10  -1 -12    7.63    1.35
  10  -1  13    1.92    1.09
  10   1  13    3.54    1.64
 -10  -1 -13    1.37    0.99
  10  -1  14   -0.20    0.82
  10   1  14   -0.50    1.21
 -10  -1 -14   -1.18    1.00
  10  -1  15   -0.78    0.89
  10   1  15   -0.75    1.20
  10   1  16    5.67    1.69
  10   1  17   -3.64    1.62
  10   1  18    0.16    1.48
  10   1  19    0.21    1.43
 -10  -2  19    1.59    1.59
 -10   2  18    2.67    1.71
 -10  -2  18    2.83    1.67
 -10  -2  17    2.73    1.51
 -10   2  17    3.46    1.73
 -10   2  16   12.01    2.74
 -10  -2  16    7.05    2.07
 -10  -2  16    9.93    1.83
 -10  -2  15   -1.34    1.23
 -10  -2  15    0.88    1.05
 -10  -2  14    1.29    1.07
 -10   2  14    2.21    1.88
 -10  -2  14    0.08    1.24
 -10  -2  13    7.32    1.63
 -10   2  13    8.11    2.27
 -10  -2  13    4.36    1.56
 -10  -2  12   12.18    2.19
 -10   2  12   13.54    2.61
 -10   2  11   37.13    3.81
 -10  -2  11   43.54    3.63
 -10  -2  10    9.92    1.93
 -10   2  10    9.06    2.02
 -10  -2   9   48.60    3.77
 -10   2   9   49.15    4.17
 -10  -2   8    4.28    1.60
 -10   2   8    2.36    1.66
 -10  -2   7    3.57    1.52
 -10   2   7    2.01    1.22
 -10  -2   6   52.10    3.89
 -10   2   6   56.00    4.07
 -10   2   5   70.53    4.51
 -10   2   4  137.54    5.96
 -10   2   3  278.48    8.26
  10   2  -2   25.04    2.95
 -10   2   2   32.80    2.98
 -10   2   1   16.24    1.98
  10   2  -1   16.81    2.34
  10   2   0   25.09    2.89
 -10   2   0   32.47    2.72
  10   2   1    4.76    1.53
 -10   2  -1    5.09    1.12
  10   2   2    1.42    1.01
 -10   2  -2    1.89    0.87
  10   2   3    5.96    1.55
 -10   2  -3    5.91    1.11
  10   2   4   15.55    2.31
 -10   2  -4   13.26    1.66
  10   2   5   -0.26    0.93
 -10   2  -5    0.52    0.57
 -10  -2  -6   14.92    2.27
  10   2   6   15.07    2.42
 -10   2  -6   10.79    1.46
  10   2   7  124.05    6.46
 -10   2  -7  123.96    4.78
 -10  -2  -7  124.74    5.87
 -10  -2  -8    6.70    1.67
 -10   2  -8    4.28    1.02
 -10  -2  -9    9.48    1.78
  10  -2   9   13.11    1.61
 -10   2  -9   10.95    1.46
  10   2   9   13.85    2.43
 -10  -2 -10    8.10    1.71
  10  -2  10    8.25    1.32
 -10   2 -10    8.47    1.39
  10   2  10    4.67    1.44
 -10  -2 -11    8.79    1.71
  10  -2  11    8.21    1.37
  10   2  11    9.92    2.26
 -10  -2 -12   -0.09    0.85
  10  -2  12   -0.26    0.70
  10   2  12    0.04    1.40
  10  -2  13    7.32    1.32
 -10  -2 -13    5.91    1.43
  10   2  14    2.38    1.98
 -10  -2 -14    2.62    1.08
  10   2  15   -4.13    2.10
  10   2  16    0.84    1.16
  10   2  17    3.19    1.76
  10   2  18    4.08    1.87
  10   2  19   -0.47    1.56
  10   2  20   -6.58    2.34
 -10  -3  19    3.57    2.06
 -10  -3  18   -1.15    1.24
 -10  -3  17   -0.21    1.08
 -10   3  17   -0.68    1.30
 -10  -3  16   -1.24    1.18
 -10   3  16   -0.31    1.40
 -10  -3  16    3.24    1.68
 -10  -3  15   14.43    2.27
 -10  -3  15   12.43    2.38
 -10   3  15   12.61    2.78
 -10   3  14    2.63    1.82
 -10  -3  14   -0.93    1.22
 -10  -3  14   -1.91    1.75
 -10  -3  13    4.77    1.47
 -10   3  13    7.13    2.15
 -10  -3  12   -0.41    1.13
 -10   3  12    0.09    1.26
 -10   3  11   -0.65    1.24
 -10   3  10   11.13    2.31
 -10   3   9    3.22    1.50
 -10   3   8   -0.41    1.30
 -10   3   7    2.50    1.25
 -10   3   6   73.93    4.75
 -10   3   5  134.70    6.17
 -10   3   4    6.74    1.61
  10   3  -3   14.31    2.26
 -10   3   3   17.97    2.32
 -10   3   2   12.11    1.84
  10   3  -2   10.43    2.20
 -10   3   2   12.41    1.94
 -10   3   1  341.52    8.65
  10   3  -1  335.92   10.18
 -10   3   1  354.12    8.79
 -10   3   0    6.99    1.60
  10   3   0    4.98    1.89
 -10   3   0    1.36    1.04
 -10   3  -1   81.37    4.05
  10   3   1   84.16    5.22
  10   3   2   36.06    3.55
 -10   3  -2   36.26    2.64
  10   3   3  225.08    8.50
 -10   3  -3  211.51    6.16
  10   3   4    9.04    2.15
 -10   3  -4    8.81    1.32
  10   3   5   85.92    5.56
 -10   3  -5   84.85    3.72
  10   3   6    6.30    2.00
 -10   3  -6    6.36    1.07
  10   3   7   34.60    3.69
 -10   3  -7   36.27    2.28
 -10   3  -8    3.18    0.80
  10   3   8    2.92    1.64
 -10   3  -9    1.45    0.55
  10   3   9    0.15    1.27
  10   3  10    1.01    1.39
 -10  -3 -11    0.83    1.04
  10   3  11    0.60    1.31
 -10  -3 -12    3.56    1.25
  10   3  12    4.19    1.50
 -10  -3 -13    0.97    1.10
  10   3  13   -0.60    1.50
 -10  -3 -14    1.82    0.99
  10   3  14    0.23    1.28
  10   3  15    2.38    1.50
  10   3  16    1.93    1.32
  10   3  17    5.68    2.23
  10   3  18    3.09    1.92
 -10  -4  19    2.01    1.46
 -10  -4  18    0.08    1.14
 -10  -4  17   -0.50    1.29
 -10   4  16    0.23    1.32
 -10  -4  16    2.37    1.48
 -10  -4  15    1.57    1.28
 -10   4  15    1.69    1.56
 -10  -4  15    0.59    1.12
 -10   4  14   -0.05    1.27
 -10   4  13    1.00    1.44
 -10   4  12    1.00    1.34
 -10   4  11    0.77    1.17
 -10   4  10   -1.96    1.62
 -10   4   9   13.68    2.46
 -10   4   8   35.06    3.65
 -10   4   7   22.50    2.87
 -10   4   6   69.97    4.73
 -10   4   5  116.05    5.88
  10   4  -4    4.31    1.71
 -10   4   4    4.10    1.42
  10   4  -3  132.78    6.74
 -10   4   3  136.53    5.83
 -10   4   2   29.02    2.70
  10   4  -2   27.07    3.26
  10   4  -1  175.89    7.79
 -10   4   1  158.44    5.91
 -10   4   0   16.51    1.91
  10   4   0   11.65    2.34
 -10   4   0   13.01    1.87
 -10   4  -1   28.77    2.45
 -10   4  -1   26.98    2.32
  10   4   1   25.07    3.13
 -10   4  -2   58.24    3.23
  10   4   2   52.04    4.41
 -10   4  -2   49.75    2.94
 -10   4  -3   14.90    1.58
 -10   4  -3   15.65    1.64
  10   4   3   16.19    2.72
  10   4   4  107.01    6.32
 -10   4  -4  110.75    4.03
 -10   4  -4  118.34    3.97
 -10   4  -5    3.45    0.78
  10   4   5    3.21    1.69
 -10   4  -5    2.78    0.70
 -10   4  -6    8.91    0.97
 -10   4  -6    9.88    1.06
  10   4   6    8.94    2.18
  10   4   7    3.39    1.76
 -10   4  -7    2.33    0.48
  10   4   8   22.76    3.29
  10   4   9    1.65    1.46
  10   4  10   24.57    3.45
  10   4  11   -0.42    1.49
  10   4  12   -4.76    1.91
  10   4  13    3.52    1.86
 -10  -4 -14    2.90    1.18
  10   4  14    4.55    1.85
  10   4  15    3.31    2.03
  10   4  16    6.92    2.39
 -10  -5  18    5.47    2.25
 -10  -5  17    2.15    1.51
 -10  -5  16   -0.93    1.29
 -10   5  15   -1.06    1.34
 -10  -5  15    0.09    1.43
 -10   5  14    8.94    2.57
 -10   5  13    5.58    2.00
 -10   5  12   12.72    2.75
 -10   5  11   11.05    2.51
 -10   5  10   13.67    2.83
 -10   5   9   64.89    5.14
 -10   5   8    4.53    1.72
 -10   5   7   -1.13    1.33
 -10   5   6   10.13    2.08
 -10   5   5  116.88    5.96
  10   5  -4   20.49    3.06
 -10   5   4   17.05    2.39
  10   5  -3    4.34    1.55
 -10   5   3    5.59    1.45
  10   5  -2    2.06    1.59
 -10   5   2    1.00    0.88
  10   5  -1   64.73    5.05
 -10   5   1   58.08    3.71
 -10   5   0    2.91    0.96
  10   5   0    2.32    1.66
 -10   5   0    4.46    1.22
 -10   5  -1   84.34    3.95
  10   5   1   90.34    6.00
 -10   5  -1   88.43    4.09
 -10   5  -2    2.58    0.86
  10   5   2    3.54    1.74
 -10   5  -2    1.39    0.76
 -10   5  -3   18.93    1.68
  10   5   3   18.76    2.99
 -10   5  -3   18.74    1.71
 -10   5  -4    1.42    0.59
  10   5   4    2.41    1.50
  10   5   5    2.16    1.42
  10   5   6    0.89    1.39
  10   5   7    0.33    1.32
  10   5   8    2.55    1.44
  10   5   9    5.76    1.88
  10   5  10    9.03    2.42
  10   5  11    0.25    1.41
  10   5  12    4.48    2.22
  10   5  13    0.07    1.29
  10   5  14   -0.47    1.44
 -10   6  13    0.45    1.47
 -10   6  12    0.63    1.39
 -10   6  11   16.85    2.97
 -10   6  10    1.76    1.52
 -10   6   9   -1.08    1.52
 -10   6   8    1.42    1.20
 -10   6   7    6.13    1.75
 -10   6   6   -1.74    1.26
  10   6  -5    1.75    1.59
 -10   6   5   -0.60    1.13
  10   6  -4   -0.45    1.15
 -10   6   4    1.78    1.08
 -10   6   3    2.72    1.16
  10   6  -3    2.13    1.37
 -10   6   2   18.41    2.31
  10   6  -2   21.12    3.18
 -10   6   1   10.73    1.78
  10   6  -1   11.04    2.53
 -10   6   0   -0.01    0.77
  10   6   0    1.22    1.31
 -10   6  -1    0.23    0.69
  10   6   1    0.64    1.54
  10   6   2    4.30    1.92
 -10   6  -2    5.54    1.11
  10   6   3    1.06    1.42
  10   6   4   -0.55    1.33
  10   6   5   -4.28    1.73
  10   6   6    1.54    1.61
  10   6   7    1.97    1.76
  10   6   8    3.24    1.93
  10   6   9    3.21    1.75
  10   6  10    3.45    1.83
  10   6  11    0.73    1.46
 -10   7  12   -1.19    1.56
 -10   7  11    0.91    1.44
 -10   7  10    0.86    1.31
 -10   7   9    1.45    1.17
 -10   7   8    3.22    1.48
 -10   7   7    2.34    1.17
 -10   7   6    5.06    1.60
  10   7  -5    0.69    1.08
 -10   7   5    0.27    1.00
  10   7  -4    3.04    1.47
 -10   7   4    5.55    1.46
  10   7  -3   13.10    2.74
 -10   7   3   14.54    2.16
  10   7  -2    8.41    2.27
 -10   7   2   10.46    1.84
  10   7  -1   -0.86    1.32
  10   7   0    6.20    1.92
  10   7   1   -1.77    1.63
  10   7   2    0.03    1.37
  10   7   3    8.15    2.25
  10   7   4    1.07    1.64
  10   7   5    1.55    1.51
  10   7   6    3.65    1.65
  10   7   7    1.96    1.83
  10   7   8    1.08    1.36
 -10   8  10    7.33    2.27
 -10   8   9    5.15    1.91
 -10   8   8    2.29    1.73
 -10   8   7    1.99    1.04
  10   8  -5   -0.71    1.19
  10   8  -4   -1.40    1.40
  10   8  -3   -1.24    1.33
  10   8  -2    1.96    1.36
  10   8  -1    5.54    2.15
  10   8   0    4.91    2.00
  10   8   1   -0.19    1.76
  10   8   2   -0.27    1.37
  10   8   3    0.08    1.29
  10   8   4    3.41    1.95
 -11   0  18    1.87    1.59
 -11   0  17    6.00    2.04
 -11   0  16    1.08    1.26
 -11   0  15    0.23    1.22
 -11   0  14    1.62    1.48
 -11   0  13   52.58    4.81
 -11   0  13   54.77    4.06
 -11   0  12   -0.19    1.23
 -11   0  12   -1.76    1.29
 -11   0  11    4.33    1.67
 -11   0  11    4.85    1.41
 -11   0  10   -6.37    1.94
 -11   0  10   -1.27    1.35
 -11   0   9    1.94    1.17
 -11   0   8   -1.66    1.37
 -11   0   7  165.85    6.94
 -11   0   6    0.63    1.03
 -11   0   5   45.74    3.68
 -11   0   4    1.62    1.38
 -11   0   3   -0.24    0.91
 -11   0   2   -0.54    1.22
 -11   0   1   10.76    1.90
 -11   0   0   -0.66    1.13
 -11   0  -1    3.14    0.96
 -11   0  -1    3.00    1.26
 -11   0  -2   -0.32    0.91
 -11   0  -2    1.44    1.12
  11   0   3   96.83    5.00
 -11   0  -3   93.68    5.18
 -11   0  -3  104.23    5.44
  11   0   4    2.01    1.46
 -11   0  -4    0.61    0.80
 -11   0  -4    1.70    1.39
  11   0   5   38.23    3.30
 -11   0  -5   34.57    3.17
 -11   0  -5   34.77    3.22
  11   0   6   -0.61    1.26
 -11   0  -6   -1.74    1.42
 -11   0  -6   -0.17    0.64
  11   0   7   41.65    3.49
 -11   0  -7   37.94    3.36
 -11   0  -7   41.82    3.56
  11   0   8   -0.73    1.13
 -11   0  -8   -0.64    1.05
  11   0   9  131.19    6.16
 -11   0  -9  135.14    6.26
  11   0  10    0.61    1.23
 -11   0 -10   -0.75    0.94
  11   0  11    0.25    1.09
 -11   0 -11   -0.74    1.28
  11   0  12    0.45    1.07
  11   0  13    8.06    1.80
  11   0  14    1.01    1.29
  11   0  15    9.65    2.24
  11   0  16    0.54    1.30
 -11  -1  18    0.78    1.49
 -11   1  17    4.58    2.18
 -11  -1  17   -0.10    1.23
 -11  -1  16   -0.34    1.57
 -11   1  16    4.12    1.67
 -11  -1  16    1.69    1.09
 -11  -1  15    2.89    1.73
 -11   1  15    3.49    1.58
 -11  -1  15    2.31    1.12
 -11  -1  14    5.64    1.90
 -11   1  14    3.74    1.87
 -11  -1  14    3.29    1.34
 -11   1  13   12.65    2.62
 -11  -1  13    7.04    1.81
 -11  -1  13    9.05    1.88
 -11   1  12    1.08    1.76
 -11  -1  12   -0.14    1.34
 -11  -1  12    1.45    1.20
 -11   1  11   10.49    2.27
 -11  -1  11   13.53    2.20
 -11   1  10    4.01    1.73
 -11  -1  10    4.41    1.42
 -11  -1   9   15.24    2.28
 -11   1   9   13.00    2.30
 -11  -1   8    4.54    1.42
 -11   1   8    4.76    1.67
 -11   1   7   21.67    2.66
 -11  -1   7   27.03    2.92
 -11  -1   6   -0.22    1.13
 -11   1   6    0.58    1.01
 -11  -1   5    2.45    1.34
 -11   1   5    2.83    1.23
 -11  -1   4    0.59    1.04
 -11   1   4    2.86    1.34
 -11   1   3   73.27    4.72
 -11  -1   3   73.27    4.66
 -11   1   2  120.64    5.86
 -11  -1   2  111.63    5.66
 -11   1   1   61.56    4.06
 -11   1   1   70.31    4.65
 -11  -1   1   57.70    4.23
 -11  -1   0   16.69    2.45
 -11   1   0   18.67    2.30
 -11   1   0   16.10    2.46
  11   1   1   37.07    3.31
 -11   1  -1   33.46    2.98
 -11   1  -1   45.61    3.66
 -11  -1  -1   40.67    3.49
  11   1   2   41.69    3.57
 -11   1  -2   44.56    3.45
 -11   1  -2   46.96    3.75
 -11  -1  -2   47.82    3.78
 -11  -1  -3   10.01    2.05
  11   1   3    7.02    1.75
 -11   1  -3    9.88    1.70
 -11   1  -3    4.47    1.58
  11   1   4  100.11    5.54
 -11   1  -4   96.38    4.89
 -11   1  -4   95.21    5.31
 -11  -1  -4   92.28    5.23
  11   1   5   54.11    4.14
 -11   1  -5   52.82    3.64
 -11   1  -5   54.30    4.01
 -11  -1  -5   52.56    4.03
  11  -1   6  266.98    7.84
  11   1   6  272.59    9.05
 -11   1  -6  256.44    7.95
 -11   1  -6  278.30    8.97
 -11  -1  -6  267.94    8.74
 -11  -1  -7    2.71    1.51
 -11   1  -7   -0.74    0.71
  11  -1   7    1.75    1.28
  11   1   7    3.40    1.62
 -11  -1  -8   13.41    2.09
 -11   1  -8   14.66    1.95
  11  -1   8   19.13    2.23
  11   1   8   12.01    2.21
 -11   1  -9   13.04    1.88
  11  -1   9   10.93    1.93
  11   1   9   10.38    2.02
 -11  -1  -9   11.40    1.97
  11  -1  10    3.09    1.19
 -11   1 -10    4.11    1.17
  11   1  10    4.36    1.70
 -11  -1 -10    2.73    1.24
  11  -1  11   25.85    2.66
  11   1  11   27.90    3.27
 -11  -1 -11   20.99    2.53
  11  -1  12    0.38    0.92
  11   1  12    0.44    1.11
 -11  -1 -12   -0.95    1.17
  11  -1  13    6.47    1.54
  11   1  13    6.08    1.84
 -11  -1 -13    6.43    1.55
  11  -1  14    0.35    0.84
  11   1  14    1.19    1.39
 -11  -1 -14    0.87    0.95
  11   1  15   -1.21    1.36
  11   1  16   -0.55    1.41
  11   1  17   -0.61    1.58
  11   1  18    2.57    1.34
 -11  -2  18    4.18    2.00
 -11   2  17   -0.72    1.07
 -11  -2  17    2.41    1.73
 -11   2  16    0.94    1.45
 -11  -2  16    6.60    1.85
 -11  -2  16    4.26    1.38
 -11  -2  15    0.45    1.32
 -11   2  15    2.78    1.61
 -11  -2  15   -0.97    0.94
 -11   2  14   12.27    2.74
 -11  -2  14   10.80    2.45
 -11  -2  14   12.77    2.21
 -11  -2  13    9.64    2.04
 -11   2  13   13.58    2.64
 -11  -2  13    6.61    2.04
 -11  -2  12   20.19    2.70
 -11   2  12   26.11    3.45
 -11  -2  11    1.68    1.22
 -11   2  11   -0.16    1.34
 -11  -2  10    9.50    2.01
 -11   2  10    7.72    2.12
 -11  -2   9    3.53    1.39
 -11   2   9    0.33    1.26
 -11   2   8  121.37    6.57
 -11  -2   8  122.75    6.18
 -11   2   7   76.27    5.11
 -11  -2   7   77.92    4.95
 -11  -2   6   50.30    4.10
 -11   2   6   51.54    4.07
 -11  -2   5    9.59    2.16
 -11   2   5   10.25    1.97
 -11  -2   4   41.56    3.74
 -11  -2   3   35.93    3.52
 -11   2   2   22.29    2.51
 -11  -2   2   27.70    3.08
  11   2  -1   -0.91    1.35
 -11   2   1    0.02    0.68
 -11  -2   0    8.06    1.84
  11   2   0    3.69    1.43
 -11   2   0    7.59    1.53
 -11  -2  -1   15.33    2.34
  11   2   1   16.95    2.46
 -11   2  -1   13.78    1.84
  11   2   2   32.80    3.32
 -11   2  -2   33.18    2.80
 -11  -2  -2   35.08    3.45
  11   2   3  100.03    5.73
 -11   2  -3  103.02    4.84
 -11  -2  -3   98.92    5.53
 -11  -2  -4    0.59    1.21
  11   2   4    1.96    1.44
 -11   2  -4    1.25    0.58
 -11  -2  -5   16.39    2.47
  11   2   5   11.77    2.39
 -11   2  -5   15.67    1.85
  11   2   6   93.82    5.72
 -11   2  -6   91.23    4.39
 -11  -2  -6   95.24    5.44
  11   2   7  103.24    6.07
 -11   2  -7  109.45    4.76
 -11  -2  -7  110.00    5.82
  11   2   8  116.58    6.56
 -11   2  -8  112.34    4.80
 -11  -2  -8  118.12    5.98
 -11  -2  -9    1.99    1.55
 -11   2  -9    2.40    0.85
  11   2   9    2.09    1.51
 -11  -2 -10    7.91    1.85
  11  -2  10    8.41    1.47
  11   2  10    7.07    2.14
 -11  -2 -11    9.84    1.91
  11  -2  11   12.59    1.73
  11   2  11    9.25    2.13
 -11  -2 -12   -0.33    0.88
  11  -2  12    1.06    0.86
  11   2  12    1.10    1.24
  11   2  13    0.78    1.20
 -11  -2 -13    2.29    1.12
  11   2  14   28.11    3.64
 -11  -2 -14   28.36    2.93
  11   2  15    0.56    1.16
  11   2  16    2.43    1.71
  11   2  17    2.59    1.69
  11   2  18    0.19    1.28
  11   2  19    2.73    1.83
 -11  -3  18    4.63    1.87
 -11  -3  17    0.99    1.12
 -11  -3  16    0.27    1.24
 -11   3  16   -0.11    1.39
 -11  -3  15    5.25    1.52
 -11  -3  15    4.05    1.66
 -11   3  15    8.76    2.46
 -11  -3  14    4.62    1.60
 -11  -3  14    1.99    1.30
 -11   3  14    4.19    1.85
 -11  -3  13    1.25    1.12
 -11   3  13    3.36    1.77
 -11  -3  12    0.35    1.12
 -11   3  12   -0.93    1.50
 -11  -3  11    0.34    1.19
 -11   3  11    0.47    1.29
 -11  -3  10    1.07    1.09
 -11   3  10   -0.15    1.06
 -11   3   9    2.58    1.41
 -11   3   8  173.90    7.85
 -11   3   7    0.42    1.10
 -11   3   6   26.59    3.07
 -11   3   5    0.35    1.05
 -11   3   4  137.52    6.34
 -11   3   3    2.16    1.38
  11   3  -2  445.47   12.15
 -11   3   2  458.84   10.74
 -11   3   2  434.83   10.55
 -11   3   1   21.42    2.48
 -11   3   1   23.82    2.58
  11   3  -1   19.83    2.90
  11   3   0    4.51    1.80
 -11   3   0    2.61    1.10
 -11   3   0   -0.01    0.67
  11   3   1    0.50    1.51
 -11   3  -1    0.65    0.69
  11   3   2    3.08    1.62
 -11   3  -2    1.69    0.91
  11   3   3   73.05    5.23
 -11   3  -3   81.57    4.12
  11   3   4    6.63    1.97
 -11   3  -4    4.05    1.02
  11   3   5   10.75    2.21
 -11   3  -5   10.26    1.48
  11   3   6   34.99    3.81
 -11   3  -6   29.63    2.31
  11   3   7   26.34    3.47
 -11   3  -7   19.66    1.87
  11   3   8  120.00    7.05
 -11  -3  -9   -1.50    1.33
  11   3   9    1.88    1.50
 -11  -3 -10    6.84    1.74
  11   3  10    6.76    2.20
 -11  -3 -11    2.30    1.36
  11   3  11   -0.72    1.16
 -11  -3 -12   10.08    2.02
  11   3  12   12.81    2.91
 -11  -3 -13    0.12    0.98
  11   3  13    0.92    1.20
 -11  -3 -14    9.30    1.83
  11   3  14    6.21    2.09
  11   3  15   -1.05    1.66
  11   3  16   -1.06    1.34
  11   3  17    3.01    1.83
 -11  -4  17    2.81    1.72
 -11  -4  16   -1.21    1.48
 -11  -4  15   -1.84    1.35
 -11  -4  15   -1.79    1.55
 -11   4  15   -0.41    1.60
 -11  -4  14    7.43    2.02
 -11   4  14    6.92    2.42
 -11   4  13   -1.05    1.43
 -11   4  12   -0.69    1.60
 -11   4  11    0.10    1.27
 -11   4  10    4.39    1.71
 -11   4   9   -3.13    1.83
 -11   4   8   15.83    2.57
 -11   4   7   42.92    4.01
 -11   4   6   -0.13    1.23
 -11   4   5    4.69    1.39
 -11   4   4   14.59    2.20
  11   4  -3   -1.48    1.39
 -11   4   3   -1.43    1.19
  11   4  -2   -0.85    1.28
 -11   4   2    0.43    0.92
 -11   4   1   22.96    2.40
  11   4  -1   26.94    3.38
 -11   4   1   23.43    2.49
 -11   4   0  182.17    6.48
  11   4   0  171.02    8.07
 -11   4   0  175.29    6.26
 -11   4  -1    5.20    1.42
 -11   4  -1    6.22    1.40
  11   4   1    2.50    1.42
 -11   4  -2   25.99    2.37
  11   4   2   23.41    3.15
 -11   4  -2   23.14    2.24
  11   4   3   94.44    6.21
 -11   4  -3   96.66    4.25
 -11   4  -3   95.98    4.14
  11   4   4  124.21    7.09
 -11   4  -4  128.09    4.71
 -11   4  -4  128.31    4.52
 -11   4  -5    9.43    1.24
  11   4   5    9.64    2.28
 -11   4  -6    0.77    0.54
  11   4   6   -0.26    1.12
  11   4   7   -0.56    1.12
  11   4   8    2.43    1.69
  11   4   9    6.73    2.17
  11   4  10    0.97    1.53
  11   4  11   -0.52    1.32
 -11  -4 -12    5.34    1.53
  11   4  12    4.73    2.17
 -11  -4 -13   -0.26    0.97
  11   4  13   -0.91    1.28
 -11  -4 -14    2.27    1.20
  11   4  14    4.18    1.86
  11   4  15   -1.12    1.35
 -11  -5  17   -6.87    2.19
 -11  -5  16    0.03    1.39
 -11   5  14    6.28    2.32
 -11   5  13    0.77    1.45
 -11   5  12    1.97    1.32
 -11   5  11   -1.77    1.76
 -11   5  10   17.29    2.83
 -11   5   9   10.32    2.44
 -11   5   8   14.64    2.66
 -11   5   7    3.50    1.53
 -11   5   6    1.91    1.17
 -11   5   5    1.54    1.04
  11   5  -4   -1.69    1.51
 -11   5   4    0.31    0.99
 -11   5   3    5.17    1.49
  11   5  -3    4.77    1.77
 -11   5   2   11.24    1.94
  11   5  -2    8.64    2.24
 -11   5   1    3.62    1.23
 -11   5   1    2.09    0.90
  11   5  -1    3.95    1.90
 -11   5   0   22.51    2.25
  11   5   0   23.34    3.22
 -11   5   0   27.00    2.56
 -11   5  -1    5.77    1.31
  11   5   1    5.70    1.89
  11   5   2   15.35    2.72
 -11   5  -2   13.61    1.67
  11   5   3    7.64    2.14
 -11   5  -3    3.95    0.99
  11   5   4   45.57    4.63
 -11   5  -4   52.80    2.72
  11   5   5    5.44    1.92
  11   5   6    9.87    2.43
  11   5   7   -0.39    1.49
  11   5   8    4.12    1.83
  11   5   9    7.58    2.48
  11   5  10    2.60    1.64
  11   5  11    0.12    1.18
  11   5  12   -0.73    1.24
  11   5  13    4.20    1.85
 -11   6  12    3.76    1.84
 -11   6  11   -4.16    1.92
 -11   6  10    0.49    1.27
 -11   6   9    2.44    1.60
 -11   6   8   -0.91    1.41
 -11   6   7    6.96    1.89
 -11   6   6    2.07    1.32
 -11   6   5    1.85    1.32
  11   6  -4    0.56    1.26
 -11   6   4   -0.13    0.87
  11   6  -3   25.68    3.63
 -11   6   3   19.64    2.55
  11   6  -2   11.07    2.49
 -11   6   2    9.83    1.77
  11   6  -1    2.48    1.32
 -11   6   1    2.94    1.14
 -11   6   0    0.20    0.79
  11   6   0    1.93    1.36
  11   6   1    1.79    1.34
  11   6   2   -1.56    1.79
  11   6   3    2.84    1.40
  11   6   4    2.00    1.54
  11   6   5   -0.14    1.20
  11   6   6   18.80    3.40
  11   6   7    4.44    2.03
  11   6   8   -0.51    1.38
  11   6   9    8.96    2.69
  11   6  10    0.33    1.31
 -11   7  11    2.38    1.47
 -11   7  10   -0.99    1.47
 -11   7   9    2.11    1.48
 -11   7   8    4.60    1.62
 -11   7   7   -2.05    1.62
 -11   7   6   -1.58    1.19
 -11   7   5    1.94    1.19
  11   7  -4    7.84    2.34
 -11   7   4    4.28    1.34
  11   7  -3    0.95    1.72
  11   7  -2    0.99    1.51
  11   7  -1    2.49    1.62
  11   7   0    0.80    1.35
  11   7   1   -1.45    1.54
  11   7   2   -0.53    1.61
  11   7   3    4.42    2.10
  11   7   4    7.27    2.40
  11   7   5   -0.36    1.37
  11   7   6    2.85    1.65
 -11   8   9   -1.03    1.41
  11   8  -4    2.23    1.68
  11   8  -3    1.92    1.52
  11   8  -2    3.05    1.67
  11   8  -1    0.90    1.62
  11   8   0    1.26    1.43
  11   8   1    5.32    2.29
 -12   0  17    1.85    1.65
 -12   0  16    0.84    1.25
 -12   0  15   -0.87    1.51
 -12   0  14   -1.28    1.43
 -12   0  13    0.25    1.30
 -12   0  12   -5.70    1.96
 -12   0  12   -0.28    1.11
 -12   0  11   -1.15    1.52
 -12   0  11   -0.47    1.20
 -12   0  10   45.83    4.31
 -12   0  10   44.17    3.88
 -12   0   9    0.05    1.22
 -12   0   8   36.03    3.57
 -12   0   7   -1.48    1.45
 -12   0   6   37.99    3.54
 -12   0   5   -1.59    1.32
 -12   0   4    7.86    1.81
 -12   0   3   -2.28    1.60
 -12   0   2   21.77    2.75
 -12   0   1   -0.80    1.12
 -12   0   0   53.20    4.10
 -12   0  -1    0.23    1.20
 -12   0  -2    1.44    1.23
 -12   0  -3    0.14    1.01
  12   0   4  149.38    6.53
 -12   0  -4  145.85    6.81
  12   0   5    0.96    1.34
 -12   0  -5    1.44    1.56
  12   0   6   22.13    2.82
 -12   0  -6   23.75    2.90
  12   0   7   -0.16    1.07
 -12   0  -7    1.09    1.07
  12   0   8  103.98    5.66
 -12   0  -8  100.59    5.62
  12   0   9    1.57    1.25
 -12   0  -9    0.42    1.02
  12   0  10   17.72    2.56
 -12   0 -10   17.79    2.46
  12   0  11   -0.74    1.11
 -12   0 -11    0.08    1.01
  12   0  12    4.44    1.49
  12   0  13    1.24    1.14
  12   0  14   16.94    2.58
  12   0  15    3.02    1.56
 -12  -1  17    2.87    1.73
 -12  -1  16    2.12    1.48
 -12   1  16    6.10    2.10
 -12  -1  15    3.89    1.75
 -12   1  15   11.18    2.54
 -12  -1  15    7.74    1.73
 -12  -1  14    1.62    1.61
 -12  -1  14    1.24    0.97
 -12   1  14    3.44    1.74
 -12   1  13    1.41    1.67
 -12  -1  13    0.47    1.28
 -12  -1  13   -0.67    1.18
 -12  -1  12   -1.83    2.09
 -12   1  12    0.06    1.45
 -12  -1  12   -1.42    1.23
 -12   1  11   36.79    3.97
 -12  -1  11   34.66    3.48
 -12   1  10    1.98    1.46
 -12  -1  10    3.74    1.60
 -12  -1   9   44.95    3.93
 -12   1   9   46.11    4.31
 -12  -1   8   21.40    2.78
 -12   1   8   18.91    2.89
 -12   1   7   47.03    4.06
 -12  -1   7   47.48    4.06
 -12  -1   6   -0.73    1.34
 -12   1   6   -1.06    1.32
 -12  -1   5    1.27    1.04
 -12   1   5    2.47    1.29
 -12   1   4   50.29    4.13
 -12  -1   4   43.88    3.83
 -12  -1   3    3.81    1.56
 -12   1   3    3.52    1.46
 -12   1   2   79.85    5.06
 -12  -1   2   85.64    5.27
 -12  -1   1    0.84    1.35
 -12   1   1    2.01    1.21
 -12   1   0   31.07    3.23
 -12  -1   0   28.27    3.17
 -12  -1  -1    1.44    1.21
  12   1   1    0.02    1.16
 -12   1  -1    0.58    1.13
  12   1   2   47.94    3.96
 -12   1  -2   52.08    4.15
 -12  -1  -2   49.73    4.04
 -12  -1  -3    4.24    1.74
  12   1   3    2.79    1.42
 -12   1  -3    1.33    0.93
 -12   1  -3    1.30    1.19
  12   1   4   36.13    3.59
 -12   1  -4   33.70    3.13
 -12   1  -4   32.39    3.39
 -12  -1  -4   37.55    3.64
  12   1   5   57.33    4.42
 -12   1  -5   58.95    4.06
 -12   1  -5   51.41    4.17
 -12  -1  -5   56.19    4.30
 -12  -1  -6    4.09    1.61
  12   1   6    6.86    1.80
 -12   1  -6    7.99    2.10
 -12   1  -6    6.81    1.57
  12  -1   7   29.37    2.86
  12   1   7   26.46    3.23
 -12   1  -7   27.16    2.86
 -12  -1  -7   29.09    3.21
  12  -1   8  143.26    6.08
  12   1   8  134.23    6.84
 -12   1  -8  128.37    5.90
 -12  -1  -8  118.92    6.14
  12  -1   9   16.23    2.28
  12   1   9   17.30    2.73
 -12  -1  -9   15.63    2.33
  12  -1  10    3.45    1.29
  12   1  10    1.92    1.20
 -12  -1 -10    1.99    0.99
  12  -1  11   17.46    2.39
  12   1  11   20.29    2.90
 -12  -1 -11   15.63    2.34
  12  -1  12    6.19    1.56
  12   1  12    3.10    1.48
 -12  -1 -12    2.17    1.03
  12  -1  13    0.69    1.12
  12   1  13    0.38    1.17
 -12  -1 -13    2.26    1.28
  12   1  14    8.10    2.13
 -12  -1 -14    7.69    1.69
  12   1  15   11.10    2.49
  12   1  16    9.78    2.37
  12   1  17    1.16    1.56
 -12  -2  17   12.29    2.85
 -12   2  16    4.82    2.19
 -12  -2  16    4.23    2.03
 -12  -2  15    1.38    1.41
 -12   2  15    4.29    1.80
 -12  -2  15    3.96    1.57
 -12  -2  14   26.77    3.73
 -12   2  14   23.66    3.62
 -12  -2  14   21.16    2.85
 -12  -2  13   21.38    3.21
 -12   2  13   24.27    3.58
 -12  -2  13   21.29    2.85
 -12  -2  12    3.45    1.39
 -12   2  12    1.18    1.53
 -12  -2  11   -0.89    1.11
 -12   2  11   -0.17    1.33
 -12  -2  10    0.68    1.10
 -12   2  10    0.33    1.27
 -12  -2   9    2.21    1.44
 -12   2   9    3.54    1.76
 -12   2   8   36.17    3.79
 -12  -2   8   25.45    3.08
 -12   2   7   70.26    5.10
 -12  -2   7   67.19    4.86
 -12  -2   6    5.79    1.69
 -12   2   6    3.59    1.37
 -12  -2   5    3.57    1.58
 -12   2   5    2.31    1.26
 -12  -2   4  106.07    6.01
 -12  -2   3    9.25    2.06
 -12  -2   2    1.94    1.30
 -12  -2   1   35.15    3.62
 -12  -2   0   12.25    2.35
  12   2   0    6.92    1.87
 -12  -2  -1   19.31    2.80
 -12   2  -1   22.92    2.54
  12   2   1   18.16    2.72
  12   2   2  106.17    6.16
 -12   2  -2  111.98    5.40
 -12  -2  -2  104.86    6.01
  12   2   3   53.60    4.48
 -12   2  -3   51.64    3.68
 -12  -2  -3   54.71    4.41
  12   2   4   32.82    3.61
 -12   2  -4   37.18    3.09
 -12  -2  -4   37.92    3.73
  12   2   5  104.85    6.24
 -12   2  -5  104.39    5.07
 -12  -2  -5  107.23    6.02
 -12  -2  -6   19.10    2.88
  12   2   6   15.29    2.65
 -12   2  -6   18.01    2.15
  12   2   7   72.01    5.33
 -12   2  -7   69.23    4.04
 -12  -2  -7   64.69    4.71
 -12  -2  -8    1.60    1.38
 -12   2  -8    1.74    0.99
  12   2   8    1.83    1.54
  12   2   9  137.47    7.39
 -12  -2  -9  136.42    6.70
 -12  -2 -10   13.74    2.36
  12   2  10   10.04    2.37
 -12  -2 -11   13.32    2.32
  12   2  11   21.46    3.23
  12   2  12   10.35    2.40
 -12  -2 -12    9.00    1.86
  12   2  13    7.40    2.18
 -12  -2 -13    6.97    1.70
  12   2  14    3.59    1.58
 -12  -2 -14    1.37    1.04
  12   2  15    5.47    2.14
  12   2  16   -1.33    1.45
  12   2  17    2.02    1.37
  12   2  18    0.40    1.48
 -12  -3  16    0.01    1.30
 -12  -3  15    3.31    1.52
 -12   3  15    3.57    1.68
 -12  -3  15    1.84    1.34
 -12  -3  14   -0.33    1.24
 -12   3  14    0.11    1.16
 -12  -3  14    2.16    1.58
 -12  -3  13    3.96    1.59
 -12   3  13    2.53    1.52
 -12  -3  12    1.61    1.37
 -12   3  12    1.49    1.51
 -12  -3  11    4.44    1.59
 -12   3  11    3.34    1.68
 -12  -3  10    5.99    1.82
 -12   3  10    6.02    1.81
 -12  -3   9    1.31    1.15
 -12   3   9   -1.84    1.59
 -12   3   8    3.18    1.58
 -12  -3   8    0.15    1.44
 -12   3   7   22.19    3.00
 -12   3   6   14.87    2.38
 -12   3   5   17.17    2.53
 -12   3   4   11.96    2.26
 -12   3   3  135.74    6.39
  12   3  -2    2.36    1.66
 -12   3   2    0.09    1.04
  12   3  -1  140.14    7.19
 -12   3   1  148.56    6.37
 -12   3   0   22.94    2.59
  12   3   0   21.42    3.22
 -12   3   0   18.10    2.31
  12   3   1  167.29    7.87
 -12   3  -1  165.99    6.47
  12   3   2   11.24    2.60
 -12   3  -2    3.71    1.19
  12   3   3  122.26    6.95
 -12   3  -3  127.44    5.43
  12   3   4    7.42    2.23
 -12   3  -4    6.71    1.46
  12   3   5   40.82    4.14
 -12   3  -5   36.76    2.86
  12   3   6   26.03    3.45
 -12  -3  -6   29.22    3.48
  12   3   7   64.10    5.21
 -12  -3  -7   59.93    4.75
 -12  -3  -8    1.60    1.33
  12   3   8    3.01    1.80
 -12  -3  -9    7.77    1.90
  12   3   9   14.59    2.81
 -12  -3 -10    5.05    1.40
  12   3  10    4.78    2.07
 -12  -3 -11   -0.11    1.01
  12   3  11    0.95    1.30
 -12  -3 -12   -0.01    0.99
  12   3  12    1.50    1.40
 -12  -3 -13    1.32    1.07
  12   3  13   -0.81    1.21
 -12  -3 -14    0.85    1.06
  12   3  14    0.28    1.12
  12   3  15    9.06    2.56
  12   3  16    1.00    1.32
 -12  -4  16   -1.93    1.73
 -12  -4  15    4.79    1.88
 -12  -4  15    0.42    1.09
 -12  -4  14    3.48    1.64
 -12   4  14    6.85    2.30
 -12  -4  13   -0.60    1.02
 -12   4  13   -0.01    1.34
 -12   4  12   -0.76    1.54
 -12  -4  12    0.81    1.16
 -12   4  11    6.00    1.90
 -12   4  10    2.19    1.63
 -12   4   9    8.92    2.11
 -12   4   8    2.05    1.35
 -12   4   7    1.79    1.45
 -12   4   6    3.12    1.42
 -12   4   5   -0.06    1.02
 -12   4   4   14.88    2.45
  12   4  -3   11.99    2.52
 -12   4   3   14.94    2.25
  12   4  -2   23.15    3.22
 -12   4   2   25.10    2.71
 -12   4   1    4.82    1.40
  12   4  -1    5.62    1.78
  12   4   0   48.05    4.55
 -12   4   0   50.07    3.63
 -12   4   0   54.64    3.70
  12   4   1    9.27    2.37
 -12   4  -1    5.97    1.35
 -12   4  -1    8.53    1.61
 -12   4  -2   22.87    2.32
  12   4   2   20.43    3.15
 -12   4  -2   22.78    2.33
  12   4   3   41.43    4.33
 -12   4  -3   47.96    3.13
  12   4   4    0.71    1.47
 -12   4  -4    0.49    0.70
  12   4   5   50.44    4.79
 -12   4  -5   53.53    3.00
  12   4   6   16.99    3.03
  12   4   7   44.34    4.56
  12   4   8    6.29    1.89
  12   4   9   10.68    2.75
  12   4  10    1.01    1.51
 -12  -4 -11   15.40    2.53
  12   4  11   16.06    3.03
 -12  -4 -12    3.93    1.44
  12   4  12    5.24    2.03
 -12  -4 -13    0.70    1.00
  12   4  13    0.80    1.11
  12   4  14    1.58    1.50
 -12   5  13    3.27    1.96
 -12   5  12   -1.79    1.58
 -12   5  11    0.41    1.38
 -12   5  10    0.77    1.32
 -12   5   9    0.91    1.15
 -12   5   8    1.47    1.67
 -12   5   7    0.56    1.04
 -12   5   6   13.21    2.39
 -12   5   5    6.27    1.74
 -12   5   4   15.10    2.40
 -12   5   3   14.04    2.38
  12   5  -3   15.48    2.82
  12   5  -2   39.43    4.27
 -12   5   2   42.00    3.54
 -12   5   1    2.39    1.14
  12   5  -1    4.11    2.09
 -12   5   0    3.36    1.21
  12   5   0    7.20    2.20
  12   5   1   17.72    3.03
 -12   5  -1   17.71    2.11
 -12   5  -2    3.55    1.10
  12   5   2    2.88    1.72
  12   5   3    3.48    1.96
  12   5   4    0.33    1.28
  12   5   5    2.15    1.52
  12   5   6    1.36    1.61
  12   5   7   12.66    2.73
  12   5   8   19.43    3.41
  12   5   9    3.99    2.01
  12   5  10    3.10    2.08
  12   5  11    4.63    2.13
 -12  -5 -13   -0.54    1.08
 -12   6  12   -0.26    1.26
 -12   6  11    4.79    1.72
 -12   6  10    2.93    1.54
 -12   6   9    1.79    1.56
 -12   6   8   -0.73    1.19
 -12   6   7    0.14    1.06
 -12   6   6   -0.05    1.02
 -12   6   5    2.86    1.44
  12   6  -4    0.90    1.45
 -12   6   4    2.28    1.22
  12   6  -3    2.61    1.99
 -12   6   3    2.94    1.29
  12   6  -2   12.52    2.60
 -12   6   2    9.91    1.83
  12   6  -1    4.94    1.83
 -12   6   1    3.73    1.15
  12   6   0    1.86    1.79
  12   6   1    6.90    2.15
  12   6   2    0.45    1.42
  12   6   3    4.55    1.91
  12   6   4    2.10    1.59
  12   6   5    0.21    1.16
  12   6   6    4.95    2.24
  12   6   7   12.84    2.86
  12   6   8    0.56    1.51
 -12   7  10   -0.71    1.60
 -12   7   9   -1.67    1.43
 -12   7   8   -1.48    1.22
 -12   7   7   -1.29    1.24
 -12   7   6   -0.72    1.08
 -12   7   5    0.18    0.96
  12   7  -4   -0.70    1.35
  12   7  -3    7.72    2.43
  12   7  -2    8.94    2.44
  12   7  -1    2.80    1.87
  12   7   0    0.41    1.43
  12   7   1    0.25    1.45
  12   7   2   -0.07    1.71
  12   7   3    2.91    1.57
  12   7   4   10.09    2.51
 -13   0  15    2.46    1.76
 -13   0  14   -2.21    1.81
 -13   0  13    3.47    2.00
 -13   0  12   -0.26    1.63
 -13   0  12   -0.51    1.10
 -13   0  11    9.57    2.44
 -13   0  11    1.56    1.19
 -13   0  10   -0.22    1.24
 -13   0  10    1.88    1.32
 -13   0   9    9.48    2.13
 -13   0   8   -0.14    1.25
 -13   0   7   56.69    4.58
 -13   0   6   -0.70    1.32
 -13   0   5   21.64    2.93
 -13   0   4   -1.29    1.40
 -13   0   3   75.88    5.15
 -13   0   2   -3.62    1.74
 -13   0   1    5.21    1.57
 -13   0   0    0.61    1.28
 -13   0  -1   -1.16    1.36
 -13   0  -2    0.43    1.13
 -13   0  -3  234.24    8.95
 -13   0  -4    2.75    1.83
  13   0   5  149.44    6.85
 -13   0  -5  138.48    6.94
  13   0   6    0.30    1.04
 -13   0  -6    0.88    1.10
  13   0   7   -0.03    1.10
 -13   0  -7   -0.83    1.11
  13   0   8    0.90    1.25
 -13   0  -8   -0.96    1.34
  13   0   9   10.76    2.11
 -13   0  -9   10.32    2.12
  13   0  10    1.62    1.41
 -13   0 -10    1.02    1.09
  13   0  11   17.97    2.64
 -13   0 -11   16.08    2.51
  13   0  12   -0.03    1.07
  13   0  13    5.29    1.87
  13   0  14    0.86    1.12
 -13  -1  15    1.82    1.44
 -13   1  15    2.52    1.80
 -13  -1  15   -1.69    1.21
 -13   1  14   15.52    3.04
 -13  -1  14   18.94    3.24
 -13  -1  14   12.71    2.36
 -13   1  13    1.31    1.34
 -13  -1  13    3.58    1.52
 -13  -1  13    4.62    1.60
 -13   1  12   -1.08    1.70
 -13  -1  12    1.18    1.31
 -13   1  11    3.08    1.91
 -13  -1  11    1.15    1.34
 -13   1  10   14.75    2.59
 -13  -1  10   13.51    2.39
 -13   1   9   18.83    3.05
 -13  -1   9   22.56    3.06
 -13   1   8    1.71    1.50
 -13  -1   8    2.30    1.66
 -13   1   7   52.80    4.56
 -13  -1   7   55.19    4.54
 -13  -1   6    1.74    1.29
 -13   1   6   -0.93    1.40
 -13  -1   5    2.20    1.21
 -13   1   5   -0.24    1.03
 -13  -1   4    8.97    2.14
 -13   1   4    5.02    1.85
 -13   1   3   74.78    5.15
 -13  -1   3   73.99    5.13
 -13  -1   2    0.70    1.50
 -13   1   2    0.39    1.19
 -13   1   1   30.94    3.45
 -13  -1   1   32.33    3.51
 -13   1   0   54.77    4.52
 -13  -1   0   56.66    4.57
 -13   1  -1   43.87    4.01
 -13  -1  -1   44.08    4.08
  13   1   2   89.74    5.58
 -13   1  -2   85.15    5.57
 -13  -1  -2   84.27    5.58
  13   1   3   35.08    3.67
 -13   1  -3   33.30    3.59
 -13  -1  -3   39.37    3.90
 -13  -1  -4    8.93    2.19
  13   1   4    8.47    1.94
 -13   1  -4    7.85    1.98
 -13  -1  -5   10.28    2.16
  13   1   5   11.02    2.18
 -13   1  -5   10.41    2.14
  13   1   6    1.72    1.54
 -13  -1  -6   -0.78    1.10
  13   1   7    1.12    1.33
 -13  -1  -7   -1.06    1.46
  13  -1   8    4.03    1.36
  13   1   8    6.13    2.01
 -13  -1  -8    1.92    1.36
  13  -1   9   14.18    2.18
  13   1   9    9.67    2.30
 -13  -1  -9    8.02    2.01
  13  -1  10    0.33    0.95
  13   1  10   -0.82    1.20
 -13  -1 -10    0.70    1.05
  13  -1  11   23.12    2.72
  13   1  11   25.13    3.29
 -13  -1 -11   18.46    2.63
  13  -1  12    0.65    0.97
  13   1  12    1.68    1.53
 -13  -1 -12   -0.41    1.08
  13   1  13   13.41    2.61
 -13  -1 -13   11.25    2.07
  13   1  14    0.15    1.15
 -13  -1 -14   -1.54    1.14
  13   1  15    5.34    1.93
  13   1  16    1.93    1.35
 -13  -2  15    1.07    1.09
 -13   2  15   -1.48    1.47
 -13  -2  15    1.26    1.19
 -13  -2  14    4.71    1.84
 -13   2  14    3.89    1.78
 -13  -2  14    3.70    1.60
 -13  -2  13    3.20    1.77
 -13   2  13    7.36    2.18
 -13  -2  13    6.95    1.93
 -13   2  12    3.90    1.79
 -13  -2  12    2.17    1.16
 -13  -2  11   26.66    3.27
 -13   2  11   22.72    3.42
 -13  -2  10   -0.85    1.41
 -13   2  10   -0.08    1.22
 -13  -2   9    4.94    1.83
 -13   2   9   10.70    2.54
 -13  -2   8   14.70    2.51
 -13   2   8   18.48    2.94
 -13  -2   7   51.03    4.45
 -13   2   7   56.48    4.73
 -13  -2   6   12.63    2.48
 -13   2   6   16.74    2.72
 -13  -2   5    5.56    1.79
 -13   2   5    4.92    1.70
 -13  -2   4   71.94    5.21
 -13  -2   3   32.74    3.59
 -13  -2   2   16.24    2.71
 -13  -2   1    3.61    1.77
  13   2   0   42.51    4.10
 -13  -2   0   45.33    4.18
 -13  -2  -1    1.82    1.44
  13   2   1    1.32    1.19
  13   2   2   45.79    4.24
 -13  -2  -2   39.73    3.97
 -13  -2  -3    4.63    1.96
  13   2   3    3.38    1.45
 -13  -2  -4   19.96    2.84
  13   2   4   21.52    3.06
  13   2   5   32.56    3.77
 -13  -2  -5   27.68    3.35
  13   2   6   31.78    3.72
 -13  -2  -6   30.55    3.50
 -13  -2  -7    6.06    1.83
  13   2   7    6.47    2.13
 -13  -2  -8   15.49    2.53
  13   2   8   17.43    2.79
 -13  -2  -9   14.53    2.50
  13   2   9   21.30    3.21
 -13  -2 -10    1.04    1.09
  13   2  10    0.96    1.16
  13   2  11    3.51    1.72
 -13  -2 -11    5.00    1.69
  13   2  12   -0.91    1.18
 -13  -2 -12    0.94    1.34
  13   2  13   -1.48    1.52
 -13  -2 -13    2.98    1.30
  13   2  14    4.08    1.70
 -13  -2 -14    5.35    1.59
  13   2  15    0.46    1.48
  13   2  16    4.06    2.17
  13   2  17    3.64    2.07
 -13  -3  15    1.38    1.35
 -13  -3  15   -1.13    1.55
 -13  -3  14    1.59    1.52
 -13   3  14    0.92    1.29
 -13  -3  14   -0.28    1.52
 -13  -3  13    1.26    1.05
 -13   3  13   -0.21    1.26
 -13  -3  12    2.46    1.56
 -13   3  12    0.22    1.47
 -13  -3  11    2.14    1.58
 -13   3  11    3.99    1.87
 -13  -3  10    0.05    1.26
 -13   3  10   -0.01    1.13
 -13  -3   9   -0.56    1.04
 -13   3   9    1.44    1.44
 -13  -3   8   15.37    2.68
 -13   3   8   19.51    3.01
 -13  -3   7    1.30    1.33
 -13   3   7    0.82    1.33
 -13  -3   6   18.56    2.84
 -13   3   6   20.75    2.93
 -13  -3   5    4.64    1.86
 -13   3   5    2.29    1.36
 -13   3   4   -1.08    1.16
 -13  -3   4    1.59    1.36
 -13  -3   3    3.08    1.86
 -13   3   3   -1.30    1.33
 -13  -3   2   23.54    3.25
 -13   3   2   22.51    2.70
 -13  -3   1    1.21    1.31
  13   3  -1   -0.96    1.31
 -13   3   1   -0.17    1.18
 -13  -3   0    7.15    2.08
  13   3   0    1.77    1.35
 -13   3   0    4.62    1.52
 -13  -3  -1    2.83    1.86
  13   3   1   -0.90    1.46
 -13  -3  -2    2.81    1.63
  13   3   2    1.24    1.50
 -13  -3  -3    0.73    1.09
  13   3   3    1.21    1.54
 -13   3  -3    0.48    0.92
 -13  -3  -4   13.15    2.56
  13   3   4   12.29    2.59
 -13  -3  -5   13.75    2.76
  13   3   5   14.70    2.74
 -13  -3  -6   28.22    3.48
  13   3   6   29.46    3.75
 -13  -3  -7   -2.24    1.54
  13   3   7    1.90    1.72
 -13  -3  -8    1.74    1.31
  13   3   8    1.88    1.36
 -13  -3  -9   -0.59    1.25
  13   3   9    0.16    1.23
 -13  -3 -10   -0.18    1.15
  13   3  10    0.43    1.32
 -13  -3 -11   -0.94    1.29
  13   3  11    0.88    1.10
 -13  -3 -12   11.07    2.19
  13   3  12   13.71    2.86
 -13  -3 -13    2.33    1.29
  13   3  13    1.96    1.65
  13   3  14    1.96    1.55
  13   3  15    4.74    2.29
 -13  -4  15    8.21    2.19
 -13  -4  14   -0.66    1.17
 -13  -4  13   -1.02    1.36
 -13   4  13    0.36    1.35
 -13  -4  12   11.56    2.51
 -13   4  12   11.56    2.69
 -13  -4  11   16.04    2.93
 -13   4  11   13.42    2.89
 -13  -4  10    3.84    1.83
 -13   4  10    1.48    1.56
 -13   4   9    2.31    1.51
 -13   4   8   30.79    3.71
 -13   4   7    6.51    1.98
 -13   4   6   11.76    2.31
 -13   4   5    1.86    1.48
 -13   4   4    1.14    1.24
 -13   4   3   21.41    2.74
  13   4  -2    7.64    2.17
 -13   4   2    8.42    1.72
  13   4  -1   10.66    2.35
 -13   4   1   12.54    2.08
  13   4   0   13.24    2.74
 -13   4   0   11.18    1.95
  13   4   1   22.65    3.46
 -13   4  -1   22.85    2.49
  13   4   2    0.79    1.31
 -13   4  -2    2.36    1.05
  13   4   3   34.08    4.10
 -13   4  -3   30.42    2.65
  13   4   4   23.73    3.54
 -13   4  -4   21.94    2.25
  13   4   5    9.42    2.51
  13   4   6    5.34    2.00
  13   4   7   12.25    2.58
  13   4   8    4.25    1.92
 -13  -4  -9    1.64    1.22
  13   4   9    2.22    1.37
 -13  -4 -10    0.62    1.40
  13   4  10   -0.82    1.55
 -13  -4 -11   -1.87    1.49
  13   4  11   -0.98    1.62
 -13  -4 -12    1.50    1.25
  13   4  12   -0.18    1.39
 -13  -4 -13    1.74    1.37
  13   4  13    2.99    1.95
 -13  -5  14    3.50    1.97
 -13  -5  13    0.92    1.59
 -13   5  12   11.85    2.81
 -13   5  11   -1.02    1.62
 -13   5  10    0.45    1.53
 -13   5   9    0.57    1.14
 -13   5   8   -1.25    1.17
 -13   5   7    1.86    1.42
 -13   5   6    3.60    1.54
 -13   5   5    2.55    1.27
 -13   5   4    2.96    1.31
  13   5  -3    9.52    2.31
 -13   5   3    8.85    1.96
  13   5  -2    6.46    2.01
 -13   5   2    4.56    1.36
  13   5  -1   10.48    2.42
 -13   5   1   11.68    2.01
  13   5   0    1.81    1.59
 -13   5   0    0.33    0.84
  13   5   1   -0.12    1.32
 -13   5  -1   -0.99    0.96
  13   5   2    0.57    1.67
  13   5   3    3.84    2.08
  13   5   4    7.14    2.37
  13   5   5    2.95    1.88
  13   5   6    6.71    2.23
  13   5   7   -0.26    1.11
  13   5   8    1.96    1.65
  13   5   9    3.26    1.87
  13   5  10   -0.57    1.09
 -13  -5 -12   -1.07    1.17
 -13  -5 -13    1.19    1.04
 -13   6  10    1.14    1.24
 -13   6   9    1.03    1.33
 -13   6   8   -0.27    1.19
 -13   6   7    2.55    1.44
 -13   6   6    3.55    1.58
 -13   6   5   -0.03    1.14
 -13   6   4    1.03    1.09
  13   6  -3    1.27    1.56
 -13   6   3   -1.75    1.03
  13   6  -2    0.37    1.52
 -13   6   2   -0.53    0.82
  13   6  -1    4.04    1.98
  13   6   0    2.43    1.38
  13   6   1    2.42    1.38
  13   6   2   13.45    2.80
  13   6   3   16.80    3.25
  13   6   4    2.43    1.86
  13   6   5   -1.28    1.61
  13   6   6    0.58    1.55
 -13   7   9   -0.72    1.43
 -13   7   8    1.19    1.27
 -13   7   7    1.75    1.16
 -14   0  14    1.38    1.62
 -14   0  13   -0.36    1.33
 -14   0  12   -4.14    1.95
 -14   0  12    0.29    1.36
 -14   0  11   -0.33    1.39
 -14   0  11    1.35    1.30
 -14   0  10    1.97    1.49
 -14   0  10    2.54    1.28
 -14   0   9    0.67    1.14
 -14   0   8   34.17    3.80
 -14   0   7    0.41    1.30
 -14   0   6   89.43    5.94
 -14   0   5    2.10    1.65
 -14   0   4    2.27    1.45
 -14   0   3    0.11    1.44
 -14   0   2    1.67    1.20
 -14   0   1    0.71    1.33
 -14   0   0   32.16    3.62
 -14   0  -1    0.82    1.39
 -14   0  -2   49.22    4.44
 -14   0  -3    2.02    1.69
 -14   0  -4  131.67    7.12
 -14   0  -5    3.90    2.00
  14   0   6    4.24    1.56
 -14   0  -6    3.25    1.67
  14   0   7   -0.16    1.09
 -14   0  -7    1.98    1.47
  14   0   8   82.24    5.37
 -14   0  -8   73.15    5.34
  14   0   9    1.26    1.24
 -14   0  -9    1.71    1.31
  14   0  10   -0.59    1.16
 -14   0 -10    3.28    1.56
  14   0  11    0.59    1.09
  14   0  12   21.52    2.93
  14   0  13    0.40    1.18
 -14  -1  15   -1.59    1.32
 -14   1  14    0.38    1.40
 -14  -1  14    0.76    1.41
 -14  -1  14    2.03    1.36
 -14   1  13    8.82    2.43
 -14  -1  13    5.17    1.74
 -14  -1  12    4.31    1.93
 -14   1  12    7.49    2.38
 -14  -1  12    8.23    2.06
 -14  -1  11    3.09    1.65
 -14   1  11    5.79    1.95
 -14   1  10   -0.57    1.31
 -14  -1  10    1.15    1.32
 -14   1   9    9.33    2.32
 -14  -1   9    7.26    2.07
 -14   1   8   38.63    4.24
 -14  -1   8   46.27    4.33
 -14  -1   7   26.51    3.35
 -14   1   6   -1.34    1.52
 -14  -1   6   -1.14    1.59
 -14   1   5    1.75    1.42
 -14  -1   5    0.27    1.25
 -14   1   4    1.33    1.35
 -14  -1   4    0.47    1.55
 -14  -1   3   -1.05    1.10
 -14   1   3    0.61    1.12
 -14   1   2   30.77    3.66
 -14  -1   2   43.69    4.12
 -14  -1   1    7.21    1.98
 -14   1   1    3.86    1.70
 -14  -1   0    1.48    1.60
 -14   1   0    0.15    1.41
 -14  -1  -1    7.34    2.10
 -14   1  -1   10.75    2.30
 -14  -1  -2   33.93    3.81
 -14   1  -2   29.37    3.60
  14   1   3   25.22    3.27
 -14   1  -3   23.61    3.22
 -14  -1  -3   26.24    3.39
  14   1   4    1.72    1.29
 -14   1  -4   -0.98    1.60
 -14  -1  -4    2.11    1.59
  14   1   5    1.47    1.34
 -14  -1  -5   -0.48    1.39
  14   1   6   -0.02    1.25
 -14  -1  -6   -0.81    1.23
  14   1   7   26.69    3.44
 -14  -1  -7   29.21    3.45
  14   1   8    1.69    1.50
 -14  -1  -8    1.68    1.21
  14   1   9   31.74    3.74
 -14  -1  -9   21.68    2.97
  14  -1  10    3.94    1.41
  14   1  10    5.83    1.86
 -14  -1 -10    0.39    1.08
  14  -1  11    2.36    1.12
  14   1  11    5.24    1.92
 -14  -1 -11    4.96    1.62
  14   1  12   -0.66    1.11
 -14  -1 -12   -1.95    1.16
  14   1  13   11.38    2.41
 -14  -1 -13    8.50    1.96
  14   1  14   -2.65    1.58
  14   1  15    4.79    2.14
 -14  -2  15    0.42    1.37
 -14  -2  14    2.18    1.50
 -14  -2  13   -0.95    1.66
 -14   2  13   -0.95    1.66
 -14  -2  13    1.22    1.31
 -14   2  12    1.16    1.50
 -14  -2  12    2.79    1.51
 -14   2  11    3.21    1.85
 -14  -2  11    0.90    1.34
 -14  -2  10    7.48    2.05
 -14   2  10    7.49    2.21
 -14  -2   9    4.09    1.83
 -14   2   9    3.83    1.63
 -14  -2   8    1.05    1.26
 -14   2   8    1.99    1.67
 -14  -2   7   -0.17    1.46
 -14   2   7    1.03    1.30
 -14  -2   6    4.31    1.64
 -14   2   6    7.98    2.27
 -14  -2   5   21.87    3.12
 -14   2   5   21.40    3.08
 -14  -2   4    4.33    1.85
 -14  -2   3    8.26    2.34
 -14  -2   2    9.62    2.17
 -14  -2   1    6.16    1.95
 -14  -2   0    4.14    1.71
 -14  -2  -1   -2.28    1.78
  14   2   1   -1.23    1.72
 -14  -2  -2   18.94    2.96
  14   2   2   18.15    2.87
 -14  -2  -3   22.87    3.17
  14   2   3   23.30    3.31
 -14  -2  -4    1.83    1.52
  14   2   4    1.93    1.53
 -14  -2  -5   -1.49    1.53
  14   2   5   -2.43    1.75
 -14  -2  -6    2.94    1.62
  14   2   6    3.27    1.57
 -14  -2  -7    2.50    1.68
  14   2   7    4.16    1.98
 -14  -2  -8    0.93    1.30
  14   2   8    4.60    1.90
 -14  -2  -9   -1.84    1.31
  14   2   9   -0.59    1.23
  14   2  10   12.19    2.47
 -14  -2 -10    9.20    2.02
  14   2  11    1.44    1.61
 -14  -2 -11    3.41    1.41
  14   2  12    4.09    1.75
 -14  -2 -12    1.80    1.13
  14   2  13    2.73    1.70
 -14  -2 -13    0.14    1.05
  14   2  14    8.26    2.37
  14   2  15    3.23    1.76
  14   2  16    2.33    1.67
 -14  -3  15    0.82    1.49
 -14  -3  14    1.41    1.51
 -14  -3  13    1.75    1.37
 -14   3  13   -2.31    1.79
 -14  -3  12   -3.76    1.67
 -14   3  12   -0.83    1.46
 -14  -3  11    4.14    1.54
 -14   3  11    4.40    1.64
 -14  -3  10    4.40    1.97
 -14   3  10    1.24    1.57
 -14  -3   9    5.17    1.93
 -14   3   9    5.45    1.97
 -14  -3   8    3.99    1.84
 -14   3   8   -0.37    1.25
 -14  -3   7    5.22    1.91
 -14   3   7    6.73    1.95
 -14  -3   6   -0.19    1.23
 -14   3   6    0.63    1.18
 -14  -3   5   11.33    2.37
 -14   3   5   11.80    2.33
 -14  -3   4    2.96    1.86
 -14   3   4   -1.16    1.09
 -14  -3   3   18.25    3.09
 -14   3   3   21.63    2.88
 -14   3   2   -0.51    1.24
 -14  -3   2    0.31    1.09
 -14  -3   1    4.93    1.83
 -14   3   1    5.01    1.46
 -14  -3   0    9.76    2.34
  14   3   0    4.12    1.78
 -14   3   0    6.15    1.52
 -14  -3  -1   25.25    3.50
  14   3   1   24.92    3.40
 -14  -3  -2    5.99    2.00
  14   3   2    1.62    1.55
 -14  -3  -3    3.61    1.66
  14   3   3    2.36    1.62
 -14  -3  -4    0.97    1.30
  14   3   4    3.75    1.90
  14   3   5   34.54    4.13
 -14  -3  -5   38.28    4.24
 -14  -3  -6   -0.44    1.19
  14   3   6    1.99    1.51
 -14  -3  -7    7.53    2.05
  14   3   7    7.50    2.15
 -14  -3  -8   -0.02    1.11
  14   3   8    3.92    2.03
 -14  -3  -9    0.27    1.26
  14   3   9    3.48    1.80
 -14  -3 -10   -0.50    1.26
  14   3  10    2.13    1.66
 -14  -3 -11    1.93    1.28
  14   3  11   -0.11    1.53
 -14  -3 -12    5.91    1.80
  14   3  12    5.47    1.90
  14   3  13    3.24    1.93
 -14  -3 -13    1.75    1.45
 -14  -4  14    1.55    1.80
 -14  -4  13    1.75    1.51
 -14  -4  12    0.08    1.22
 -14   4  12    1.30    1.81
 -14  -4  11   -0.93    1.16
 -14   4  11    1.83    1.34
 -14  -4  10    7.54    2.30
 -14   4  10    0.52    1.24
 -14  -4   9    6.05    2.29
 -14   4   9    2.59    1.34
 -14  -4   8    4.68    2.05
 -14   4   8    0.47    1.21
 -14  -4   7   12.01    2.74
 -14   4   7    8.58    2.22
 -14   4   6    7.31    2.05
 -14   4   5   14.49    2.54
 -14   4   4    1.12    1.11
 -14   4   3   18.05    2.70
 -14   4   2   21.92    2.85
  14   4  -1   -0.83    1.60
 -14   4   1    0.71    0.96
  14   4   0   23.01    3.28
 -14   4   0   25.01    2.81
  14   4   1    5.04    2.19
 -14   4  -1    2.71    1.20
  14   4   2    1.72    1.80
 -14   4  -2    0.97    0.98
  14   4   3    1.17    1.51
 -14   4  -3    3.98    1.26
  14   4   4    6.53    2.10
  14   4   5    2.11    1.75
 -14  -4  -6    0.40    1.23
  14   4   6    0.56    1.46
 -14  -4  -7    0.65    1.31
  14   4   7   -0.47    1.57
 -14  -4  -8    3.77    1.63
  14   4   8    1.72    1.51
 -14  -4  -9    0.34    1.42
  14   4   9    0.57    1.24
 -14  -4 -10    6.10    1.78
  14   4  10    6.39    1.99
 -14  -4 -11    5.56    1.96
  14   4  11    6.21    2.09
 -14  -4 -12    0.51    0.98
 -14  -4 -13   -0.65    1.11
 -14  -5  13    5.27    2.33
 -14  -5  12   13.68    2.76
 -14  -5  11    4.17    1.97
 -14   5  11    0.89    1.36
 -14   5  10   -0.19    1.29
 -14   5   9    7.88    2.23
 -14   5   8   24.20    3.51
 -14   5   7    2.66    1.76
 -14   5   6    9.37    2.19
 -14   5   5    4.79    1.80
 -14   5   4   -1.23    1.21
 -14   5   3    0.13    0.98
  14   5  -2    1.14    1.51
 -14   5   2    1.12    0.98
  14   5  -1   -2.29    1.61
 -14   5   1   -1.01    1.18
  14   5   0    1.13    1.59
 -14   5   0   -0.10    0.84
  14   5   1    0.45    1.40
  14   5   2   20.22    3.41
  14   5   3    2.00    1.42
  14   5   4    3.78    1.63
  14   5   5    2.98    1.50
  14   5   6   -0.25    1.50
  14   5   7    0.44    1.19
 -14  -5 -10    0.15    1.12
 -14  -5 -11    0.83    1.20
 -14  -5 -12    4.20    1.68
 -14   6   9    4.78    2.00
 -14   6   8    3.70    1.68
 -14   6   7   -1.01    1.12
 -14   6   6    2.84    1.64
 -14   6   5    3.76    1.56
 -14   6   4    2.40    1.37
  14   6  -2    1.30    1.63
  14   6  -1   30.89    4.32
  14   6   0    2.28    1.88
  14   6   1   15.31    3.22
 -15   0  12   -1.30    1.88
 -15   0  11   -3.75    1.84
 -15   0  11    2.11    1.54
 -15   0  10    2.66    1.44
 -15   0  10   -2.55    1.67
 -15   0   9   -0.66    1.29
 -15   0   8    0.49    1.37
 -15   0   7   -0.92    1.28
 -15   0   6   -0.85    1.56
 -15   0   5    2.28    1.47
 -15   0   4    1.66    1.64
 -15   0   3  198.27    9.08
 -15   0   2    3.54    1.86
 -15   0   1   12.03    2.65
 -15   0   0    2.23    1.74
 -15   0  -1  185.87    8.76
 -15   0  -2    2.66    1.66
 -15   0  -3    9.03    2.21
 -15   0  -4   -1.13    1.22
 -15   0  -5    2.19    1.34
 -15   0  -6   -1.06    1.29
  15   0   7    6.48    1.89
 -15   0  -7    5.80    1.84
  15   0   8    0.82    1.29
 -15   0  -8    0.16    1.05
  15   0   9    1.93    1.12
 -15   0  -9    1.08    1.33
  15   0  10    0.95    1.32
 -15   0 -10    0.59    1.29
  15   0  11    2.49    1.55
  15   0  12    1.15    1.47
 -15  -1  15    0.72    1.24
 -15  -1  14    5.92    1.83
 -15  -1  13    3.24    1.63
 -15  -1  12   -1.85    1.88
 -15   1  12   -0.53    1.13
 -15  -1  12    2.07    1.37
 -15   1  11   12.50    2.77
 -15  -1  11    9.53    2.34
 -15   1  10    6.53    2.08
 -15  -1  10    9.02    2.29
 -15   1   9   -3.23    2.00
 -15  -1   9   -1.14    1.51
 -15   1   8   -0.44    1.53
 -15  -1   8   -1.84    1.58
 -15  -1   7    2.88    1.27
 -15  -1   6   19.28    3.06
 -15   1   5   10.24    2.51
 -15  -1   5    9.54    2.46
 -15   1   4   18.50    2.98
 -15  -1   4   19.39    3.16
 -15   1   3    2.06    1.38
 -15  -1   3    0.58    1.22
 -15   1   2    1.97    1.83
 -15  -1   2    1.02    1.29
 -15   1   1    4.83    1.85
 -15  -1   1    4.03    1.61
 -15   1   0    2.28    1.66
 -15  -1   0    3.27    1.63
 -15   1  -1   -1.41    1.47
 -15  -1  -1   -0.79    1.58
 -15   1  -2    5.14    1.80
 -15  -1  -2    2.38    1.51
 -15   1  -3   18.37    3.04
 -15  -1  -3   20.13    3.16
  15   1   4   17.93    2.92
 -15  -1  -4   18.67    2.98
  15   1   5   57.85    4.93
 -15  -1  -5   55.87    4.95
  15   1   6    5.45    1.96
 -15  -1  -6    7.30    2.03
  15   1   7    0.69    1.14
 -15  -1  -7   -0.26    1.17
  15   1   8    2.47    1.61
 -15  -1  -8    3.21    1.50
  15   1   9    6.28    1.98
 -15  -1  -9    3.68    1.63
  15   1  10   10.26    2.37
 -15  -1 -10    6.50    2.00
  15   1  11   15.67    2.84
 -15  -1 -11   21.41    3.18
  15   1  12   -0.83    1.27
 -15  -1 -12    1.09    1.12
  15   1  13    2.60    1.63
 -15  -1 -13    2.22    1.31
  15   1  14    1.09    1.48
 -15  -2  14    3.27    1.67
 -15  -2  13    1.34    1.23
 -15   2  12    3.02    1.57
 -15  -2  12    2.38    1.51
 -15   2  11   -1.64    1.59
 -15  -2  11    1.50    1.41
 -15   2  10    0.78    1.26
 -15  -2  10    0.39    1.10
 -15  -2   9   -0.33    1.47
 -15   2   9    4.72    2.03
 -15  -2   8    9.61    2.30
 -15   2   8    7.64    2.28
 -15  -2   7   10.58    2.37
 -15   2   7    4.90    2.01
 -15  -2   6    5.03    1.75
 -15   2   6    0.72    1.29
 -15  -2   5   -0.58    1.33
 -15   2   5   -1.64    1.53
 -15  -2   4   -0.23    1.10
 -15  -2   3   -0.26    1.76
 -15  -2   2    1.93    1.60
 -15  -2   1    9.49    2.36
 -15  -2   0    0.38    1.51
 -15  -2  -1    5.94    2.11
 -15  -2  -2   15.47    2.81
  15   2   2   11.83    2.53
 -15  -2  -3    0.43    1.56
  15   2   3   -0.25    1.33
 -15  -2  -4    7.65    2.04
  15   2   4    6.43    2.06
 -15  -2  -5    0.54    1.42
  15   2   5    0.76    1.58
 -15  -2  -6    5.60    1.94
  15   2   6    8.36    2.16
 -15  -2  -7    2.18    1.57
  15   2   7    0.28    1.15
  15   2   8    2.77    1.73
 -15  -2  -8    3.85    1.79
  15   2   9    8.55    2.35
 -15  -2  -9    9.38    2.20
  15   2  10    3.66    1.86
 -15  -2 -10    0.38    1.12
  15   2  11    1.82    1.57
 -15  -2 -11   -0.56    1.03
  15   2  12   11.01    2.68
 -15  -2 -12    6.28    1.73
  15   2  13   15.28    3.19
 -15  -2 -13   12.13    2.29
  15   2  14    0.93    1.38
 -15  -3  14    6.92    2.27
 -15  -3  13   -3.31    1.90
 -15  -3  12    2.14    1.59
 -15  -3  11   -2.08    1.55
 -15   3  11   -2.73    1.87
 -15  -3  10    1.81    1.44
 -15   3  10    4.02    1.64
 -15   3   9    5.41    1.98
 -15  -3   9    6.99    1.96
 -15  -3   8    7.00    2.10
 -15   3   8    4.43    1.77
 -15  -3   7    7.56    2.40
 -15   3   7    5.58    1.72
 -15  -3   6   13.55    2.80
 -15   3   6    7.04    2.01
 -15  -3   5    1.68    1.37
 -15   3   5    2.03    1.58
 -15  -3   4    1.70    1.34
 -15   3   4    4.86    1.57
 -15  -3   3    0.44    1.22
 -15   3   3   -1.09    1.60
 -15   3   2    0.99    1.00
 -15  -3   2   -0.59    1.25
 -15  -3   1   13.52    2.73
 -15   3   1   11.93    2.17
 -15  -3   0    4.78    2.17
 -15   3   0   -2.18    1.39
 -15  -3  -1    9.90    2.45
  15   3   1    5.34    2.11
 -15  -3  -2   19.88    3.22
  15   3   2   17.33    3.04
 -15  -3  -3    3.91    1.87
  15   3   3    8.51    2.31
 -15  -3  -4   12.01    2.89
  15   3   4    7.68    2.26
 -15  -3  -5    8.69    2.20
  15   3   5    7.48    2.35
 -15  -3  -6    2.14    1.66
  15   3   6    1.14    1.55
 -15  -3  -7    1.04    1.25
  15   3   7    3.19    1.53
 -15  -3  -8    0.94    1.08
  15   3   8    5.51    2.12
 -15  -3  -9   14.13    2.64
  15   3   9   10.13    2.69
 -15  -3 -10    6.90    2.06
  15   3  10    6.35    2.27
 -15  -3 -11    3.17    1.57
  15   3  11    3.02    1.71
  15   3  12    3.25    1.82
 -15  -3 -12    1.99    1.37
 -15  -4  13    5.84    2.22
 -15  -4  12    4.03    1.87
 -15  -4  11    0.99    1.35
 -15  -4  10    0.06    1.27
 -15   4  10    0.73    1.25
 -15  -4   9    5.90    2.00
 -15   4   9    9.40    2.55
 -15  -4   8    0.90    1.39
 -15   4   8    1.10    1.27
 -15  -4   7   10.24    2.71
 -15   4   7   11.93    2.62
 -15  -4   6    2.59    1.72
 -15   4   6   -1.09    1.33
 -15  -4   5   17.67    3.17
 -15   4   5   18.46    2.91
 -15   4   4   15.20    2.58
 -15  -4   4   25.12    3.86
 -15  -4   3    2.77    1.84
 -15   4   3   -1.85    1.17
 -15  -4   2    3.91    1.88
 -15   4   2    1.70    1.21
 -15  -4   1    2.65    1.63
 -15   4   1    3.11    1.43
 -15  -4   0   25.75    3.70
  15   4   0   25.66    3.84
 -15   4   0   24.34    2.89
 -15  -4  -1    8.04    2.47
  15   4   1    5.74    2.05
 -15   4  -1    9.38    1.86
 -15  -4  -2    1.87    1.63
  15   4   2    1.73    1.61
 -15   4  -2    0.52    0.87
 -15  -4  -3    1.98    1.79
  15   4   3    2.53    1.33
 -15  -4  -4    0.01    1.59
  15   4   4    1.33    1.33
 -15  -4  -5   19.91    3.29
  15   4   5   21.65    3.63
 -15  -4  -6    0.75    1.36
  15   4   6    3.44    1.77
 -15  -4  -7    2.02    1.55
  15   4   7    5.50    2.19
 -15  -4  -8    0.62    1.09
  15   4   8    0.24    1.28
 -15  -4  -9   -0.10    1.08
 -15  -4 -10   -0.52    1.25
 -15  -4 -11   -0.03    1.20
 -15  -4 -12    4.42    1.77
 -15   5   9    1.58    1.69
 -15   5   8    0.93    1.47
 -15   5   7    1.85    1.56
 -15   5   6    7.96    2.08
 -15   5   5    2.22    1.30
 -15   5   4   -0.01    1.21
 -15   5   3   -1.55    1.18
 -15   5   2    3.76    1.45
  15   5  -1   -1.69    1.57
  15   5   0    6.07    2.38
  15   5   1    0.87    1.57
  15   5   2    5.48    2.15
  15   5   3   10.11    2.84
 -15  -5  -7    9.53    2.70
 -15   6   8   -2.06    1.40
 -15   6   7    0.21    1.21
 -15   6   6   -2.10    1.51
 -16   0  11   -0.55    1.20
 -16   0  10   14.84    3.06
 -16   0  10   14.42    2.83
 -16   0   9    0.27    1.40
 -16   0   8    1.56    1.24
 -16   0   7   -1.61    1.61
 -16   0   6    0.53    1.32
 -16   0   5    0.43    1.28
 -16   0   4   -2.47    1.64
 -16   0   3    3.12    2.03
 -16   0   2    1.46    1.25
 -16   0   1   -0.13    1.15
 -16   0   0    8.11    2.16
 -16   0  -1    1.50    1.68
 -16   0  -2    5.91    2.17
 -16   0  -3    3.08    1.42
 -16   0  -4    2.98    1.67
 -16   0  -5   -1.88    1.55
 -16   0  -6    6.65    1.98
 -16   0  -7    1.76    1.46
 -16   0  -8    2.41    1.33
  16   0   9    1.56    1.36
 -16   0  -9    0.92    1.36
  16   0  10    1.07    1.25
  16   0  11   -1.35    1.66
 -16  -1  14    0.23    1.41
 -16  -1  13   -1.33    1.45
 -16  -1  12    6.55    2.02
 -16  -1  11    2.31    1.55
 -16   1  10    2.75    1.51
 -16  -1  10    4.16    1.80
 -16   1   9    0.84    1.68
 -16  -1   9    1.62    1.47
 -16   1   8    1.79    1.37
 -16  -1   8   -0.79    1.71
 -16  -1   7    9.74    2.30
 -16  -1   6    2.33    1.24
 -16  -1   5   -0.38    1.34
 -16  -1   4    9.72    2.24
 -16  -1   3    1.27    1.53
 -16   1   2    1.19    1.47
 -16  -1   2   -0.38    1.51
 -16   1   1   17.94    2.98
 -16  -1   1   13.82    2.82
 -16   1   0   19.41    3.15
 -16  -1   0   14.40    2.67
 -16  -1  -1    4.17    1.84
 -16  -1  -2    0.81    1.15
 -16  -1  -3    3.23    1.75
 -16  -1  -4   -0.34    1.38
 -16  -1  -5    5.18    1.71
  16   1   6   -0.01    1.32
 -16  -1  -6   -0.34    1.42
  16   1   7    1.10    1.19
 -16  -1  -7   -2.88    1.81
  16   1   8    1.73    1.59
 -16  -1  -8    3.36    1.54
  16   1   9    1.28    1.25
 -16  -1  -9   -1.81    1.52
  16   1  10    1.21    1.53
 -16  -1 -10   -2.58    1.62
  16   1  11   -0.14    1.38
 -16  -1 -11   -0.74    1.11
  16   1  12    0.79    1.37
 -16  -1 -12   -0.36    1.19
 -16  -2  14    7.64    2.32
 -16  -2  13    2.00    1.64
 -16  -2  12    1.86    1.31
 -16  -2  11    4.66    1.78
 -16   2  10    0.54    1.16
 -16  -2  10    0.45    1.46
 -16   2   9    6.88    2.32
 -16  -2   9    4.82    1.92
 -16   2   8    3.09    1.94
 -16  -2   8    3.29    1.50
 -16  -2   7    4.54    1.90
 -16   2   7    4.26    1.79
 -16  -2   6    2.00    1.54
 -16   2   6   -0.64    1.70
 -16  -2   5   -1.51    1.50
 -16   2   5   -0.82    1.51
 -16  -2   4    0.05    1.36
 -16  -2   3    0.46    1.11
 -16  -2   2    4.57    1.82
 -16  -2   1    6.19    2.07
 -16  -2   0    2.33    1.49
 -16  -2  -1    5.05    1.94
 -16  -2  -2    1.30    1.83
 -16  -2  -3    3.68    1.91
 -16  -2  -4    1.24    1.41
  16   2   4   -0.37    1.23
 -16  -2  -5    0.62    1.23
  16   2   5   -1.52    1.51
  16   2   6    0.88    1.22
 -16  -2  -6    2.62    1.73
  16   2   7    3.57    1.61
 -16  -2  -7    1.22    1.50
  16   2   8    0.97    1.19
 -16  -2  -8    1.66    1.45
  16   2   9   13.39    2.83
 -16  -2  -9    9.79    2.37
  16   2  10    2.45    1.77
 -16  -2 -10   -0.08    1.48
  16   2  11    0.19    1.34
 -16  -2 -11    1.99    1.03
  16   2  12    0.72    1.59
 -16  -2 -12   -2.81    1.53
 -16  -3  13   -1.39    1.74
 -16  -3  12   -0.39    1.31
 -16  -3  11    2.81    1.62
 -16  -3  10    0.54    1.35
 -16  -3   9   -2.47    1.85
 -16   3   9    5.22    2.06
 -16  -3   8    2.71    1.63
 -16   3   8   -1.04    1.46
 -16  -3   7   11.99    2.75
 -16   3   7   10.28    2.33
 -16  -3   6    1.67    1.59
 -16   3   6    1.50    1.58
 -16  -3   5    6.62    2.21
 -16   3   5    8.87    2.25
 -16  -3   4    5.49    1.87
 -16   3   4    6.11    1.96
 -16  -3   3    7.79    2.33
 -16   3   3    7.71    2.01
 -16  -3   2   14.91    3.07
 -16   3   2   10.37    2.15
 -16  -3   1    8.22    2.44
 -16   3   1    6.61    1.89
 -16  -3   0   10.02    2.63
 -16   3   0   10.11    2.12
 -16  -3  -1   16.57    3.17
 -16  -3  -2    1.39    1.72
  16   3   2    2.97    1.60
 -16  -3  -3    2.40    1.84
  16   3   3    3.29    1.57
 -16  -3  -4    4.86    2.00
  16   3   4    5.92    1.78
 -16  -3  -5    3.14    1.71
  16   3   5    2.44    1.69
 -16  -3  -6    0.22    1.33
  16   3   6    4.43    1.81
 -16  -3  -7    1.00    1.50
  16   3   7    2.53    1.77
 -16  -3  -8   -0.32    1.27
  16   3   8   -0.43    1.14
 -16  -3  -9    6.48    2.15
  16   3   9    0.94    1.46
 -16  -3 -10   -0.68    1.21
 -16  -3 -11   -3.92    1.74
 -16   4   9   -0.01    1.34
 -16   4   8    1.83    1.48
 -16  -4   7    0.12    1.28
 -16   4   7    2.13    1.70
 -16  -4   6   -3.19    1.80
 -16   4   6   -0.46    1.29
 -16  -4   5    7.53    2.25
 -16   4   5    4.54    1.81
 -16   4   4    0.01    1.10
 -16  -4   4    7.37    2.36
 -16  -4   3    5.51    1.97
 -16   4   3    1.54    1.12
 -16  -4   2    1.24    1.25
 -16   4   2    2.54    1.42
 -16  -4   1    6.53    2.37
 -16   4   1    2.22    1.19
 -16  -4   0   -2.52    1.76
 -16   4   0    2.95    1.40
 -16  -4  -1    0.70    1.21
  16   4   1    0.73    1.28
 -16  -4  -2    5.54    2.10
  16   4   2    5.96    2.06
 -16  -4  -3    2.87    1.96
  16   4   3    0.38    1.55
 -16  -4  -4    7.22    2.35
  16   4   4    3.75    1.74
 -16  -4  -5    3.77    1.55
 -16  -4  -6    4.33    2.04
 -16  -4  -7    2.09    1.58
 -16   5   8    1.21    1.33
 -16   5   7    0.50    1.60
 -16   5   6    2.78    1.49
 -16   5   5   -2.07    1.32
 -16   5   4   -3.21    1.56
 -17   0  10    1.49    1.47
 -17   0   9    1.10    1.29
 -17   0   8   -0.96    1.43
 -17   0   7    4.61    1.80
 -17   0   6   -1.59    1.20
 -17   0   5   -0.83    1.34
 -17   0   4    0.10    1.14
 -17   0   3   10.72    2.58
 -17   0   2    1.02    1.30
 -17   0   1   -1.57    1.61
 -17   0   0    0.42    1.45
 -17   0  -1   -0.27    1.53
 -17   0  -2   -0.94    1.10
 -17   0  -3    1.03    1.42
 -17   0  -4    1.97    1.54
 -17   0  -5    0.45    1.27
 -17   0  -6   -3.59    1.84
 -17   0  -7    3.52    1.93
 -17   0  -8    0.26    1.21
 -17  -1  11    0.89    1.24
 -17  -1  10    2.15    1.84
 -17  -1   9   11.69    2.74
 -17   1   8    6.63    2.41
 -17  -1   8    5.86    2.16
 -17   1   7    7.55    2.22
 -17  -1   7    7.00    2.06
 -17  -1   6   -1.24    1.50
 -17  -1   5   -2.37    1.94
 -17  -1   4    0.75    1.10
 -17  -1   3    0.36    1.25
 -17  -1   2   -0.98    1.43
 -17  -1   1    2.03    1.56
 -17  -1   0    0.49    1.39
 -17  -1  -1   16.86    3.09
 -17  -1  -2    2.26    1.43
 -17  -1  -3   -2.71    1.96
 -17  -1  -4    4.93    1.73
 -17  -1  -5   -1.43    1.69
 -17  -1  -6   -0.24    1.38
 -17  -1  -7    1.05    1.31
  17   1   8    2.94    1.43
 -17  -1  -8    1.78    1.47
  17   1   9   -0.92    1.34
 -17  -1  -9   -0.76    1.29
  17   1  10   -1.85    1.57
 -17  -1 -10    3.13    1.62
  17   1  11   -4.08    1.81
 -17  -1 -11   -0.43    1.28
 -17  -2   9    1.96    1.46
 -17   2   8    2.69    1.68
 -17  -2   8   -1.91    1.49
 -17   2   7   -3.12    1.89
 -17  -2   7    0.43    1.20
 -17   2   6   -0.69    1.08
 -17  -2   6    2.53    1.81
 -17   2   5    0.10    1.47
 -17  -2   5    0.96    1.21
 -17   2   4    0.82    1.25
 -17  -2   4    3.53    1.77
 -17  -2   3   12.51    2.88
 -17  -2   2    6.92    2.24
 -17  -2   1    1.06    1.32
 -17  -2   0    0.68    1.47
 -17  -2  -1   -1.87    1.41
 -17  -2  -2    4.11    2.02
 -17  -2  -3    3.20    1.74
 -17  -2  -4    1.26    1.43
  17   2   5    0.54    1.43
 -17  -2  -5   -1.26    1.28
  17   2   6    1.15    1.29
 -17  -2  -6    3.82    1.76
  17   2   7   -8.01    2.27
 -17  -2  -7    4.08    2.01
  17   2   8    0.56    1.34
 -17  -2  -8   -0.16    1.48
  17   2   9   11.88    2.91
 -17   3   7    0.76    1.64
 -17   3   6    1.24    1.54
 -17   3   5    4.65    1.98
 -17  -3   4    1.55    1.34
 -17   3   4    0.50    1.26
 -17  -3   3   -0.22    1.20
 -17   3   3    2.34    1.31
 -17  -3   2    1.30    1.25
 -17   3   2   -1.96    1.65
 -17  -3   1    2.41    1.52
 -17   3   1    1.42    1.27
 -17  -3   0    0.70    1.22
 -17   3   0    1.25    1.13
 -17  -3  -1    0.50    1.31
 -17   3  -1   -0.10    1.28
 -17  -3  -2    5.08    2.19
 -17  -3  -3   -0.88    1.35
  17   3   3   -0.06    1.51
  17   3   4    1.47    1.60
 -17   4   7    8.70    2.37
 -17   4   6   -0.56    1.28
 -17   4   5   11.57    2.57
 -17   4   4    1.46    1.38
 -17   4   3    4.76    1.68
 -17   4   2    1.52    1.32
 -18   2   5    0.03    1.21
 -18   2   4   -2.37    1.65
 -18   3   5    2.30    1.62
 -18   3   4    0.98    1.86
 -18   3   3    9.20    2.11
 -18   3   2   -1.83    1.66
 -18   3   1    0.12    1.07
 -18   3   0    1.80    1.18
 -18   4   5    2.09    1.44
 -18   4   4    5.51    2.20
   0   0   0    0.00    0.00
TITL yoeA-c in P2(1)/n
REM P2(1)/n (#14 in standard setting)
CELL 0.71073  14.331252   7.769125  17.557839  90.0000  91.9689  90.0000
ZERR    8.00   0.001251   0.000627   0.001390   0.0000   0.0072   0.0000
LATT  1
SYMM -x+1/2, y+1/2,-z+1/2
SFAC C H N O
UNIT 88.00 80.00 8.00 8.00
TREF
HKLF 4
END
_computing_structure_solution     'SHELXT 2014/5 (Sheldrick, 2014)'
_computing_structure_solution     'SHELXT 2014/5 (Sheldrick, 2014)'
;
_shelx_res_file
;
TITL shelx_a.res in P2(1)/n
    shelx.res
    created by SHELXL-2016/6 at 11:34:30 on 11-Oct-2023
REM Old TITL
REM SHELXT solution in P2(1)/n
REM R1 0.193, Rweak 0.011, Alpha 0.031, Orientation as input
REM Formula found by SHELXT: C23 N3 O6
CELL 0.71073 14.331 7.769 17.558 90 91.969 90
ZERR 8 0.005 0.005 0.005 0 0.005 0
LATT 1
SYMM 0.5-X,0.5+Y,0.5-Z
SFAC C H N O
UNIT 80 48 16 32
L.S. 10
PLAN  16
TEMP 20(2)
CONF
BOND $H
list 4
MORE -1
fmap 2
ACTA
OMIT -5 58
REM <olex2.extras>
REM <HklSrc "%.\\shelx.hkl">
REM </olex2.extras>
WGHT    0.038800    0.607600
EXTI    0.008262
FVAR       0.53191
N2    3    0.577409    0.704790    0.175029    11.00000    0.03709    0.04948 =
         0.04744   -0.01114   -0.00324    0.00308
O6    4    0.470028    0.643008    0.078156    11.00000    0.05864    0.09799 =
         0.05817   -0.02295   -0.01342    0.00625
O8    4    0.428329    0.532966    0.238700    11.00000    0.08528    0.03760 =
         0.09587    0.00381    0.01600   -0.00445
N1    3    0.237198    0.496672    0.462837    11.00000    0.03985    0.05369 =
         0.04945    0.01062    0.00299    0.00472
O5    4    0.704418    0.676717    0.258074    11.00000    0.05925    0.10781 =
         0.07390   -0.02660   -0.02237    0.02785
N4    3    0.387023    0.666619    0.225012    11.00000    0.04866    0.05084 =
         0.05690    0.00131    0.00344   -0.01183
O2    4    0.111549    0.428852    0.534952    11.00000    0.05671    0.09736 =
         0.09246    0.03357    0.02000   -0.00012
O7    4    0.304252    0.674810    0.206300    11.00000    0.04745    0.09682 =
         0.09727   -0.00056   -0.00770   -0.02759
O1    4    0.334307    0.656767    0.389298    11.00000    0.05750    0.12587 =
         0.09868    0.06147    0.02155    0.00743
C13   1    0.438161    0.828609    0.232767    11.00000    0.03856    0.03542 =
         0.04248    0.00413   -0.00254   -0.00174
C14   1    0.530099    0.842086    0.210446    11.00000    0.03633    0.04163 =
         0.04053   -0.00252   -0.00272   -0.00024
N3    3    0.377266    0.606217    0.574132    11.00000    0.07689    0.08197 =
         0.05838   -0.01542   -0.01124   -0.00047
PART 1
O4A   4    0.301503    0.680589    0.588007    10.50000    0.13513    0.13340 =
         0.11875   -0.04160    0.02459    0.03560
PART 0
C4    1    0.302109    0.378506    0.495814    11.00000    0.04356    0.04911 =
         0.04512    0.00690    0.00651    0.00544
C12   1    0.392608    0.965896    0.264340    11.00000    0.04417    0.04735 =
         0.05659    0.00663    0.00581    0.00748
AFIX  43
H12   2    0.330597    0.955447    0.277613    11.00000   -1.20000
AFIX   0
C15   1    0.575530    0.997577    0.221271    11.00000    0.04510    0.05429 =
         0.05223   -0.00387    0.00259   -0.01208
AFIX  43
H15   2    0.636591    1.010733    0.205935    11.00000   -1.20000
AFIX   0
C20   1    0.543333    0.614323    0.111384    11.00000    0.04976    0.05682 =
         0.04756   -0.00891    0.00184   -0.00550
C17   1    0.661026    0.631883    0.201827    11.00000    0.04334    0.06236 =
         0.05330   -0.00565   -0.00127    0.00831
C3    1    0.370543    0.426755    0.548876    11.00000    0.05325    0.06102 =
         0.04278    0.00030    0.00223    0.01002
C7    1    0.146237    0.515510    0.486409    11.00000    0.04214    0.06198 =
         0.05745    0.00734    0.00457   -0.00050
C11   1    0.439251    1.117845    0.276048    11.00000    0.07088    0.04067 =
         0.06094   -0.00095    0.00899    0.00934
AFIX  43
H11   2    0.409483    1.210544    0.298310    11.00000   -1.20000
AFIX   0
C16   1    0.530493    1.132831    0.254703    11.00000    0.07533    0.04231 =
         0.06175   -0.00746    0.00351   -0.01587
AFIX  43
H16   2    0.562129    1.236008    0.263028    11.00000   -1.20000
AFIX   0
C10   1    0.258289    0.629135    0.413211    11.00000    0.05150    0.07016 =
         0.05202    0.01763    0.00236    0.00168
O3    4    0.455937    0.666132    0.585587    11.00000    0.10284    0.13165 =
         0.11927   -0.03967   -0.01802   -0.02742
C19   1    0.613684    0.481199    0.096085    11.00000    0.06496    0.05756 =
         0.06090   -0.01905    0.01053   -0.00048
AFIX  43
H19   2    0.610624    0.403119    0.055928    11.00000   -1.20000
AFIX   0
C9    1    0.170667    0.725942    0.400282    11.00000    0.06059    0.06748 =
         0.06693    0.02226   -0.00748    0.00838
AFIX  43
H9    2    0.162690    0.819245    0.367519    11.00000   -1.20000
AFIX   0
C5    1    0.298369    0.207693    0.474168    11.00000    0.06898    0.05473 =
         0.06814    0.00293    0.00151   -0.00036
AFIX  43
H5    2    0.253871    0.171906    0.437746    11.00000   -1.20000
AFIX   0
C18   1    0.681042    0.490684    0.148093    11.00000    0.06012    0.06299 =
         0.06903   -0.00830    0.00959    0.01634
AFIX  43
H18   2    0.733352    0.419827    0.150902    11.00000   -1.20000
AFIX   0
C8    1    0.106130    0.660140    0.442016    11.00000    0.04742    0.07467 =
         0.07347    0.01086    0.00073    0.01557
AFIX  43
H8    2    0.044719    0.698340    0.443510    11.00000   -1.20000
AFIX   0
C2    1    0.433818    0.310661    0.579696    11.00000    0.06145    0.10038 =
         0.05400    0.01124   -0.00127    0.02351
AFIX  43
H2    2    0.480623    0.346376    0.614146    11.00000   -1.20000
AFIX   0
C1    1    0.426335    0.141091    0.558486    11.00000    0.07966    0.08601 =
         0.07664    0.02759    0.01472    0.03926
AFIX  43
H1    2    0.467045    0.060191    0.580155    11.00000   -1.20000
AFIX   0
C6    1    0.359789    0.090240    0.505963    11.00000    0.09485    0.05140 =
         0.09537    0.00941    0.01682    0.01687
AFIX  43
H6    2    0.355932   -0.024794    0.491543    11.00000   -1.20000
AFIX   0
PART 2
O4B   4    0.310857    0.691408    0.578421    10.50000    0.08075    0.04007 =
         0.10601   -0.01431   -0.02081    0.01526
HKLF 4
REM  shelx_a.res in P2(1)/n
REM R1 =  0.0479 for    2815 Fo > 4sig(Fo)  and  0.0873 for all    4548 data
REM    299 parameters refined using      0 restraints
END
WGHT      0.0388      0.6075
REM Highest difference peak  0.206,  deepest hole -0.194,  1-sigma level  0.035
Q1    1   0.4237  0.5749  0.6396  11.00000  0.05    0.21
Q2    1   0.3686  0.5662  0.6647  11.00000  0.05    0.17
Q3    1   0.6616  0.5591  0.2621  11.00000  0.05    0.15
Q4    1   0.1295  0.5456  0.5472  11.00000  0.05    0.14
Q5    1   0.1034  0.4062  0.4826  11.00000  0.05    0.14
Q6    1   0.2462  0.5140  0.4251  11.00000  0.05    0.14
Q7    1   0.4960  0.8271  0.2451  11.00000  0.05    0.14
Q8    1   0.4756  0.8297  0.2180  11.00000  0.05    0.13
Q9    1   0.1579  0.7681  0.4498  11.00000  0.05    0.13
Q10   1   0.6249  0.4309  0.1420  11.00000  0.05    0.13
Q11   1   0.5628  1.0601  0.2663  11.00000  0.05    0.13
Q12   1   0.1394  0.6861  0.3945  11.00000  0.05    0.12
Q13   1   0.5633  0.8863  0.2407  11.00000  0.05    0.12
Q14   1   0.7304  0.5284  0.2540  11.00000  0.05    0.12
Q15   1   0.3353  0.5395  0.3757  11.00000  0.05    0.12
Q16   1   0.7040  0.8136  0.2185  11.00000  0.05    0.12
;
_shelx_res_checksum     64526
