# Supplementary material for: Crystal structure, Hirshfeld surface analysis and DFT study of N-(2-nitro­phen­yl)male­imide
Source: Acta Crystallogr E Crystallogr Commun. 2024 Feb 2;80(Pt 3):256–61. doi: 10.1107/S2056989024000926 (PMC10915672; doi:10.1107/S2056989024000926)
Supplement: Supplementary file 2 [file e-80-00256-Isup2.hkl]

data_I                                                                          
_shelx_title ' shelx_a.res in P2(1)/n'                                          
_shelx_refln_list_code          4                                               
_shelx_F_calc_maximum      208.89                                               
_exptl_crystal_F_000       896.00                                               
_reflns_d_resolution_high  0.7337                                               
                                                                                
loop_                                                                           
 _space_group_symop_operation_xyz                                               
 'x, y, z'                                                                      
 '-x+1/2, y+1/2, -z+1/2'                                                        
 '-x, -y, -z'                                                                   
 'x-1/2, -y-1/2, z-1/2'                                                         
                                                                                
_cell_length_a    14.3310                                                       
_cell_length_b     7.7690                                                       
_cell_length_c    17.5580                                                       
_cell_angle_alpha  90.000                                                       
_cell_angle_beta   91.969                                                       
_cell_angle_gamma  90.000                                                       
                                                                                
_shelx_F_squared_multiplier     1.000                                           
                                                                                
loop_                                                                           
 _refln_index_h                                                                 
 _refln_index_k                                                                 
 _refln_index_l                                                                 
 _refln_F_squared_calc                                                          
 _refln_F_squared_meas                                                          
 _refln_F_squared_sigma                                                         
 _refln_observed_status                                                         
   4   0   0       7493.80       7413.90        89.34 o                         
   6   0   0        807.73        781.18        13.89 o                         
   8   0   0       2053.13       2147.70        27.15 o                         
  10   0   0          0.68          4.99         2.19 o                         
  12   0   0        164.55        188.11        14.50 o                         
  14   0   0        118.85        113.70        12.80 o                         
  16   0   0         30.45         28.67         7.63 o                         
   2   1   0        335.97        287.17         5.06 o                         
   3   1   0       2022.68       2012.85        25.60 o                         
   4   1   0          8.14          6.33         2.01 o                         
   5   1   0       3104.18       3071.33        20.82 o                         
   6   1   0        133.08        135.13         4.83 o                         
   7   1   0         56.81         49.82         4.47 o                         
   8   1   0        151.12        143.35         5.17 o                         
   9   1   0        191.07        196.52         5.63 o                         
  10   1   0        308.88        297.52         7.36 o                         
  11   1   0         49.81         61.13         4.90 o                         
  12   1   0         97.83        105.03         8.00 o                         
  13   1   0        199.42        197.04        11.36 o                         
  14   1   0          8.15          2.73         3.74 o                         
  15   1   0         20.66          9.82         4.11 o                         
  16   1   0         63.47         59.62         8.85 o                         
  17   1   0          0.74          1.73         4.91 o                         
   0   2   0          7.20          2.87         0.86 o                         
   1   2   0       5040.21       4822.89        27.18 o                         
   2   2   0          4.93         11.53         1.12 o                         
   3   2   0        446.81        452.73        14.87 o                         
   4   2   0       2997.04       2987.66        75.88 o                         
   5   2   0         54.68         51.62         3.49 o                         
   6   2   0        721.03        716.56        21.80 o                         
   7   2   0          5.01          2.37         1.57 o                         
   8   2   0       2174.62       2315.33        29.08 o                         
   9   2   0        163.31        186.69         7.24 o                         
  10   2   0         88.60        104.19        13.05 o                         
  11   2   0         21.37         23.59         4.40 o                         
  12   2   0         23.83         34.42         9.42 o                         
  13   2   0        158.18        155.35        10.35 o                         
  14   2   0          9.64         14.63         6.04 o                         
  15   2   0          5.39          1.34         5.34 o                         
  16   2   0          2.68          8.24         5.27 o                         
  17   2   0          0.01          2.40         5.20 o                         
   1   3   0       1730.90       1555.43        11.82 o                         
   2   3   0        651.81        697.34         8.01 o                         
   3   3   0       4365.76       4520.81        21.02 o                         
   4   3   0        277.45        303.22         8.18 o                         
   5   3   0       1157.23       1145.30        16.59 o                         
   6   3   0         37.82         29.01         5.83 o                         
   7   3   0         42.82         68.11         4.75 o                         
   8   3   0        314.74        348.75        11.15 o                         
   9   3   0         37.96         40.15         4.44 o                         
  10   3   0          7.25         15.17         5.26 o                         
  11   3   0          2.43          5.81         4.57 o                         
  12   3   0         70.73         73.31         5.37 o                         
  13   3   0         13.72         15.03         4.79 o                         
  14   3   0         29.71         23.48         5.11 o                         
  15   3   0          0.31          1.90        12.30 o                         
  16   3   0         26.23         35.61         5.83 o                         
  17   3   0          6.06          3.48         2.93 o                         
  18   3   0         11.49          6.36         4.17 o                         
   0   4   0       2368.91       2402.42        32.19 o                         
   1   4   0       1009.52       1026.11        11.17 o                         
   2   4   0        898.99        989.03        11.02 o                         
   3   4   0         55.88         68.81         3.11 o                         
   4   4   0        231.56        264.25         5.95 o                         
   5   4   0        353.82        391.52         9.12 o                         
   6   4   0        284.68        303.40         8.38 o                         
   7   4   0         20.13         24.62         2.81 o                         
   8   4   0          2.68          0.62         2.00 o                         
   9   4   0         77.01         62.14         6.06 o                         
  10   4   0         46.46         50.40         5.09 o                         
  11   4   0        650.16        626.28        13.92 o                         
  12   4   0        192.68        181.79         7.96 o                         
  13   4   0         45.70         42.25         5.62 o                         
  14   4   0         72.34         85.56         7.54 o                         
  15   4   0         88.69         88.72         6.92 o                         
  16   4   0          2.59          1.86         9.67 o                         
   1   5   0         72.20         71.42         3.36 o                         
   2   5   0         40.65         44.94         3.09 o                         
   3   5   0          0.05          0.26         1.23 o                         
   4   5   0        214.33        232.27         6.13 o                         
   5   5   0         42.53         41.72         2.83 o                         
   6   5   0          4.02          4.88         2.09 o                         
   7   5   0        137.52        132.97         7.25 o                         
   8   5   0        122.46        133.75         7.59 o                         
   9   5   0          0.77          3.52         2.25 o                         
  10   5   0          8.82         11.87         2.43 o                         
  11   5   0         89.65         86.23         5.29 o                         
  12   5   0          4.31         16.97         6.79 o                         
  13   5   0          5.94          2.97         2.63 o                         
  14   5   0          0.26          1.15         2.63 o                         
  15   5   0         17.75         21.45         8.41 o                         
   0   6   0       2296.61       2405.82        29.83 o                         
   1   6   0         39.66         46.99         3.19 o                         
   2   6   0         16.61          8.51         1.51 o                         
   3   6   0        155.94        137.87         5.22 o                         
   4   6   0         90.35         92.34         4.73 o                         
   5   6   0        113.21        120.19         5.46 o                         
   6   6   0         43.96         44.21         4.76 o                         
   7   6   0        414.63        436.70        13.96 o                         
   8   6   0        133.34        151.25         8.57 o                         
   9   6   0          4.39          0.96         2.24 o                         
  10   6   0          2.27          1.57         2.35 o                         
  11   6   0          4.65          2.95         3.06 o                         
  12   6   0          0.60          6.57         6.33 o                         
  13   6   0          1.91          8.59         4.88 o                         
  14   6   0          5.97          8.06         6.64 o                         
   1   7   0         36.71         50.70         3.54 o                         
   2   7   0        394.93        427.55        11.00 o                         
   3   7   0        195.37        196.21         7.50 o                         
   4   7   0          6.10          5.45         2.69 o                         
   5   7   0         99.17         91.63         5.29 o                         
   6   7   0          8.66         10.28         3.83 o                         
   7   7   0         45.56         38.56         4.60 o                         
   8   7   0          6.86          1.67         2.37 o                         
   9   7   0          0.11          2.90         4.67 o                         
  10   7   0         28.79         21.91         6.79 o                         
  11   7   0         14.65          2.83         4.77 o                         
  12   7   0          0.06          1.45         5.05 o                         
   0   8   0         64.49         61.76         8.55 o                         
   1   8   0          4.31         12.65         3.27 o                         
   2   8   0          0.22          3.19         2.59 o                         
   3   8   0         81.02         80.69         7.16 o                         
   4   8   0         31.07         26.95         3.95 o                         
   5   8   0         24.79         27.11         4.52 o                         
   6   8   0          0.01         -4.35         5.51 o                         
   7   8   0          0.81          4.91         4.77 o                         
   8   8   0          0.29          4.98         4.88 o                         
   9   8   0          0.31          4.49         5.48 o                         
  10   8   0         20.30         17.35         7.07 o                         
  11   8   0          0.39          4.45         5.05 o                         
   1   9   0          0.35         -0.32         2.37 o                         
   2   9   0         21.71         25.02         6.47 o                         
   3   9   0         10.14         13.11         5.58 o                         
   4   9   0         21.57         20.01         6.22 o                         
   5   9   0          0.58          2.26         4.81 o                         
   6   9   0          2.37          6.93         5.34 o                         
   7   9   0          0.79          3.22         4.28 o                         
   8   9   0          3.87         10.82         5.94 o                         
   9   9   0          1.21         -6.01         4.59 o                         
   5  10   0          2.79         10.04         5.37 o                         
   6  10   0          1.25          5.76         4.84 o                         
 -17   0   1         13.28         -5.55         5.69 o                         
 -15   0   1         31.16         42.52         9.37 o                         
 -13   0   1         17.51         18.42         5.55 o                         
 -11   0   1         47.38         38.04         6.72 o                         
  -9   0   1        460.90        460.63        13.42 o                         
  -7   0   1       2010.62       2020.91        34.79 o                         
  -5   0   1        364.25        356.09        12.50 o                         
  -3   0   1       2558.33       2678.47        26.00 o                         
   3   0   1        336.26        343.56         6.44 o                         
   5   0   1       2451.18       2346.04        21.89 o                         
   7   0   1        123.55        122.98         4.95 o                         
   9   0   1         53.36         48.45         3.72 o                         
  11   0   1         13.85         10.89         2.70 o                         
  13   0   1          0.30         -4.10         4.81 o                         
  15   0   1        681.81        657.90        31.01 o                         
  17   0   1          3.08         -0.95         5.41 o                         
 -17   1   1          9.10          7.18         5.51 o                         
 -16   1   1         72.83         56.68         7.28 o                         
 -15   1   1         22.04         15.56         4.29 o                         
 -14   1   1         25.99         19.69         5.92 o                         
 -13   1   1        113.97        111.85         8.70 o                         
 -12   1   1          1.89          5.15         3.18 o                         
 -11   1   1        219.34        223.26        11.82 o                         
 -10   1   1         33.13         35.12         3.15 o                         
  -9   1   1        130.55        153.79         5.66 o                         
  -8   1   1        853.39        906.88        12.50 o                         
  -7   1   1       1244.49       1283.27        16.03 o                         
  -6   1   1          6.76          2.23         1.39 o                         
  -5   1   1        655.88        753.52        29.73 o                         
  -4   1   1        381.59        339.82        11.62 o                         
  -3   1   1        545.39        484.71        12.46 o                         
  -2   1   1       7370.59       7558.14        28.97 o                         
   2   1   1        578.65        588.59        12.45 o                         
   3   1   1        938.29        901.59        10.08 o                         
   4   1   1       2127.45       2133.90        18.32 o                         
   5   1   1         39.33         53.70         4.48 o                         
   6   1   1        646.71        663.46        10.48 o                         
   7   1   1        295.64        306.46         7.81 o                         
   8   1   1        495.13        528.69         8.65 o                         
   9   1   1         33.34         33.34         2.49 o                         
  10   1   1          4.18          6.87         1.48 o                         
  11   1   1        132.28        138.07         8.04 o                         
  12   1   1          3.90          2.36         2.38 o                         
  13   1   1        127.51        155.47        10.11 o                         
  14   1   1         29.28         32.57         6.03 o                         
  15   1   1          0.39         -3.93         3.80 o                         
  16   1   1          6.06         14.74         6.50 o                         
  17   1   1         56.03         59.60        10.92 o                         
 -17   2   1          7.23          3.75         4.67 o                         
 -16   2   1         16.67         21.88         7.32 o                         
 -15   2   1         38.55         33.54         8.34 o                         
 -14   2   1         22.78         21.77         6.89 o                         
 -13   2   1          6.73         12.76         6.26 o                         
 -12   2   1        135.07        124.28        12.80 o                         
 -11   2   1          0.30         -1.03         2.15 o                         
 -10   2   1         53.07         58.27         5.34 o                         
  -9   2   1         23.15         27.49         3.81 o                         
  -8   2   1        282.97        273.91         9.90 o                         
  -7   2   1        203.89        204.63        12.45 o                         
  -6   2   1        101.66         94.27         6.52 o                         
  -5   2   1        689.83        692.63        12.67 o                         
  -4   2   1         29.24         25.27         2.51 o                         
  -3   2   1       1438.89       1397.20        21.56 o                         
  -2   2   1       2902.91       2799.08        24.18 o                         
  -1   2   1       1940.72       1769.92        14.96 o                         
   0   2   1      13378.97      13217.31        44.30 o                         
   1   2   1        249.41        202.66         5.35 o                         
   2   2   1        850.55        831.59         6.97 o                         
   3   2   1        340.26        347.87         6.59 o                         
   4   2   1         23.91         20.74         2.01 o                         
   5   2   1       2431.37       2415.14        38.12 o                         
   6   2   1         12.17         16.66         2.72 o                         
   7   2   1        449.06        528.30        12.83 o                         
   8   2   1        248.97        237.20         9.05 o                         
   9   2   1          1.97          2.53         1.37 o                         
  10   2   1          8.73         17.60         3.19 o                         
  11   2   1         64.44         53.54         4.41 o                         
  12   2   1         71.68         72.44         5.47 o                         
  13   2   1          9.09          5.47         3.24 o                         
  14   2   1          0.15         -6.17         4.37 o                         
  15   2   1         25.64         21.00         7.46 o                         
  16   2   1         14.46         17.85         6.86 o                         
  17   2   1          0.78         -6.61         4.98 o                         
 -18   3   1          5.18          0.42         3.78 o                         
 -17   3   1          7.57          6.61         3.44 o                         
 -16   3   1         18.58         25.80         5.28 o                         
 -15   3   1         43.51         44.51         6.00 o                         
 -14   3   1         16.51         17.59         4.03 o                         
 -13   3   1          0.24          0.07         2.58 o                         
 -12   3   1        514.06        513.05        16.87 o                         
 -11   3   1         68.46         77.54         5.38 o                         
 -10   3   1       1260.81       1222.56        18.70 o                         
  -9   3   1        130.81        147.32         7.99 o                         
  -8   3   1          4.36          2.99         1.61 o                         
  -7   3   1         47.62         50.33         4.27 o                         
  -6   3   1        111.64        123.79         6.12 o                         
  -5   3   1        162.45        166.95         6.78 o                         
  -4   3   1       2728.85       2875.29        18.38 o                         
  -3   3   1        177.30        173.85         4.41 o                         
  -2   3   1        485.18        515.91         7.17 o                         
  -1   3   1       1295.57       1193.98        10.54 o                         
   0   3   1        366.56        345.29         5.56 o                         
   1   3   1        455.88        434.47         6.06 o                         
   2   3   1         62.11         63.99         4.49 o                         
   3   3   1       1455.62       1500.76        21.21 o                         
   4   3   1        464.78        442.96         9.18 o                         
   5   3   1        582.44        655.10        28.73 o                         
   6   3   1       1060.64       1112.16        16.67 o                         
   7   3   1         93.19        100.63         4.42 o                         
   8   3   1        523.24        533.42         9.40 o                         
   9   3   1         11.99         16.40         2.27 o                         
  10   3   1        302.15        291.62        11.32 o                         
  11   3   1          0.72          2.13         2.22 o                         
  12   3   1        570.94        589.34        17.69 o                         
  13   3   1          4.23          2.62         6.59 o                         
  14   3   1         87.53         88.66         8.62 o                         
  15   3   1         18.48         27.53         8.06 o                         
  16   3   1         71.32         58.57        11.21 o                         
  17   3   1          0.91          0.69         3.24 o                         
 -16   4   1         16.86         12.94         7.62 o                         
 -15   4   1          1.47         10.23         3.80 o                         
 -14   4   1          1.76          0.47         2.91 o                         
 -13   4   1         37.77         41.67         5.51 o                         
 -12   4   1         19.68         18.22         3.89 o                         
 -11   4   1         96.15         85.07         5.44 o                         
 -10   4   1        640.69        584.99        30.89 o                         
  -9   4   1        150.81        140.90         7.97 o                         
  -8   4   1         22.43         14.48         2.65 o                         
  -7   4   1        121.94        109.52         7.55 o                         
  -6   4   1         53.91         57.57         4.98 o                         
  -5   4   1          0.59          2.08         1.55 o                         
  -4   4   1          4.37         -0.04         1.60 o                         
  -3   4   1       1442.01       1477.36        14.05 o                         
  -2   4   1        996.09       1081.05        11.74 o                         
  -1   4   1        439.78        447.59         7.49 o                         
   0   4   1        917.87        952.97        10.74 o                         
   1   4   1        264.53        261.62         5.57 o                         
   2   4   1        604.39        628.74        10.21 o                         
   3   4   1       1495.61       1570.69        13.40 o                         
   4   4   1        984.09       1100.43        11.43 o                         
   5   4   1          2.17          2.22         1.43 o                         
   6   4   1        286.44        276.81         7.77 o                         
   7   4   1         79.72         88.23         4.69 o                         
   8   4   1         61.26         72.87         6.95 o                         
   9   4   1        243.00        231.70         7.39 o                         
  10   4   1        101.72         96.44         5.24 o                         
  11   4   1         11.74         17.27         3.36 o                         
  12   4   1         17.09         27.07         3.48 o                         
  13   4   1         69.02         80.53         7.14 o                         
  14   4   1         12.69         12.49         4.12 o                         
  15   4   1         29.78         28.59         4.25 o                         
  16   4   1          4.07          2.53         3.11 o                         
 -15   5   1          1.25         -5.97         5.55 o                         
 -14   5   1          0.63         -5.48         3.36 o                         
 -13   5   1         36.41         39.66         5.47 o                         
 -12   5   1          5.21         10.59         3.54 o                         
 -11   5   1          8.09         10.59         2.40 o                         
 -10   5   1        184.50        214.20        11.76 o                         
  -9   5   1        180.28        191.40         9.66 o                         
  -8   5   1          7.61          6.96         2.83 o                         
  -7   5   1        232.88        234.21         9.89 o                         
  -6   5   1          9.69          7.56         2.58 o                         
  -5   5   1        421.08        382.38         8.35 o                         
  -4   5   1        200.05        206.00         5.98 o                         
  -3   5   1        377.62        341.22         7.56 o                         
  -2   5   1         14.79         13.82         1.74 o                         
  -1   5   1         35.75         26.22         2.16 o                         
   0   5   1         50.22         41.01         2.65 o                         
   1   5   1        392.48        385.08         7.60 o                         
   2   5   1         62.69         51.27         2.83 o                         
   3   5   1        102.44        108.60         4.02 o                         
   4   5   1          1.15          0.88         1.38 o                         
   5   5   1         78.71         83.39         4.56 o                         
   6   5   1         52.81         66.76         4.89 o                         
   7   5   1         46.96         52.41         4.64 o                         
   8   5   1         57.28         65.49         5.34 o                         
   9   5   1          0.27          0.58         1.33 o                         
  10   5   1        304.64        308.13         9.08 o                         
  11   5   1         15.13         20.31         3.81 o                         
  12   5   1         65.41         62.62         6.12 o                         
  13   5   1          0.25         -2.20         2.74 o                         
  14   5   1          7.87          1.59         4.95 o                         
  15   5   1         13.35          3.08         5.55 o                         
 -14   6   1         88.09        109.20        15.27 o                         
 -13   6   1          7.30         14.28         7.00 o                         
 -12   6   1         19.57         14.76         3.44 o                         
 -11   6   1         12.66          9.64         3.05 o                         
 -10   6   1         32.59         38.30         5.15 o                         
  -9   6   1         24.73         20.32         3.74 o                         
  -8   6   1          5.84          3.12         2.16 o                         
  -7   6   1        345.33        356.11        13.08 o                         
  -6   6   1        388.24        418.75        13.76 o                         
  -5   6   1          2.33          2.65         1.64 o                         
  -4   6   1         30.26         22.26         2.39 o                         
  -3   6   1        237.40        225.19         6.69 o                         
  -2   6   1         20.91          9.61         1.76 o                         
  -1   6   1         37.28         32.47         2.64 o                         
   0   6   1         45.14         51.09         3.45 o                         
   1   6   1        123.50        118.43         4.72 o                         
   2   6   1         50.75         58.97         3.42 o                         
   3   6   1         21.89         16.29         1.91 o                         
   4   6   1         71.70         74.59         4.12 o                         
   5   6   1         71.27         64.33         5.19 o                         
   6   6   1         13.96         21.80         3.50 o                         
   7   6   1          5.87          7.61         2.79 o                         
   8   6   1         68.67         74.81         5.94 o                         
   9   6   1         71.59         82.82         6.39 o                         
  10   6   1          7.40          1.26         2.23 o                         
  11   6   1         10.83          6.33         4.74 o                         
  12   6   1         33.64         24.39         7.60 o                         
  13   6   1          4.79          8.55         4.88 o                         
  14   6   1         37.60         54.12        11.38 o                         
 -12   7   1          6.31          9.90         6.61 o                         
 -11   7   1          1.65          8.80         5.73 o                         
 -10   7   1          0.82         -3.04         4.67 o                         
  -9   7   1          0.47         -1.28         2.47 o                         
  -8   7   1          2.69          6.21         2.86 o                         
  -7   7   1        147.32        136.25         8.56 o                         
  -6   7   1          0.00          2.12         2.54 o                         
  -5   7   1          5.41          3.18         1.76 o                         
  -4   7   1        249.98        236.78         8.39 o                         
  -3   7   1          7.89          2.46         1.86 o                         
  -2   7   1          7.88         10.75         2.15 o                         
  -1   7   1        295.92        286.38         8.06 o                         
   0   7   1          7.61          0.75         1.49 o                         
   1   7   1        464.84        500.04        11.75 o                         
   2   7   1        229.19        236.01         8.04 o                         
   3   7   1          2.94          3.86         2.38 o                         
   4   7   1          0.02          0.48         1.73 o                         
   5   7   1        148.45        135.06         5.83 o                         
   6   7   1         51.36         51.99         4.87 o                         
   7   7   1         98.37         89.21         6.45 o                         
   8   7   1          1.96          3.15         4.14 o                         
   9   7   1          7.17          5.34         4.59 o                         
  10   7   1          3.31         -6.26         5.76 o                         
  11   7   1          1.76         -5.12         5.44 o                         
  12   7   1          0.18          0.88         5.12 o                         
 -11   8   1          0.74          3.18         5.73 o                         
 -10   8   1         18.93         19.58         7.60 o                         
  -9   8   1          2.68          1.63         5.02 o                         
  -8   8   1          1.29         -3.07         4.67 o                         
  -7   8   1         16.02         10.96         4.84 o                         
  -6   8   1          0.09          2.89         2.56 o                         
  -5   8   1          2.03          2.62         2.62 o                         
  -4   8   1          1.51          0.64         2.34 o                         
  -3   8   1          4.21         -0.68         2.44 o                         
  -2   8   1         22.28         29.45         6.65 o                         
  -1   8   1         34.08         39.82         4.87 o                         
   0   8   1         14.58         11.85         3.10 o                         
   1   8   1          0.96          1.27         2.78 o                         
   2   8   1        120.31        133.79         8.28 o                         
   3   8   1         65.24         68.11         6.07 o                         
   4   8   1          3.81          5.13         2.33 o                         
   5   8   1         22.61         30.93         7.32 o                         
   6   8   1         30.38         33.37         8.24 o                         
   7   8   1          0.32          0.81         4.59 o                         
   8   8   1          4.79          5.66         5.48 o                         
   9   8   1         10.05         12.16         6.26 o                         
  10   8   1          0.38         -0.67         6.22 o                         
  11   8   1         11.92         18.80         8.09 o                         
  -9   9   1          8.06          7.78         5.90 o                         
  -8   9   1          0.59        -11.98         5.83 o                         
  -7   9   1          0.33         -3.71         4.77 o                         
  -6   9   1          0.35         -5.09         4.63 o                         
  -5   9   1          0.84          4.21         4.52 o                         
  -4   9   1          7.01          7.95         4.84 o                         
  -3   9   1          4.40          7.63         4.77 o                         
  -2   9   1         64.79         73.73         6.76 o                         
  -1   9   1          0.71          4.35         2.62 o                         
   0   9   1          1.97          0.48         2.58 o                         
   1   9   1          5.67         10.11         4.59 o                         
   2   9   1          0.33         -3.68         4.21 o                         
   3   9   1          3.42          7.78         4.95 o                         
   4   9   1          2.44         -0.35         4.10 o                         
   5   9   1         15.05          7.25         5.55 o                         
   6   9   1          0.79          4.98         5.44 o                         
   7   9   1          1.56          1.24         4.52 o                         
   8   9   1          5.09          9.33         6.22 o                         
   9   9   1         14.42         15.45         7.03 o                         
  -6  10   1          1.10          1.38         4.56 o                         
   3  10   1          3.78          0.46         4.45 o                         
   4  10   1         38.49         38.74         9.15 o                         
   5  10   1          0.65          4.35         4.56 o                         
   6  10   1          1.05          0.67         4.06 o                         
 -16   0   2          4.22          5.16         4.42 o                         
 -14   0   2         13.35          5.90         4.24 o                         
 -12   0   2         68.15         76.96         9.72 o                         
 -10   0   2        567.25        542.97        15.58 o                         
  -8   0   2       3379.17       3553.67        49.28 o                         
  -6   0   2          0.27          4.14         2.76 o                         
  -4   0   2       1477.79       1426.77        22.18 o                         
  -2   0   2      11780.96      11524.12        46.07 o                         
   2   0   2       4244.67       3777.06        40.07 o                         
   4   0   2         31.73         45.85         6.73 o                         
   6   0   2       1906.98       1908.82        17.73 o                         
   8   0   2       3462.55       3534.70        28.08 o                         
  10   0   2          5.53          5.09         1.69 o                         
  12   0   2         10.96          5.09         4.35 o                         
  14   0   2        162.73        174.03        15.70 o                         
  16   0   2         15.22         20.89         7.67 o                         
 -17   1   2          9.93         -3.46         5.05 o                         
 -16   1   2          6.57          1.47         3.72 o                         
 -15   1   2          0.14          4.99         3.73 o                         
 -14   1   2        147.91        132.93        22.84 o                         
 -13   1   2          2.84          1.86         3.30 o                         
 -12   1   2        295.68        292.62        12.91 o                         
 -11   1   2        405.63        411.00        15.94 o                         
 -10   1   2         84.08         82.69         4.47 o                         
  -9   1   2         49.09         55.85         4.16 o                         
  -8   1   2          5.18          7.60         1.84 o                         
  -7   1   2         13.42         25.61         3.22 o                         
  -6   1   2         34.90         17.50         3.46 o                         
  -5   1   2         26.32         25.44         3.27 o                         
  -4   1   2       1249.93       1244.38        22.16 o                         
  -3   1   2       1313.74       1226.05        13.66 o                         
  -2   1   2         88.28         86.37         3.28 o                         
  -1   1   2       2435.06       2206.33        20.22 o                         
   1   1   2        100.16         80.99         4.60 o                         
   2   1   2       6622.70       6300.44        44.10 o                         
   3   1   2      11173.25      11422.87        34.01 o                         
   4   1   2       1104.83       1069.91         9.89 o                         
   5   1   2         80.17         74.47         3.49 o                         
   6   1   2        101.04         95.45         4.91 o                         
   7   1   2          3.46          2.65         1.35 o                         
   8   1   2        913.06        927.21        11.45 o                         
   9   1   2         22.25         24.08         2.03 o                         
  10   1   2          0.01          1.31         1.33 o                         
  11   1   2        158.77        160.02         6.42 o                         
  12   1   2        172.39        176.48         8.26 o                         
  13   1   2        301.90        305.78        11.39 o                         
  14   1   2        115.57        112.02         9.25 o                         
  15   1   2         13.25         12.86         4.88 o                         
  16   1   2          2.65          2.86         4.06 o                         
  17   1   2          7.71          7.99         5.05 o                         
 -17   2   2         20.95         24.46         7.92 o                         
 -16   2   2         16.50         16.15         6.43 o                         
 -15   2   2         18.96          6.82         5.66 o                         
 -14   2   2         26.61         34.00         7.67 o                         
 -13   2   2         63.13         57.41         9.58 o                         
 -12   2   2          2.20          6.86         4.59 o                         
 -11   2   2         88.19         87.45         9.56 o                         
 -10   2   2        100.87        103.95        13.72 o                         
  -9   2   2        193.96        188.90         7.86 o                         
  -8   2   2        992.36       1022.70        28.73 o                         
  -7   2   2         16.86         16.12         2.80 o                         
  -6   2   2        272.91        265.75         8.73 o                         
  -5   2   2         12.25         12.07         3.75 o                         
  -4   2   2        167.40        181.12         6.31 o                         
  -3   2   2        117.48        129.14         3.99 o                         
  -2   2   2        351.03        347.49         6.10 o                         
  -1   2   2       9627.99       9531.56        29.73 o                         
   0   2   2        522.92        512.93         5.89 o                         
   1   2   2        914.12        927.86         6.44 o                         
   2   2   2       7066.33       7100.96        55.82 o                         
   3   2   2         16.91         20.65         3.85 o                         
   4   2   2         18.55         35.81         2.37 o                         
   5   2   2        153.28        170.33         5.79 o                         
   6   2   2         34.11         33.27         3.04 o                         
   7   2   2        358.22        339.37         9.85 o                         
   8   2   2        791.05        794.55        21.71 o                         
   9   2   2         57.77         67.15         3.97 o                         
  10   2   2          0.51          5.91         2.33 o                         
  11   2   2        107.29        118.86         6.43 o                         
  12   2   2        363.84        382.45        11.90 o                         
  13   2   2        149.44        151.24        10.71 o                         
  14   2   2         70.22         65.54         7.28 o                         
  15   2   2         38.22         48.44         6.65 o                         
  16   2   2         13.38          4.59         6.47 o                         
  17   2   2          0.00         14.53         7.14 o                         
 -18   3   2          2.13         -6.47         5.87 o                         
 -17   3   2          6.10         -0.37         5.76 o                         
 -16   3   2         35.68         43.29         8.02 o                         
 -15   3   2          1.31          1.02         2.79 o                         
 -14   3   2          2.86         -0.26         2.89 o                         
 -13   3   2         81.18         81.10         7.34 o                         
 -12   3   2          4.03          3.41         4.01 o                         
 -11   3   2       1583.16       1584.58        22.70 o                         
 -10   3   2         33.36         41.78         4.03 o                         
  -9   3   2        696.23        713.25        17.37 o                         
  -8   3   2         60.42         71.69         4.01 o                         
  -7   3   2        152.54        165.06         6.44 o                         
  -6   3   2        205.00        225.07         7.09 o                         
  -5   3   2        123.46        156.27         5.68 o                         
  -4   3   2         81.20         88.70         3.47 o                         
  -3   3   2       4351.13       4467.21        22.74 o                         
  -2   3   2         46.57         46.61         2.33 o                         
  -1   3   2         50.29         52.84         2.32 o                         
   0   3   2         49.95         48.24         2.21 o                         
   1   3   2       1876.14       1956.67        13.23 o                         
   2   3   2       1236.88       1216.17         9.70 o                         
   3   3   2       1842.40       1691.53        15.43 o                         
   4   3   2        113.60        100.01         4.09 o                         
   5   3   2       1196.75       1289.29        27.79 o                         
   6   3   2        214.52        196.43         5.18 o                         
   7   3   2        457.75        412.08         9.93 o                         
   8   3   2         37.29         49.58         3.45 o                         
   9   3   2        320.65        341.88        11.26 o                         
  10   3   2        137.11        127.95         7.49 o                         
  11   3   2          1.79          7.74         2.80 o                         
  12   3   2         20.84         23.45        13.31 o                         
  13   3   2         11.01          7.04         3.90 o                         
  14   3   2          7.25         12.47         7.72 o                         
  15   3   2         52.80         65.82         7.81 o                         
  16   3   2          1.04          7.81         4.14 o                         
  17   3   2          6.71         17.96         7.74 o                         
 -17   4   2          4.99          5.37         4.67 o                         
 -16   4   2          4.17          6.53         3.32 o                         
 -15   4   2          3.62          9.07         3.91 o                         
 -14   4   2         69.11         77.49        10.07 o                         
 -13   4   2         28.29         28.76         4.76 o                         
 -12   4   2         76.27         86.01         7.33 o                         
 -11   4   2          3.20         -0.37         2.64 o                         
 -10   4   2         95.73         99.90         7.35 o                         
  -9   4   2        135.87        138.91         8.17 o                         
  -8   4   2         89.30         91.03         6.34 o                         
  -7   4   2          0.61          1.90         1.96 o                         
  -6   4   2        146.80        141.52         6.09 o                         
  -5   4   2        623.97        641.16        10.20 o                         
  -4   4   2       1005.29       1074.63        12.70 o                         
  -3   4   2          0.04          0.26         1.25 o                         
  -2   4   2         23.43         33.67         2.36 o                         
  -1   4   2       1387.28       1436.66        13.45 o                         
   0   4   2         18.82         19.83         1.79 o                         
   1   4   2        145.22        177.25         4.45 o                         
   2   4   2        840.02        835.28         9.20 o                         
   3   4   2        405.50        421.56         6.42 o                         
   4   4   2          0.14          1.62         1.29 o                         
   5   4   2        299.76        330.00         7.68 o                         
   6   4   2        783.86        774.75        13.92 o                         
   7   4   2        155.89        166.68         5.32 o                         
   8   4   2        136.52        143.29         5.29 o                         
   9   4   2        207.37        216.87         6.94 o                         
  10   4   2        192.82        189.43         8.35 o                         
  11   4   2         96.21         86.02         5.11 o                         
  12   4   2         69.38         79.03         5.15 o                         
  13   4   2          4.34          5.87         2.90 o                         
  14   4   2          1.57          4.36         3.04 o                         
  15   4   2          0.04          4.18         2.45 o                         
  16   4   2         26.25         20.33         5.20 o                         
 -15   5   2         18.43         13.29         5.13 o                         
 -14   5   2          1.43          3.99         2.91 o                         
 -13   5   2         21.30         18.76         3.98 o                         
 -12   5   2        114.47        144.92         9.63 o                         
 -11   5   2         30.93         36.37         5.18 o                         
 -10   5   2          1.25          4.87         2.72 o                         
  -9   5   2          9.59         13.95         3.33 o                         
  -8   5   2        152.14        160.80         8.76 o                         
  -7   5   2          7.47          7.87         2.83 o                         
  -6   5   2        217.03        222.97         8.08 o                         
  -5   5   2        771.73        835.54        12.55 o                         
  -4   5   2         24.64         22.01         2.30 o                         
  -3   5   2        370.51        371.16         8.03 o                         
  -2   5   2        284.91        278.42         6.80 o                         
  -1   5   2         23.56         15.92         1.73 o                         
   0   5   2        514.45        497.24         8.64 o                         
   1   5   2        118.71        123.94         4.27 o                         
   2   5   2          5.07          4.59         1.05 o                         
   3   5   2         10.81         11.46         1.75 o                         
   4   5   2          7.22          4.50         1.05 o                         
   5   5   2         23.91         24.05         2.46 o                         
   6   5   2         43.52         48.90         3.94 o                         
   7   5   2        300.10        297.22         9.76 o                         
   8   5   2        146.48        146.61         5.43 o                         
   9   5   2         78.17         79.90         4.32 o                         
  10   5   2          2.46          7.95         2.07 o                         
  11   5   2         52.15         49.94         5.03 o                         
  12   5   2         13.63         11.66         3.28 o                         
  13   5   2          1.62          2.01         5.90 o                         
  14   5   2         63.50         71.48        12.05 o                         
  15   5   2          6.27         19.37         7.60 o                         
 -14   6   2          6.21          4.59         5.76 o                         
 -13   6   2          0.04         -0.76         2.55 o                         
 -12   6   2         35.94         38.58         5.29 o                         
 -11   6   2         35.89         36.34         5.10 o                         
 -10   6   2         59.61         68.69         6.61 o                         
  -9   6   2         63.88         69.75         6.39 o                         
  -8   6   2         88.34         86.34         7.04 o                         
  -7   6   2          0.55          4.11         2.97 o                         
  -6   6   2         86.72         98.97         7.09 o                         
  -5   6   2          0.00          0.34         1.94 o                         
  -4   6   2         22.81         17.04         2.19 o                         
  -3   6   2        105.84         98.28         4.59 o                         
  -2   6   2         53.93         47.98         4.19 o                         
  -1   6   2          2.05         -0.42         1.42 o                         
   0   6   2        607.90        598.21        10.52 o                         
   1   6   2         74.89         81.92         3.92 o                         
   2   6   2         98.04         98.03         4.15 o                         
   3   6   2         15.04         20.12         2.28 o                         
   4   6   2        405.97        418.24         8.80 o                         
   5   6   2         20.87         21.36         3.10 o                         
   6   6   2         43.99         50.22         7.16 o                         
   7   6   2         72.85         77.32         5.37 o                         
   8   6   2          2.72          0.77         1.95 o                         
   9   6   2         29.25         31.47         3.85 o                         
  10   6   2         14.67         18.45         3.40 o                         
  11   6   2          0.35         -5.51         6.33 o                         
  12   6   2          3.52          1.59         5.02 o                         
  13   6   2         28.93         47.54         9.90 o                         
 -12   7   2         28.77         31.60         8.62 o                         
 -11   7   2          1.04          3.50         5.34 o                         
 -10   7   2         34.10         34.47         5.05 o                         
  -9   7   2          0.00          2.25         2.87 o                         
  -8   7   2          2.19          0.78         6.08 o                         
  -7   7   2         90.12         86.95         9.05 o                         
  -6   7   2         21.61         23.18         3.09 o                         
  -5   7   2          1.25          1.63         2.53 o                         
  -4   7   2         34.14         33.72         3.50 o                         
  -3   7   2         22.06         24.36         2.98 o                         
  -2   7   2        286.70        280.37         8.09 o                         
  -1   7   2        344.19        357.69        10.55 o                         
   0   7   2          1.15         -2.64         2.37 o                         
   1   7   2          1.18         -0.04         1.52 o                         
   2   7   2         36.50         36.09         3.20 o                         
   3   7   2        181.96        206.27         7.03 o                         
   4   7   2        281.20        297.89         9.89 o                         
   5   7   2         77.62         67.97         5.34 o                         
   6   7   2         33.96         34.17         3.82 o                         
   7   7   2          2.52          3.71         4.70 o                         
   8   7   2         35.44         33.69         8.52 o                         
   9   7   2          0.72         -1.70         5.05 o                         
  10   7   2          0.18          0.11         4.84 o                         
  11   7   2          1.59         -1.87         5.69 o                         
  12   7   2          2.45         -0.25         6.04 o                         
 -11   8   2          0.48         10.78         5.90 o                         
 -10   8   2          1.84          6.93         4.81 o                         
  -9   8   2          7.92         21.21         7.74 o                         
  -8   8   2         14.81         19.33         6.54 o                         
  -7   8   2          4.12          0.96         2.69 o                         
  -6   8   2          0.68          1.14         2.35 o                         
  -5   8   2          1.48          2.24         2.56 o                         
  -4   8   2          0.13         -0.05         2.55 o                         
  -3   8   2          1.73         -3.03         2.88 o                         
  -2   8   2          0.72          3.46         2.18 o                         
  -1   8   2         20.42         25.01         4.16 o                         
   0   8   2          1.74          1.74         2.88 o                         
   1   8   2          0.54          0.81         4.86 o                         
   2   8   2        119.33        111.76         7.53 o                         
   3   8   2          1.38         -0.92         3.66 o                         
   4   8   2          8.48          5.62         3.75 o                         
   5   8   2          0.02         -1.52         4.56 o                         
   6   8   2         37.46         43.09         9.19 o                         
   7   8   2          0.10          3.57         5.66 o                         
   8   8   2          1.00          0.25         5.20 o                         
   9   8   2          1.69         -3.43         5.41 o                         
  10   8   2          4.63         -0.95         4.84 o                         
  -9   9   2          2.10          5.69         5.09 o                         
  -8   9   2         16.91         17.53         7.03 o                         
  -7   9   2          1.53         -1.27         3.75 o                         
  -6   9   2          0.31         -1.48         4.35 o                         
  -5   9   2          4.18          3.85         3.68 o                         
  -4   9   2          5.03          8.31         5.02 o                         
  -3   9   2          0.54         -0.19         3.66 o                         
  -2   9   2          0.29         -1.18         2.88 o                         
  -1   9   2         28.28         25.76         4.30 o                         
   0   9   2          8.59          9.12         4.88 o                         
   1   9   2         12.85         10.78         4.81 o                         
   2   9   2         26.86         32.24         7.71 o                         
   3   9   2          0.47          0.11         3.85 o                         
   4   9   2         29.14         23.43         6.43 o                         
   5   9   2         11.87         34.71         8.59 o                         
   6   9   2          7.17          6.86         6.01 o                         
   7   9   2         15.42         16.79         6.75 o                         
   8   9   2          2.88         -1.24         5.05 o                         
   2  10   2          5.39          0.07         4.21 o                         
   3  10   2          1.06         -4.28         4.81 o                         
   4  10   2          5.60          9.12         5.76 o                         
   5  10   2         12.47         27.04         7.88 o                         
   6  10   2          2.26         13.78         5.58 o                         
 -17   0   3         41.30         37.89         9.12 o                         
 -15   0   3        693.58        701.81        32.14 o                         
 -13   0   3        275.99        268.37        18.21 o                         
 -11   0   3          0.75         -0.85         3.22 o                         
  -9   0   3        102.96        109.48         6.70 o                         
  -7   0   3         62.50         72.79         7.11 o                         
  -5   0   3        548.24        591.60        16.06 o                         
  -3   0   3      43636.91      45919.39       121.38 o                         
  -1   0   3       3225.08       2930.68        24.32 o                         
   1   0   3      11066.90      10432.10        45.20 o                         
   3   0   3      12353.10      12427.31        34.35 o                         
   5   0   3        990.02        983.76        11.69 o                         
   7   0   3       3772.00       4020.65        27.88 o                         
   9   0   3       1903.18       2010.25        22.54 o                         
  11   0   3        359.32        347.47        10.62 o                         
  13   0   3        778.58        829.44        31.69 o                         
  15   0   3         28.45         31.92         7.81 o                         
  17   0   3          3.06          3.64         5.02 o                         
 -17   1   3          0.10          1.27         4.42 o                         
 -16   1   3          2.37          4.49         5.41 o                         
 -15   1   3          4.54          4.50         3.23 o                         
 -14   1   3          1.06         -0.80         2.93 o                         
 -13   1   3        285.47        263.09        12.85 o                         
 -12   1   3          5.94         12.94         3.77 o                         
 -11   1   3        250.55        259.15        11.73 o                         
 -10   1   3         12.77         19.54         2.87 o                         
  -9   1   3        381.84        399.64         8.99 o                         
  -8   1   3        129.24        146.43         6.00 o                         
  -7   1   3       1038.63       1103.26        26.12 o                         
  -6   1   3         88.40         81.93         6.89 o                         
  -5   1   3        196.07        203.26         9.77 o                         
  -4   1   3       2774.46       2702.69        33.13 o                         
  -3   1   3      12783.75      13252.26        70.27 o                         
  -2   1   3       8994.48       8869.62        53.20 o                         
  -1   1   3        199.73        261.05         8.64 o                         
   0   1   3      10331.93       9906.98        54.72 o                         
   1   1   3       6662.68       6246.87        44.50 o                         
   2   1   3        619.52        509.30        13.11 o                         
   3   1   3       5639.57       5425.67        25.43 o                         
   4   1   3         11.37         16.85         1.37 o                         
   5   1   3        143.10        156.23         3.55 o                         
   6   1   3         22.14         23.39         1.64 o                         
   7   1   3          4.98          3.58         1.26 o                         
   8   1   3          7.41         10.52         1.28 o                         
   9   1   3        388.82        347.16         7.47 o                         
  10   1   3        166.83        161.37         5.45 o                         
  11   1   3         19.95         29.08         4.29 o                         
  12   1   3         10.06          7.66         2.24 o                         
  13   1   3        115.59        126.98         7.58 o                         
  14   1   3         81.69         88.47         6.72 o                         
  15   1   3         70.17         68.07         7.74 o                         
  16   1   3         12.26         11.42         6.19 o                         
  17   1   3          1.54         -9.58         6.93 o                         
 -17   2   3         45.70         44.22        10.18 o                         
 -16   2   3          2.43          1.63         3.92 o                         
 -15   2   3          8.80         -0.92         6.22 o                         
 -14   2   3         43.69         29.20         8.27 o                         
 -13   2   3        119.58        115.75        12.69 o                         
 -12   2   3         33.76         32.70         7.28 o                         
 -11   2   3        125.74        127.03        12.45 o                         
 -10   2   3        921.09        986.86        29.27 o                         
  -9   2   3        105.08         87.96         6.35 o                         
  -8   2   3        857.85        840.21        29.79 o                         
  -7   2   3        330.63        340.22        10.75 o                         
  -6   2   3        118.23        137.36         6.93 o                         
  -5   2   3        658.77        669.22        13.27 o                         
  -4   2   3        326.09        305.26         8.44 o                         
  -3   2   3        327.60        320.57         6.59 o                         
  -2   2   3        318.58        363.70         6.38 o                         
  -1   2   3       2805.11       2803.86        20.68 o                         
   0   2   3        370.43        302.60         4.95 o                         
   1   2   3        268.04        267.18        10.76 o                         
   2   2   3        231.15        214.17        10.12 o                         
   3   2   3       1634.79       1662.92        28.96 o                         
   4   2   3        137.81        137.60         4.22 o                         
   5   2   3       1131.32       1185.11        12.56 o                         
   6   2   3        132.71        138.23         4.83 o                         
   7   2   3         37.30         48.85         3.34 o                         
   8   2   3         83.80         87.24         4.10 o                         
   9   2   3         13.18         14.83         2.21 o                         
  10   2   3         24.39         20.95         3.19 o                         
  11   2   3        355.16        357.05        10.87 o                         
  12   2   3        199.13        187.88         8.45 o                         
  13   2   3         13.88         13.83         4.12 o                         
  14   2   3         84.85         81.58         8.09 o                         
  15   2   3          2.14          0.22         3.58 o                         
  16   2   3         11.06         13.01         6.75 o                         
  17   2   3         10.06         11.31         6.15 o                         
 -18   3   3         22.31         32.52         7.46 o                         
 -17   3   3          4.15          3.55         4.52 o                         
 -16   3   3         24.00         27.37         5.38 o                         
 -15   3   3          2.75         -0.78         3.43 o                         
 -14   3   3         82.55         71.41         7.45 o                         
 -13   3   3          2.14          1.86         7.74 o                         
 -12   3   3        519.08        480.35        22.61 o                         
 -11   3   3          0.00          7.63         4.88 o                         
 -10   3   3         51.39         57.62         6.47 o                         
  -9   3   3         10.53         12.35         3.51 o                         
  -8   3   3        150.65        153.76         5.77 o                         
  -7   3   3        111.80         97.61         4.41 o                         
  -6   3   3          0.03         -0.58         1.31 o                         
  -5   3   3        499.72        520.31        10.43 o                         
  -4   3   3        105.24        120.48         4.18 o                         
  -3   3   3        326.52        342.98         7.55 o                         
  -2   3   3        369.96        385.08         6.55 o                         
  -1   3   3        762.49        794.46        11.00 o                         
   0   3   3        208.78        195.26         4.44 o                         
   1   3   3        191.36        214.66         4.44 o                         
   2   3   3         86.64         76.32         2.54 o                         
   3   3   3          3.02          0.47         1.86 o                         
   4   3   3        206.13        204.95         3.60 o                         
   5   3   3       2707.08       2901.64        19.94 o                         
   6   3   3        386.73        384.91         6.20 o                         
   7   3   3         47.01         46.57         2.51 o                         
   8   3   3         52.15         63.66         3.54 o                         
   9   3   3        464.50        416.77        12.21 o                         
  10   3   3        743.51        766.27        24.03 o                         
  11   3   3        281.18        277.74        15.07 o                         
  12   3   3        453.81        444.14        15.14 o                         
  13   3   3          1.71          2.63         2.26 o                         
  14   3   3          8.92         10.52         4.10 o                         
  15   3   3          8.84         21.93         8.13 o                         
  16   3   3          7.11         10.18         4.22 o                         
  17   3   3          1.37         -1.74         3.56 o                         
 -17   4   3         21.97         16.82         5.94 o                         
 -16   4   3         11.35         10.53         7.02 o                         
 -15   4   3          0.59         -0.19         8.16 o                         
 -14   4   3         50.19         63.80         9.54 o                         
 -13   4   3        111.99         75.69         9.69 o                         
 -12   4   3         46.96         48.74         5.93 o                         
 -11   4   3          0.76         -5.14         3.20 o                         
 -10   4   3        496.22        477.56        15.60 o                         
  -9   4   3         78.07         82.74         6.48 o                         
  -8   4   3        114.63        120.23         7.51 o                         
  -7   4   3        220.73        205.54         7.73 o                         
  -6   4   3        342.22        347.13         9.59 o                         
  -5   4   3          4.01          5.66         1.34 o                         
  -4   4   3        613.62        670.11        10.30 o                         
  -3   4   3        219.59        222.73         5.82 o                         
  -2   4   3       1254.56       1235.16        13.01 o                         
  -1   4   3          1.09          1.23         0.96 o                         
   0   4   3         32.69         21.31         1.66 o                         
   1   4   3         18.48         28.07         1.79 o                         
   2   4   3        181.27        225.83         4.45 o                         
   3   4   3          2.93          4.17         1.18 o                         
   4   4   3        210.38        174.57         9.16 o                         
   5   4   3         81.13         86.48         3.98 o                         
   6   4   3         57.72         58.93         2.69 o                         
   7   4   3         38.96         42.34         2.53 o                         
   8   4   3          0.03         -0.25         1.10 o                         
   9   4   3          6.81          9.01         1.75 o                         
  10   4   3         57.94         54.49         3.71 o                         
  11   4   3        342.59        339.47         9.47 o                         
  12   4   3        158.14        162.39        11.54 o                         
  13   4   3        114.96        111.67         7.87 o                         
  14   4   3         14.14          9.68         4.97 o                         
  15   4   3          6.99          8.11         3.77 o                         
  16   4   3          0.84          5.23         4.40 o                         
 -15   5   3          0.00         -5.48         4.17 o                         
 -14   5   3          0.77          0.46         3.46 o                         
 -13   5   3         27.15         32.32         5.28 o                         
 -12   5   3         39.45         51.87         6.43 o                         
 -11   5   3         19.44         17.68         4.03 o                         
 -10   5   3         23.78         17.90         3.74 o                         
  -9   5   3          0.05         -0.49         2.58 o                         
  -8   5   3        163.46        166.71         9.05 o                         
  -7   5   3        155.87        141.83         8.31 o                         
  -6   5   3        127.74        139.98         6.59 o                         
  -5   5   3          8.47          9.57         2.15 o                         
  -4   5   3          9.77         14.70         1.98 o                         
  -3   5   3         18.09         13.64         2.38 o                         
  -2   5   3        812.38        833.46        11.74 o                         
  -1   5   3        160.61        144.28         4.84 o                         
   0   5   3         76.24         73.26         3.37 o                         
   1   5   3        199.12        190.42         5.12 o                         
   2   5   3        232.58        227.01         6.25 o                         
   3   5   3        210.06        201.79         4.71 o                         
   4   5   3         64.96         62.46         4.30 o                         
   5   5   3         49.75         47.77         3.35 o                         
   6   5   3          6.06          6.39         1.54 o                         
   7   5   3        173.21        162.25         4.87 o                         
   8   5   3          0.36          1.72         1.47 o                         
   9   5   3         96.66         97.90         4.43 o                         
  10   5   3         71.97         66.55         3.93 o                         
  11   5   3         17.69         17.78         6.52 o                         
  12   5   3         27.14         12.30         6.93 o                         
  13   5   3          7.60         13.57         7.35 o                         
  14   5   3          8.16          7.07         5.02 o                         
  15   5   3         43.13         35.74        10.04 o                         
 -13   6   3          0.24         -1.94         5.34 o                         
 -12   6   3          6.11          9.93         3.83 o                         
 -11   6   3         61.55         77.80        10.68 o                         
 -10   6   3          5.36          8.66         3.13 o                         
  -9   6   3         47.96         38.71         5.06 o                         
  -8   6   3          1.99         -1.33         2.71 o                         
  -7   6   3        121.61        154.76         9.15 o                         
  -6   6   3         23.84         22.90         4.57 o                         
  -5   6   3          1.87          5.03         2.40 o                         
  -4   6   3          0.35          0.34         1.54 o                         
  -3   6   3          4.00          5.93         1.56 o                         
  -2   6   3          7.51          7.60         1.53 o                         
  -1   6   3         68.73         73.48         3.86 o                         
   0   6   3          3.57          3.03         1.38 o                         
   1   6   3          5.71          4.90         1.69 o                         
   2   6   3         94.38         75.04         3.79 o                         
   3   6   3         75.92         72.82         3.57 o                         
   4   6   3        644.00        601.51         9.56 o                         
   5   6   3          1.02          2.28         1.71 o                         
   6   6   3        142.91        165.84         6.68 o                         
   7   6   3         18.31         14.77         2.31 o                         
   8   6   3          1.89          3.38         1.56 o                         
   9   6   3        156.13        141.01         6.90 o                         
  10   6   3          2.20          3.75         5.02 o                         
  11   6   3          8.91         10.04         4.95 o                         
  12   6   3         16.60         16.08         6.75 o                         
  13   6   3         47.07         59.38        11.49 o                         
 -12   7   3         14.84         27.29         8.59 o                         
 -11   7   3          0.07          3.36         6.08 o                         
 -10   7   3         40.31         49.57         6.00 o                         
  -9   7   3          0.91          1.27         2.55 o                         
  -8   7   3          5.34          4.60         3.02 o                         
  -7   7   3         93.10         99.01         7.81 o                         
  -6   7   3         74.98         95.95         8.73 o                         
  -5   7   3        144.12        119.95         8.14 o                         
  -4   7   3         46.85         42.49         5.02 o                         
  -3   7   3          2.90          2.37         2.35 o                         
  -2   7   3        176.70        175.27         7.38 o                         
  -1   7   3       1021.89       1057.81        17.44 o                         
   0   7   3         29.98         29.75         3.10 o                         
   1   7   3        186.75        173.94         6.65 o                         
   2   7   3        152.12        136.86         6.16 o                         
   3   7   3          1.33         -1.34         1.50 o                         
   4   7   3         81.48         81.19         3.91 o                         
   5   7   3          0.01         -0.98         1.64 o                         
   6   7   3         36.38         37.01         8.24 o                         
   7   7   3        147.72        147.79        15.70 o                         
   8   7   3          2.99         -2.83         5.05 o                         
   9   7   3          0.25          1.06         3.89 o                         
  10   7   3         28.65         28.81         7.95 o                         
  11   7   3          3.61         15.62         7.42 o                         
  12   7   3         10.96         10.29         5.55 o                         
 -11   8   3          2.58          6.79         5.37 o                         
 -10   8   3          0.14         -4.38         4.70 o                         
  -9   8   3          2.60          1.24         4.31 o                         
  -8   8   3         14.64         22.27         6.47 o                         
  -7   8   3          0.17          0.89         3.94 o                         
  -6   8   3         12.73         16.83         3.82 o                         
  -5   8   3         13.19         12.48         3.18 o                         
  -4   8   3         33.33         30.25         9.03 o                         
  -3   8   3          0.63         -2.62         2.71 o                         
  -2   8   3          1.16         -0.69         2.33 o                         
  -1   8   3         35.96         29.38         4.12 o                         
   0   8   3          6.38          5.55         2.30 o                         
   1   8   3         75.55         71.91         6.10 o                         
   2   8   3          9.79          5.22         2.31 o                         
   3   8   3          2.53          9.51         5.09 o                         
   4   8   3         39.84         31.95         7.39 o                         
   5   8   3          0.40          1.98         4.56 o                         
   6   8   3          1.75          3.32         4.49 o                         
   7   8   3          0.00          3.04         4.98 o                         
   8   8   3          0.46          1.73         4.88 o                         
   9   8   3          4.00          2.12         4.56 o                         
  10   8   3          1.86          0.28         4.56 o                         
  -9   9   3          0.98         10.57         6.57 o                         
  -8   9   3         14.85          5.20         5.09 o                         
  -7   9   3          0.02          4.98         3.89 o                         
  -6   9   3          2.88          7.53         4.88 o                         
  -5   9   3         67.01         61.86         9.76 o                         
  -4   9   3         14.54         16.00         3.89 o                         
  -3   9   3          0.45          3.39         2.52 o                         
  -2   9   3          1.29          2.16         4.06 o                         
  -1   9   3         13.87         11.13         5.20 o                         
   0   9   3         22.52         36.51         8.09 o                         
   1   9   3          1.10          4.63         4.24 o                         
   2   9   3          7.52          5.02         3.68 o                         
   3   9   3         31.31         37.64         8.62 o                         
   4   9   3         11.95         11.20         5.62 o                         
   5   9   3         19.21         19.93         7.42 o                         
   6   9   3          6.86         14.35         6.64 o                         
   7   9   3          6.52          4.03         4.95 o                         
   8   9   3          3.84         -8.06         6.01 o                         
   1  10   3          0.94          2.76         4.35 o                         
   2  10   3         39.74         43.41         9.15 o                         
   3  10   3          6.28          2.44         4.74 o                         
   4  10   3          1.49          3.22         4.21 o                         
   5  10   3          1.24          1.73         4.81 o                         
 -16   0   4          0.07         -8.73         5.80 o                         
 -14   0   4          0.01          8.02         5.12 o                         
 -12   0   4         33.58         27.78         6.40 o                         
 -10   0   4        534.88        502.62        21.24 o                         
  -8   0   4        520.92        530.98        19.23 o                         
  -6   0   4       4180.00       4277.93        46.98 o                         
  -4   0   4       9578.46       9271.39        56.62 o                         
  -2   0   4      10961.25      10795.57        67.36 o                         
   0   0   4      18145.07      19042.58        70.03 o                         
   2   0   4      12479.41      12020.85        38.28 o                         
   4   0   4       1176.32       1211.55        11.96 o                         
   6   0   4        225.13        220.57         9.29 o                         
   8   0   4        699.80        717.74        12.73 o                         
  10   0   4        228.49        226.95         8.17 o                         
  12   0   4        532.63        522.77        16.68 o                         
  14   0   4        472.66        465.86        25.19 o                         
  16   0   4         12.94         10.53         5.90 o                         
 -17   1   4          8.18          2.65         3.89 o                         
 -16   1   4         37.49         34.36         7.92 o                         
 -15   1   4         72.85         66.91         7.66 o                         
 -14   1   4          7.29          3.29         3.60 o                         
 -13   1   4         16.36         25.38         6.98 o                         
 -12   1   4        164.33        166.41        11.33 o                         
 -11   1   4         14.85          5.59         4.01 o                         
 -10   1   4          4.54          4.20         2.97 o                         
  -9   1   4          8.29          5.92         1.98 o                         
  -8   1   4         15.81         21.17         2.72 o                         
  -7   1   4        970.62        985.46        17.53 o                         
  -6   1   4         62.47         77.18         5.53 o                         
  -5   1   4       2007.76       2117.88        18.74 o                         
  -4   1   4      12533.69      12827.51        52.35 o                         
  -3   1   4         94.59         99.14         4.25 o                         
  -2   1   4        797.54        850.07        17.52 o                         
  -1   1   4       7358.25       7395.68        50.49 o                         
   0   1   4       8711.87       8827.77       106.96 o                         
   1   1   4      15418.95      16154.17        40.07 o                         
   2   1   4         42.08         38.18         2.23 o                         
   3   1   4        547.45        555.49         5.76 o                         
   4   1   4        191.44        183.47         3.78 o                         
   5   1   4        183.70        193.33         4.02 o                         
   6   1   4       2585.70       2582.14        15.21 o                         
   7   1   4         29.95         40.98         1.98 o                         
   8   1   4        108.66        123.02         3.51 o                         
   9   1   4        163.40        167.00         4.70 o                         
  10   1   4         65.49         75.42         3.87 o                         
  11   1   4        335.89        339.54         9.24 o                         
  12   1   4        129.45        123.32         6.04 o                         
  13   1   4         33.38         29.72         4.14 o                         
  14   1   4          1.39          3.57         3.17 o                         
  15   1   4         59.59         64.69         7.37 o                         
  16   1   4          5.51         -1.20         4.88 o                         
  17   1   4          8.63         17.43         6.11 o                         
 -18   2   4          2.06         -8.38         5.83 o                         
 -17   2   4          4.08          6.86         4.79 o                         
 -16   2   4          5.99          0.18         4.81 o                         
 -15   2   4          4.05         -0.81         3.89 o                         
 -14   2   4         24.50         15.30         6.54 o                         
 -13   2   4        251.16        254.41        18.43 o                         
 -12   2   4        412.90        375.28        21.26 o                         
 -11   2   4        111.58        146.93        13.22 o                         
 -10   2   4        485.88        486.79        21.09 o                         
  -9   2   4          7.66         10.44         4.70 o                         
  -8   2   4         36.84         35.06         3.92 o                         
  -7   2   4        274.15        255.02         9.40 o                         
  -6   2   4        125.65        149.93         6.93 o                         
  -5   2   4         37.72         60.84         4.27 o                         
  -4   2   4        157.75        148.62         6.20 o                         
  -3   2   4       5429.62       5365.58        34.48 o                         
  -2   2   4        729.56        726.86        11.77 o                         
  -1   2   4        141.57        109.37         4.34 o                         
   0   2   4       2266.38       2060.28        49.25 o                         
   1   2   4      11036.25      11134.52        75.80 o                         
   2   2   4         12.16          9.08         3.11 o                         
   3   2   4        426.08        480.61        16.33 o                         
   4   2   4       5523.55       5487.22        93.32 o                         
   5   2   4        137.98        125.05         4.07 o                         
   6   2   4        251.45        263.98         6.58 o                         
   7   2   4        128.49        121.65         4.93 o                         
   8   2   4          4.30          1.29         1.09 o                         
   9   2   4          1.29          2.02         1.15 o                         
  10   2   4         44.43         49.93         4.77 o                         
  11   2   4          6.52          4.36         1.74 o                         
  12   2   4        106.83        127.98         7.02 o                         
  13   2   4         68.91         73.21         7.36 o                         
  14   2   4          0.61          6.64         3.81 o                         
  15   2   4         32.22         25.09         5.12 o                         
  16   2   4          0.43          1.34         3.28 o                         
  17   2   4          5.66          4.45         5.05 o                         
 -18   3   4          4.42          3.46         6.57 o                         
 -17   3   4          4.40          3.57         3.24 o                         
 -16   3   4         18.14         20.50         4.78 o                         
 -15   3   4         23.83         11.24         5.58 o                         
 -14   3   4          0.05          1.28         7.28 o                         
 -13   3   4          0.15          0.53         4.72 o                         
 -12   3   4         36.48         42.28         7.99 o                         
 -11   3   4        476.79        486.63        22.43 o                         
 -10   3   4         29.33         23.82         5.69 o                         
  -9   3   4        513.45        531.43        21.24 o                         
  -8   3   4        327.09        329.59         8.55 o                         
  -7   3   4         36.48         37.64         3.04 o                         
  -6   3   4         64.08         64.27         3.53 o                         
  -5   3   4        637.33        653.10        11.89 o                         
  -4   3   4       1062.28       1035.51        12.17 o                         
  -3   3   4       6114.79       6396.64        28.89 o                         
  -2   3   4         54.85         71.11         3.01 o                         
  -1   3   4       1545.03       1557.19        13.84 o                         
   0   3   4        195.42        203.63         4.46 o                         
   1   3   4        313.17        270.41         4.91 o                         
   2   3   4        583.88        627.83        20.02 o                         
   3   3   4       2224.63       2319.31        39.74 o                         
   4   3   4        129.43        119.03         9.90 o                         
   5   3   4        370.42        380.89         5.56 o                         
   6   3   4         11.46         21.45         1.94 o                         
   7   3   4        127.26        132.77         3.93 o                         
   8   3   4          8.21          7.90         1.73 o                         
   9   3   4        788.20        775.38        16.45 o                         
  10   3   4         31.04         31.37         3.98 o                         
  11   3   4         16.46         17.10         4.56 o                         
  12   3   4         17.91         24.52         4.32 o                         
  13   3   4         37.16         45.03         6.44 o                         
  14   3   4          6.42          7.42         4.91 o                         
  15   3   4         42.41         34.63         7.65 o                         
  16   3   4          7.14         19.26         4.70 o                         
  17   3   4          1.40          5.20         5.66 o                         
 -17   4   4          0.08          5.16         4.88 o                         
 -16   4   4          2.59          8.53        13.01 o                         
 -15   4   4         52.17         68.62        17.53 o                         
 -14   4   4          2.26          3.96         3.92 o                         
 -13   4   4          0.06          4.03         4.38 o                         
 -12   4   4         54.24         52.60         8.66 o                         
 -11   4   4         73.57         51.58         7.78 o                         
 -10   4   4         13.67         14.83         3.86 o                         
  -9   4   4          0.21         -1.74         3.02 o                         
  -8   4   4        316.17        316.84        12.13 o                         
  -7   4   4        223.25        242.30         8.46 o                         
  -6   4   4        362.72        369.36         9.98 o                         
  -5   4   4          4.91          4.71         1.48 o                         
  -4   4   4        832.79        809.69        11.61 o                         
  -3   4   4        387.53        385.55         7.78 o                         
  -2   4   4         85.71         82.38         3.50 o                         
  -1   4   4          9.51         21.49         1.82 o                         
   0   4   4          0.88         -0.18         0.86 o                         
   1   4   4        100.09        103.36         3.12 o                         
   2   4   4         50.50         53.70         1.90 o                         
   3   4   4        100.30         82.28         8.63 o                         
   4   4   4         65.36         59.04         7.64 o                         
   5   4   4        255.23        276.16        16.41 o                         
   6   4   4        115.78        111.60         2.91 o                         
   7   4   4        669.05        624.52        10.22 o                         
   8   4   4          5.16          6.74         1.29 o                         
   9   4   4         12.10         14.24         1.88 o                         
  10   4   4        417.47        401.61        11.75 o                         
  11   4   4        436.50        451.18        10.48 o                         
  12   4   4          0.53          1.98         2.23 o                         
  13   4   4         73.22         79.48         6.71 o                         
  14   4   4         16.13         23.08         7.42 o                         
  15   4   4          0.91          2.58         3.61 o                         
  16   4   4         15.86         18.54         6.13 o                         
 -16   5   4          0.03        -11.35         5.51 o                         
 -15   5   4          9.38         -0.04         4.28 o                         
 -14   5   4          1.44         -4.35         4.28 o                         
 -13   5   4          8.26         10.46         4.63 o                         
 -12   5   4         47.17         53.38         8.48 o                         
 -11   5   4          0.14         -1.70         3.53 o                         
 -10   5   4         50.22         65.41         6.66 o                         
  -9   5   4        210.52        219.33        11.00 o                         
  -8   5   4         79.60         99.55         7.44 o                         
  -7   5   4         62.64         64.50         5.91 o                         
  -6   5   4         45.15         52.27         3.63 o                         
  -5   5   4        360.62        407.70         9.19 o                         
  -4   5   4          6.13          4.74         1.34 o                         
  -3   5   4        223.93        235.44         6.59 o                         
  -2   5   4         46.84         45.36         2.93 o                         
  -1   5   4        132.35        135.82         5.72 o                         
   0   5   4         69.27         73.90         3.32 o                         
   1   5   4         53.48         54.76         3.27 o                         
   2   5   4        197.20        204.39         4.60 o                         
   3   5   4         96.82         94.73         2.87 o                         
   4   5   4         15.18         12.71         2.05 o                         
   5   5   4        162.06        155.31         3.16 o                         
   6   5   4        163.36        126.58         2.99 o                         
   7   5   4        243.65        210.81         7.25 o                         
   8   5   4          2.03          0.77         1.33 o                         
   9   5   4        164.01        137.25         4.63 o                         
  10   5   4          2.85          6.01         1.94 o                         
  11   5   4        168.19        180.82        12.78 o                         
  12   5   4          1.47          1.17         4.52 o                         
  13   5   4         17.14         25.24         8.38 o                         
  14   5   4         14.81         13.36         5.76 o                         
 -14   6   4          9.15          8.48         4.84 o                         
 -13   6   4          0.27          3.64         3.85 o                         
 -12   6   4          0.02          5.83         3.30 o                         
 -11   6   4          0.03          0.54         2.53 o                         
 -10   6   4          4.06          2.47         3.94 o                         
  -9   6   4         32.32         34.82         5.09 o                         
  -8   6   4         15.29          7.40         3.16 o                         
  -7   6   4        218.92        192.99        15.67 o                         
  -6   6   4        355.06        326.17        12.96 o                         
  -5   6   4        162.89        170.12         7.32 o                         
  -4   6   4          8.30         11.14         2.05 o                         
  -3   6   4        162.91        153.98         5.80 o                         
  -2   6   4         24.40         23.24         2.64 o                         
  -1   6   4        129.56        143.31         5.24 o                         
   0   6   4        156.89        161.13         7.64 o                         
   1   6   4        496.49        482.39         9.48 o                         
   2   6   4         38.20         43.70         2.71 o                         
   3   6   4          5.26          3.87         1.02 o                         
   4   6   4        220.35        244.29        17.74 o                         
   5   6   4         17.43         19.28         3.16 o                         
   6   6   4          8.68          9.97         1.16 o                         
   7   6   4         27.51         19.13         3.04 o                         
   8   6   4          0.20          0.67         5.62 o                         
   9   6   4          1.44         -2.26         4.91 o                         
  10   6   4          0.04         -1.94         4.70 o                         
  11   6   4          4.34          7.07         5.44 o                         
  12   6   4          0.23          7.42         5.62 o                         
  13   6   4          2.79          8.59         6.57 o                         
 -12   7   4          0.19         -2.47         4.77 o                         
 -11   7   4         12.64         19.85         6.29 o                         
 -10   7   4         17.17         15.72         4.44 o                         
  -9   7   4          1.41          2.22         3.83 o                         
  -8   7   4         50.44         55.15         6.07 o                         
  -7   7   4         84.25         91.37         7.67 o                         
  -6   7   4          4.10         -1.97         2.52 o                         
  -5   7   4         16.71         21.43         3.94 o                         
  -4   7   4        153.12        168.04         9.50 o                         
  -3   7   4         10.09          8.45         2.26 o                         
  -2   7   4          2.34          1.49         2.81 o                         
  -1   7   4         23.56         28.59         3.19 o                         
   0   7   4         27.41         25.13         2.90 o                         
   1   7   4        499.96        508.04        10.67 o                         
   2   7   4        259.49        249.44         6.96 o                         
   3   7   4        219.37        214.39         8.76 o                         
   4   7   4         10.01         11.87         1.93 o                         
   5   7   4         97.10        106.02        12.69 o                         
   6   7   4         34.25         28.07         7.53 o                         
   7   7   4         53.19         47.97         9.58 o                         
   8   7   4         29.96         32.77         8.62 o                         
   9   7   4         38.05         32.45         8.20 o                         
  10   7   4          4.17          3.78         5.80 o                         
  11   7   4         15.14         25.70         8.48 o                         
  12   7   4         30.39         35.66         8.87 o                         
 -11   8   4          1.38          7.88         5.94 o                         
 -10   8   4          0.03         -4.95         4.95 o                         
  -9   8   4          0.19          2.69         5.62 o                         
  -8   8   4          4.55          4.82         3.09 o                         
  -7   8   4          5.42          9.91         3.37 o                         
  -6   8   4          1.87          4.48         2.86 o                         
  -5   8   4          1.71          6.25         3.18 o                         
  -4   8   4         11.54          8.88         3.62 o                         
  -3   8   4         18.96         29.89         4.97 o                         
  -2   8   4          6.35          9.54         2.79 o                         
  -1   8   4          0.12          0.03         2.31 o                         
   0   8   4          0.32         -2.16         2.28 o                         
   1   8   4         22.43         26.71         3.76 o                         
   2   8   4         19.51         28.74         7.42 o                         
   3   8   4         32.55         35.81         7.95 o                         
   4   8   4          0.85         -1.38         4.24 o                         
   5   8   4          6.81          8.69         4.70 o                         
   6   8   4          0.11          1.52         4.98 o                         
   7   8   4          2.24          3.07         5.09 o                         
   8   8   4          5.48          7.00         5.20 o                         
   9   8   4          3.40          3.96         5.05 o                         
  10   8   4          7.48         12.05         6.89 o                         
  -9   9   4          0.11          5.69         5.76 o                         
  -8   9   4          0.01         -8.34         5.09 o                         
  -7   9   4          0.14          4.74         4.63 o                         
  -6   9   4          0.43        -10.11         5.12 o                         
  -5   9   4         31.85         41.01         5.66 o                         
  -4   9   4          0.66         -0.35         4.86 o                         
  -3   9   4          0.30         -0.71         3.53 o                         
  -2   9   4          8.56          4.88         4.42 o                         
  -1   9   4          8.70          9.12         5.37 o                         
   0   9   4          3.95          2.58         4.42 o                         
   1   9   4         19.14          7.63         4.77 o                         
   2   9   4          0.00         -5.69         5.76 o                         
   3   9   4          1.35        -14.24         7.56 o                         
   4   9   4          6.21          9.97         5.73 o                         
   5   9   4          0.01         -3.36         5.44 o                         
   6   9   4          2.35        -12.12         6.54 o                         
   7   9   4          9.51          5.48         4.59 o                         
   0  10   4          2.49         11.63         5.66 o                         
   1  10   4          0.55          3.43         4.84 o                         
   2  10   4          1.67         12.79         5.76 o                         
   3  10   4          8.12         -0.81         4.35 o                         
   4  10   4          0.03        -12.65         6.47 o                         
   5  10   4         13.45          3.99         5.87 o                         
 -17   0   5          5.91         -2.93         4.74 o                         
 -15   0   5         14.48          8.06         5.20 o                         
 -13   0   5        108.32         76.50        10.36 o                         
 -11   0   5        169.68        161.74        13.01 o                         
  -9   0   5         43.43         40.08         4.54 o                         
  -7   0   5          8.70          6.26         3.25 o                         
  -5   0   5       2656.47       2691.47        34.07 o                         
  -3   0   5        352.15        370.18         8.06 o                         
  -1   0   5       1694.56       1609.74        22.47 o                         
   1   0   5       7364.20       7568.15        33.19 o                         
   3   0   5       1015.54        859.99         9.34 o                         
   5   0   5        570.15        560.85         9.11 o                         
   7   0   5        651.36        677.35        14.87 o                         
   9   0   5        258.82        268.55         8.39 o                         
  11   0   5        129.78        126.87         6.59 o                         
  13   0   5        504.42        510.40        19.39 o                         
  15   0   5          9.67          7.74         4.74 o                         
  17   0   5          0.39          1.59         4.49 o                         
 -17   1   5          0.64         -8.38         6.86 o                         
 -16   1   5          1.84         -1.34         4.74 o                         
 -15   1   5         49.06         34.98         6.21 o                         
 -14   1   5          4.77          3.40         3.32 o                         
 -13   1   5          4.42          3.12         4.31 o                         
 -12   1   5          2.03          6.38         2.86 o                         
 -11   1   5          5.69          9.36         3.20 o                         
 -10   1   5        112.72        127.00        12.55 o                         
  -9   1   5        224.08        212.89         9.40 o                         
  -8   1   5        102.66        121.32         5.58 o                         
  -7   1   5         46.66         39.85         3.15 o                         
  -6   1   5        160.61        146.11         5.38 o                         
  -5   1   5        396.20        374.28         9.80 o                         
  -4   1   5       3027.97       3102.46        25.80 o                         
  -3   1   5        479.94        495.75        15.31 o                         
  -2   1   5        594.26        644.88         9.80 o                         
  -1   1   5       9155.11       9325.99        70.42 o                         
   0   1   5        313.09        276.40         6.23 o                         
   1   1   5      10414.51      10147.03        30.60 o                         
   2   1   5        850.37        739.51         7.42 o                         
   3   1   5        645.71        700.48         6.87 o                         
   4   1   5        305.38        320.69         4.81 o                         
   5   1   5        900.19        946.28         9.07 o                         
   6   1   5        646.61        649.95         8.16 o                         
   7   1   5        360.92        379.43         5.75 o                         
   8   1   5          0.59          1.53         0.89 o                         
   9   1   5        257.55        279.98         6.06 o                         
  10   1   5        143.95        158.90         4.89 o                         
  11   1   5        208.68        188.91         6.97 o                         
  12   1   5        204.38        198.44         7.48 o                         
  13   1   5         45.24         37.38         4.41 o                         
  14   1   5          5.04          1.81         3.45 o                         
  15   1   5        197.96        201.12        12.35 o                         
  16   1   5         24.55         18.31         6.04 o                         
  17   1   5          0.22         -5.05         5.97 o                         
 -18   2   5          1.54          0.11         4.28 o                         
 -17   2   5          0.05          2.02         3.30 o                         
 -16   2   5          0.43         -4.12         3.76 o                         
 -15   2   5          0.00         -3.79         3.55 o                         
 -14   2   5         93.58         76.48         7.75 o                         
 -13   2   5         18.93         18.51         4.36 o                         
 -12   2   5         11.36         10.14         3.48 o                         
 -11   2   5         26.58         35.21         5.14 o                         
 -10   2   5        258.02        249.46        15.95 o                         
  -9   2   5          0.40         -2.85         2.30 o                         
  -8   2   5        122.98        133.74         6.14 o                         
  -7   2   5         76.34         73.16         5.27 o                         
  -6   2   5        539.43        591.58        13.72 o                         
  -5   2   5        116.81        114.99         4.85 o                         
  -4   2   5        911.10        955.95        20.34 o                         
  -3   2   5        942.95        928.28        15.08 o                         
  -2   2   5        242.06        229.70         7.03 o                         
  -1   2   5       2117.22       2074.38        19.24 o                         
   0   2   5       1925.89       1959.17        16.59 o                         
   1   2   5          1.95          1.57         1.04 o                         
   2   2   5        677.26        638.93        18.83 o                         
   3   2   5        888.25        897.22        23.07 o                         
   4   2   5       1291.46       1241.46        46.78 o                         
   5   2   5        347.91        346.24         7.05 o                         
   6   2   5        703.12        712.87        10.67 o                         
   7   2   5        523.37        516.40         9.01 o                         
   8   2   5        167.09        192.57         5.94 o                         
   9   2   5          0.03          2.19         2.17 o                         
  10   2   5          1.31          0.79         1.72 o                         
  11   2   5         59.81         53.08         4.45 o                         
  12   2   5        401.07        372.82        11.65 o                         
  13   2   5         98.73        106.16         8.85 o                         
  14   2   5          2.89         -6.82         4.07 o                         
  15   2   5          3.65          2.28         3.73 o                         
  16   2   5          0.00         -1.20         3.78 o                         
  17   2   5          8.58         -1.45         3.37 o                         
 -18   3   5          3.70          8.13         5.73 o                         
 -17   3   5          5.28         16.44         7.00 o                         
 -16   3   5         27.80         27.88         5.57 o                         
 -15   3   5          1.52          6.51         3.66 o                         
 -14   3   5         34.94         40.91         5.87 o                         
 -13   3   5          0.00         11.60         4.15 o                         
 -12   3   5         67.86         60.70         8.94 o                         
 -11   3   5          3.92          1.24         3.71 o                         
 -10   3   5        494.81        476.70        21.84 o                         
  -9   3   5          9.72         17.21         4.84 o                         
  -8   3   5         85.34         78.62         5.00 o                         
  -7   3   5        324.32        358.00         9.89 o                         
  -6   3   5        211.53        207.02         9.40 o                         
  -5   3   5        187.90        171.16         6.30 o                         
  -4   3   5       1790.12       1815.17        19.26 o                         
  -3   3   5        136.02        119.51         6.00 o                         
  -2   3   5        205.48        221.59         9.36 o                         
  -1   3   5        226.18        274.96         7.85 o                         
   0   3   5       6654.88       6710.51       123.39 o                         
   1   3   5          9.81          7.65         1.10 o                         
   2   3   5       3025.69       3034.01        45.74 o                         
   3   3   5        559.94        683.04        22.39 o                         
   4   3   5        440.61        529.35        20.29 o                         
   5   3   5        229.62        279.17        15.35 o                         
   6   3   5        239.01        255.20         4.26 o                         
   7   3   5         46.65         54.10         3.24 o                         
   8   3   5         13.75         12.57         1.86 o                         
   9   3   5          0.50          3.15         2.00 o                         
  10   3   5        285.64        301.30        10.94 o                         
  11   3   5         34.84         36.82         4.35 o                         
  12   3   5        138.94        134.94         8.32 o                         
  13   3   5         48.38         50.35         6.87 o                         
  14   3   5        132.23        128.89        10.46 o                         
  15   3   5         15.12         28.88         5.68 o                         
  16   3   5          3.34          9.85         4.25 o                         
 -17   4   5         33.28         40.90         9.08 o                         
 -16   4   5         19.64         21.05         5.28 o                         
 -15   4   5         45.67         64.00         7.58 o                         
 -14   4   5         42.62         51.22         8.98 o                         
 -13   4   5          0.31          6.57         5.23 o                         
 -12   4   5          2.98         -0.21         3.61 o                         
 -11   4   5         26.83         16.58         4.91 o                         
 -10   4   5        396.59        410.57        20.80 o                         
  -9   4   5         52.72         56.17         7.88 o                         
  -8   4   5        155.75        167.78        12.76 o                         
  -7   4   5        243.12        235.98         9.52 o                         
  -6   4   5         42.08         41.59         3.65 o                         
  -5   4   5         58.28         60.10         3.55 o                         
  -4   4   5         98.99        100.48         4.75 o                         
  -3   4   5        370.29        373.06         7.75 o                         
  -2   4   5         90.15        124.63         4.33 o                         
  -1   4   5        512.97        524.26         9.38 o                         
   0   4   5         25.03         30.35         2.41 o                         
   1   4   5        724.71        748.84        19.98 o                         
   2   4   5        575.62        597.32        22.13 o                         
   3   4   5        332.76        316.94        16.63 o                         
   4   4   5        639.81        638.31        24.30 o                         
   5   4   5         55.48         50.02         5.27 o                         
   6   4   5         15.63         16.51         5.23 o                         
   7   4   5        126.74        119.57         2.96 o                         
   8   4   5         56.33         53.37         2.50 o                         
   9   4   5          2.05          5.94         1.32 o                         
  10   4   5         10.28         11.06         1.76 o                         
  11   4   5         26.72         33.50         3.85 o                         
  12   4   5        160.98        186.32         8.99 o                         
  13   4   5         27.97         33.30         8.87 o                         
  14   4   5          2.66          7.46         6.19 o                         
  15   4   5         53.83         73.28         8.62 o                         
  16   4   5          5.40         13.32         5.48 o                         
 -16   5   5          7.15         -7.32         4.67 o                         
 -15   5   5          2.28          7.85         4.59 o                         
 -14   5   5          3.10         16.93         6.36 o                         
 -13   5   5          5.38          9.01         4.49 o                         
 -12   5   5         12.89         22.16         6.15 o                         
 -11   5   5          6.48          5.44         3.68 o                         
 -10   5   5        453.00        413.53        21.09 o                         
  -9   5   5         67.51         60.92         6.42 o                         
  -8   5   5        401.95        406.36        14.73 o                         
  -7   5   5        138.64        152.40         8.78 o                         
  -6   5   5        155.68        168.79         6.31 o                         
  -5   5   5          6.59          9.42         2.02 o                         
  -4   5   5          0.85          3.39         1.39 o                         
  -3   5   5          0.02         -1.12         1.24 o                         
  -2   5   5         12.25          9.70         1.57 o                         
  -1   5   5        141.26        146.68         4.84 o                         
   0   5   5         47.79         55.26         2.88 o                         
   1   5   5        391.19        395.14         6.66 o                         
   2   5   5          0.71          0.70         0.52 o                         
   3   5   5          8.53         12.48         4.70 o                         
   4   5   5        140.93        128.74        12.16 o                         
   5   5   5         33.54         26.05         6.12 o                         
   6   5   5         45.20         42.84         8.38 o                         
   7   5   5         12.93         18.77         6.89 o                         
   8   5   5        164.56        155.68        15.27 o                         
   9   5   5         10.28         11.15         2.15 o                         
  10   5   5         11.18          7.63         5.02 o                         
  11   5   5         12.71         19.23         6.79 o                         
  12   5   5         12.08          7.60         5.37 o                         
  13   5   5         12.08         10.43         6.64 o                         
  14   5   5          4.30         10.53         5.30 o                         
 -14   6   5         18.02         13.29         5.51 o                         
 -13   6   5          2.17         -0.11         4.03 o                         
 -12   6   5         15.65         10.11         5.09 o                         
 -11   6   5         11.44          6.54         4.67 o                         
 -10   6   5          0.32          1.33         4.15 o                         
  -9   6   5        217.21        196.01        11.18 o                         
  -8   6   5         10.21          8.18         5.58 o                         
  -7   6   5         31.22         45.25         5.72 o                         
  -6   6   5         29.85         29.20         4.58 o                         
  -5   6   5        104.41        125.64         6.62 o                         
  -4   6   5         37.72         36.81         3.68 o                         
  -3   6   5        164.51        173.01         7.13 o                         
  -2   6   5         66.35         59.12         4.81 o                         
  -1   6   5         31.13         35.50         3.13 o                         
   0   6   5          4.67          4.57         1.68 o                         
   1   6   5       1154.83       1170.94        13.92 o                         
   2   6   5          7.07          7.95         1.27 o                         
   3   6   5          1.27         -0.36         0.71 o                         
   4   6   5         32.61         30.05         6.33 o                         
   5   6   5          3.26          4.28         3.99 o                         
   6   6   5         62.98         46.56         8.73 o                         
   7   6   5        274.64        250.08        19.13 o                         
   8   6   5         10.54          1.56         4.81 o                         
   9   6   5         45.02         53.30        10.18 o                         
  10   6   5          0.40        -15.13         6.11 o                         
  11   6   5          1.10         -0.49         4.24 o                         
  12   6   5          0.02          0.74         4.10 o                         
  13   6   5          5.85         -4.52         5.69 o                         
 -12   7   5          2.42          0.64         3.39 o                         
 -11   7   5          4.73          6.86         4.21 o                         
 -10   7   5          2.28          1.67         2.59 o                         
  -9   7   5         48.29         43.26         9.83 o                         
  -8   7   5          0.05          2.86         2.71 o                         
  -7   7   5         23.49         15.87         7.58 o                         
  -6   7   5         35.82         48.94         5.56 o                         
  -5   7   5         40.84         36.97         4.83 o                         
  -4   7   5          1.37          4.44         3.32 o                         
  -3   7   5         18.82         27.34         3.27 o                         
  -2   7   5         16.96         11.62         2.83 o                         
  -1   7   5        119.77        127.57         6.00 o                         
   0   7   5        192.37        185.84         6.69 o                         
   1   7   5        356.06        349.94         9.98 o                         
   2   7   5          2.84         -0.32         1.42 o                         
   3   7   5         59.29         53.93         2.51 o                         
   4   7   5          1.11          7.53         5.55 o                         
   5   7   5          4.19          0.60         4.42 o                         
   6   7   5         23.82         31.42         8.45 o                         
   7   7   5         65.17         78.72        11.74 o                         
   8   7   5         51.67         48.07        10.04 o                         
   9   7   5          1.30          4.70         5.44 o                         
  10   7   5          1.16          5.48         5.34 o                         
  11   7   5          2.70         -1.27         4.84 o                         
 -10   8   5          0.60         -2.51         4.21 o                         
  -9   8   5          0.12          0.60         4.75 o                         
  -8   8   5          0.01          1.77         6.68 o                         
  -7   8   5         23.90         17.66         4.13 o                         
  -6   8   5          0.69          0.43         2.59 o                         
  -5   8   5          0.01          1.71         4.03 o                         
  -4   8   5          3.63          5.19         3.98 o                         
  -3   8   5         22.04         16.27         3.34 o                         
  -2   8   5         96.20        110.67         7.77 o                         
  -1   8   5        105.21        112.23         7.63 o                         
   0   8   5         12.12         10.50         2.57 o                         
   1   8   5         13.06         17.50         6.54 o                         
   2   8   5         37.94         46.66         9.05 o                         
   3   8   5         76.09         93.89        12.76 o                         
   4   8   5          1.40         -0.14         4.67 o                         
   5   8   5          4.18          3.82         5.12 o                         
   6   8   5          0.01        -13.11         7.35 o                         
   7   8   5         33.89         39.20         9.30 o                         
   8   8   5          0.13          5.44         5.87 o                         
   9   8   5          7.74          3.82         5.30 o                         
  -9   9   5          5.77         -4.45         5.02 o                         
  -8   9   5          0.40          2.86         3.99 o                         
  -7   9   5         18.38         23.15         7.10 o                         
  -6   9   5          1.22          2.54         4.06 o                         
  -5   9   5          4.97          8.20         5.51 o                         
  -4   9   5          0.13         -2.97         4.84 o                         
  -3   9   5          9.44          7.71         3.53 o                         
  -2   9   5          1.80          2.62         3.43 o                         
  -1   9   5          1.33          7.25         5.80 o                         
   0   9   5          0.02          1.84         3.43 o                         
   1   9   5         27.86         26.97         7.32 o                         
   2   9   5         13.97         17.85         7.07 o                         
   3   9   5          0.01         -4.56         5.97 o                         
   4   9   5         10.40          5.69         4.67 o                         
   5   9   5         46.91         66.21        12.02 o                         
   6   9   5          2.02          6.57         5.27 o                         
   7   9   5         11.79         15.23         6.11 o                         
  -1  10   5          2.06          2.23         3.46 o                         
   0  10   5          3.52         10.18         6.19 o                         
   1  10   5          2.22         -3.15         4.70 o                         
   2  10   5          9.80          4.14         4.59 o                         
   3  10   5          7.31         22.16         8.66 o                         
   4  10   5          6.17         21.38         8.13 o                         
 -16   0   6          2.35          1.87         4.67 o                         
 -14   0   6        275.02        316.27        21.01 o                         
 -12   0   6        150.36        134.32        12.52 o                         
 -10   0   6          0.07         -0.35         3.71 o                         
  -8   0   6        125.39        136.20        10.01 o                         
  -6   0   6        927.24        943.92        22.21 o                         
  -4   0   6         56.97         69.42         3.94 o                         
  -2   0   6      13336.02      13471.86        40.56 o                         
   0   0   6      32763.34      35232.14        83.66 o                         
   2   0   6       1217.84       1144.52        10.14 o                         
   4   0   6        784.15        840.86        10.54 o                         
   6   0   6       1103.46       1009.38        14.12 o                         
   8   0   6          9.82          6.63         1.64 o                         
  10   0   6        224.96        211.90         7.97 o                         
  12   0   6         92.77         81.12         7.15 o                         
  14   0   6          8.46         13.30         4.03 o                         
  16   0   6         29.82         23.51         7.00 o                         
 -17   1   6          0.03         -4.38         5.30 o                         
 -16   1   6          8.93          8.24         4.38 o                         
 -15   1   6         58.85         68.15        10.82 o                         
 -14   1   6          4.55         -4.39         3.88 o                         
 -13   1   6          0.49          1.62         4.72 o                         
 -12   1   6          3.06         -3.17         3.32 o                         
 -11   1   6          0.85          0.72         2.66 o                         
 -10   1   6         45.68         35.88         4.63 o                         
  -9   1   6          4.79          2.54         2.39 o                         
  -8   1   6        775.64        731.55        13.68 o                         
  -7   1   6        426.18        493.98         9.04 o                         
  -6   1   6        137.29        127.29         6.33 o                         
  -5   1   6        377.39        397.86        10.28 o                         
  -4   1   6          1.23          4.27         1.77 o                         
  -3   1   6       1220.83       1206.67        15.02 o                         
  -2   1   6       4530.10       4296.65        22.07 o                         
  -1   1   6       6563.66       6242.98        56.34 o                         
   0   1   6       4978.94       4784.77        39.85 o                         
   1   1   6         22.86         51.77         5.23 o                         
   2   1   6        904.80        826.67         7.41 o                         
   3   1   6       4692.23       4510.01        17.45 o                         
   4   1   6        429.03        454.91         5.97 o                         
   5   1   6          9.52         13.37         1.73 o                         
   6   1   6       1159.77       1257.53        10.56 o                         
   7   1   6         87.48         90.23         3.11 o                         
   8   1   6         70.19         74.53         3.04 o                         
   9   1   6        214.63        221.28         5.46 o                         
  10   1   6         32.52         31.45         2.35 o                         
  11   1   6        953.62        949.40        13.41 o                         
  12   1   6         23.78         22.90         3.07 o                         
  13   1   6          0.46          0.92         4.42 o                         
  14   1   6          0.70         -1.48         3.10 o                         
  15   1   6         26.99         22.77         4.98 o                         
  16   1   6          0.57         -0.60         3.42 o                         
  17   1   6          5.13         -0.85         4.88 o                         
 -17   2   6          3.33          1.81         5.69 o                         
 -16   2   6          0.34          2.63         4.67 o                         
 -15   2   6          7.28          9.01         7.62 o                         
 -14   2   6         31.27         21.18         6.49 o                         
 -13   2   6         43.60         52.26         7.26 o                         
 -12   2   6         22.15         16.43         3.89 o                         
 -11   2   6        193.50        180.10        10.21 o                         
 -10   2   6        211.14        191.08         9.94 o                         
  -9   2   6        152.87        146.44         8.23 o                         
  -8   2   6        263.09        263.08         8.72 o                         
  -7   2   6        350.96        362.50         9.67 o                         
  -6   2   6        704.08        674.61        12.49 o                         
  -5   2   6        795.87        765.60        12.50 o                         
  -4   2   6       1153.08       1203.02        23.89 o                         
  -3   2   6       5492.41       5582.90        38.36 o                         
  -2   2   6        608.11        570.20        13.70 o                         
  -1   2   6        610.74        613.95        18.75 o                         
   0   2   6       1164.79       1145.11        23.12 o                         
   1   2   6       3039.68       2778.11        33.49 o                         
   2   2   6       1155.48       1087.88        47.86 o                         
   3   2   6        959.69        865.16        15.17 o                         
   4   2   6         30.39         31.68         1.42 o                         
   5   2   6         53.67         50.28         2.08 o                         
   6   2   6       1493.15       1548.33        11.86 o                         
   7   2   6         12.78         14.27         1.49 o                         
   8   2   6          0.00          0.04         1.07 o                         
   9   2   6        125.03        123.87         5.75 o                         
  10   2   6         46.69         45.85         5.19 o                         
  11   2   6        314.81        329.34        10.37 o                         
  12   2   6         45.56         62.22         5.11 o                         
  13   2   6        103.43        110.09         9.01 o                         
  14   2   6         15.45         10.98         3.98 o                         
  15   2   6         18.97         25.03         5.10 o                         
  16   2   6          2.11          5.65         3.52 o                         
  17   2   6          8.46          8.06         4.72 o                         
 -17   3   6          0.59          4.38         5.44 o                         
 -16   3   6          1.02          5.60         3.96 o                         
 -15   3   6         32.46         36.34        11.51 o                         
 -14   3   6          1.47          0.81         3.01 o                         
 -13   3   6         51.73         69.57         7.21 o                         
 -12   3   6         53.55         52.56         8.41 o                         
 -11   3   6         86.09         94.00        10.85 o                         
 -10   3   6        270.51        261.48        16.80 o                         
  -9   3   6        484.83        476.57        21.62 o                         
  -8   3   6         94.86         95.78         6.69 o                         
  -7   3   6        214.60        221.75         7.94 o                         
  -6   3   6         49.36         53.99         3.95 o                         
  -5   3   6        829.25        803.72        13.85 o                         
  -4   3   6        404.76        446.34         9.90 o                         
  -3   3   6       2414.46       2473.45        27.06 o                         
  -2   3   6        410.92        337.97         9.53 o                         
  -1   3   6        512.39        449.51        14.31 o                         
   0   3   6        631.08        643.72        10.99 o                         
   1   3   6        183.65        173.41         3.37 o                         
   2   3   6        399.07        367.28        16.92 o                         
   3   3   6        610.96        606.60        21.75 o                         
   4   3   6         21.69         12.30         4.56 o                         
   5   3   6        506.96        479.81        20.57 o                         
   6   3   6          0.01         -0.09         0.38 o                         
   7   3   6        247.62        241.39         6.24 o                         
   8   3   6          2.47          1.72         0.96 o                         
   9   3   6         42.81         54.09         4.39 o                         
  10   3   6         21.52         22.43         3.33 o                         
  11   3   6        112.76        110.49         9.47 o                         
  12   3   6         77.93         97.93         8.66 o                         
  13   3   6        116.59        101.84         9.02 o                         
  14   3   6          0.16          2.23         4.29 o                         
  15   3   6          2.68          5.74         4.00 o                         
  16   3   6          5.80          7.08         7.44 o                         
 -17   4   6          5.47         -1.98         4.52 o                         
 -16   4   6          0.06         -5.65         4.82 o                         
 -15   4   6          5.22          1.82         6.50 o                         
 -14   4   6         25.57         25.84         7.25 o                         
 -13   4   6         35.40         41.57         8.17 o                         
 -12   4   6         11.77         11.03         5.02 o                         
 -11   4   6          1.63         -0.46         4.35 o                         
 -10   4   6        268.96        247.46        16.73 o                         
  -9   4   6         59.50         62.36         8.63 o                         
  -8   4   6          9.95          6.22         4.06 o                         
  -7   4   6          0.58          4.86         3.18 o                         
  -6   4   6         32.99         34.93         4.32 o                         
  -5   4   6        244.56        228.92         7.94 o                         
  -4   4   6        580.29        609.05        12.37 o                         
  -3   4   6        126.33        127.65         5.58 o                         
  -2   4   6        600.72        614.25        11.65 o                         
  -1   4   6        218.51        232.47         6.90 o                         
   0   4   6        801.52        817.41        16.24 o                         
   1   4   6        149.02        167.82         5.07 o                         
   2   4   6          5.49          5.44         3.78 o                         
   3   4   6          0.15         -2.12         3.39 o                         
   4   4   6        129.02        118.31         7.69 o                         
   5   4   6        147.47        150.21        12.76 o                         
   6   4   6         16.81         14.92         4.77 o                         
   7   4   6         13.97         18.38         5.55 o                         
   8   4   6         74.43         63.23         3.00 o                         
   9   4   6         93.33         71.77         3.01 o                         
  10   4   6         25.33         33.00         2.40 o                         
  11   4   6          0.39          1.54         1.82 o                         
  12   4   6         66.62         60.06        10.71 o                         
  13   4   6         31.95         18.88         7.07 o                         
  14   4   6          1.14          1.67         3.32 o                         
  15   4   6          1.62          6.78         4.75 o                         
  16   4   6          2.31         15.30         7.21 o                         
 -16   5   6          1.33          9.83         5.27 o                         
 -15   5   6         21.12         28.14         7.35 o                         
 -14   5   6         26.41         33.12         7.74 o                         
 -13   5   6          0.34         12.72         5.44 o                         
 -12   5   6         29.83         46.69         8.45 o                         
 -11   5   6         20.98          6.75         4.14 o                         
 -10   5   6         37.63         35.81         7.35 o                         
  -9   5   6        121.94        127.88        12.41 o                         
  -8   5   6         22.77         29.34         6.93 o                         
  -7   5   6          6.25         10.78         4.67 o                         
  -6   5   6          0.84         -3.73         3.00 o                         
  -5   5   6         26.19         27.02         3.24 o                         
  -4   5   6          0.02         -1.25         1.39 o                         
  -3   5   6         47.99         38.02         4.01 o                         
  -2   5   6         28.50         28.38         2.38 o                         
  -1   5   6         20.17         29.99         2.81 o                         
   0   5   6        477.16        481.68        10.07 o                         
   1   5   6         35.41         32.98         2.57 o                         
   2   5   6          1.85          5.27         3.61 o                         
   3   5   6         26.61         23.36         5.73 o                         
   4   5   6        194.27        200.97        15.38 o                         
   5   5   6        470.56        468.05        23.89 o                         
   6   5   6        329.53        316.14        20.20 o                         
   7   5   6        185.55        184.62        16.09 o                         
   8   5   6        163.87        149.46        15.17 o                         
   9   5   6        134.72        132.44        14.39 o                         
  10   5   6          2.27          3.15         4.91 o                         
  11   5   6         37.58         34.89         8.59 o                         
  12   5   6          1.08          4.81         5.69 o                         
  13   5   6         22.38         23.72         7.88 o                         
  14   5   6          1.92         -0.88         5.30 o                         
 -15   6   6          0.41         -7.42         5.34 o                         
 -14   6   6          3.70         10.04         5.80 o                         
 -13   6   6         18.52         12.55         5.58 o                         
 -12   6   6          3.01         -0.18         3.61 o                         
 -11   6   6          0.05          7.32         4.67 o                         
 -10   6   6          1.92         -6.15         4.45 o                         
  -9   6   6          0.84          0.81         3.61 o                         
  -8   6   6         70.28         67.84         9.69 o                         
  -7   6   6         54.61         45.58         5.64 o                         
  -6   6   6         61.12         57.30         7.09 o                         
  -5   6   6         43.02         40.26         3.90 o                         
  -4   6   6         49.28         43.43         3.94 o                         
  -3   6   6          2.27          1.94         1.77 o                         
  -2   6   6        335.38        344.63         9.36 o                         
  -1   6   6        227.23        216.62         7.00 o                         
   0   6   6        485.13        536.44        10.97 o                         
   1   6   6          0.10          2.96         1.52 o                         
   2   6   6          0.10          0.82         1.94 o                         
   3   6   6        348.00        317.85        20.41 o                         
   4   6   6         35.53         35.35         7.56 o                         
   5   6   6          4.73          0.95         4.38 o                         
   6   6   6         43.16         58.47         9.93 o                         
   7   6   6          4.65         17.53         6.57 o                         
   8   6   6          6.68          1.48         4.98 o                         
   9   6   6          1.54         -3.00         4.81 o                         
  10   6   6         10.30          5.44         5.69 o                         
  11   6   6         50.89         66.45        12.02 o                         
  12   6   6         13.65         17.50         7.92 o                         
  13   6   6          7.05          2.05         5.48 o                         
 -12   7   6          0.00         -2.54         3.82 o                         
 -11   7   6          0.40         -5.58         4.21 o                         
 -10   7   6         13.35         17.88         5.66 o                         
  -9   7   6          0.37          5.80         4.63 o                         
  -8   7   6          0.20          1.50         3.98 o                         
  -7   7   6         53.16         58.66         7.64 o                         
  -6   7   6          0.08         -2.67         2.70 o                         
  -5   7   6          0.05          0.14         2.53 o                         
  -4   7   6         52.34         63.57         9.42 o                         
  -3   7   6         66.12         48.36         4.12 o                         
  -2   7   6         30.03         34.81         3.42 o                         
  -1   7   6         75.28         77.76         4.61 o                         
   0   7   6         68.72         84.74         4.37 o                         
   1   7   6         21.03         24.09         5.67 o                         
   2   7   6        163.39        157.31        14.85 o                         
   3   7   6          8.80         20.96         6.43 o                         
   4   7   6         92.35         82.97        11.95 o                         
   5   7   6         50.79         56.91        10.00 o                         
   6   7   6          1.26          1.48         4.74 o                         
   7   7   6          3.14         -4.98         4.95 o                         
   8   7   6         15.96         15.48         6.82 o                         
   9   7   6          6.76         11.88         5.94 o                         
  10   7   6         10.49         12.90         5.83 o                         
  11   7   6          9.79         10.07         5.83 o                         
  -9   8   6          1.77         -4.98         3.78 o                         
  -8   8   6          1.49          4.67         4.49 o                         
  -7   8   6          2.49         -1.54         2.71 o                         
  -6   8   6          9.02          5.89         2.84 o                         
  -5   8   6         23.34         21.77         4.41 o                         
  -4   8   6          0.00         -2.16         2.54 o                         
  -3   8   6         44.57         46.38         5.34 o                         
  -2   8   6         19.17         18.20         3.52 o                         
  -1   8   6         23.00         18.56         6.40 o                         
   0   8   6          0.01          2.12         3.68 o                         
   1   8   6         21.00         19.44         7.60 o                         
   2   8   6         70.28         83.81        12.02 o                         
   3   8   6         34.94         26.93         7.67 o                         
   4   8   6         15.51         15.02         6.54 o                         
   5   8   6          2.61         -3.22         5.48 o                         
   6   8   6         16.67         18.56         7.42 o                         
   7   8   6          2.25          2.86         4.45 o                         
   8   8   6          5.11          6.11         5.51 o                         
   9   8   6          0.87         -0.07         5.12 o                         
  -6   9   6          1.62         16.51         5.80 o                         
  -5   9   6          0.39         -6.15         4.42 o                         
  -4   9   6         13.04         18.10         6.79 o                         
  -3   9   6          8.97         10.46         4.95 o                         
  -2   9   6          0.10          0.53         3.61 o                         
  -1   9   6          2.14          1.94         3.61 o                         
   0   9   6          6.39         -2.58         4.28 o                         
   1   9   6          0.00          3.39         4.95 o                         
   2   9   6          4.10          0.99         4.24 o                         
   3   9   6          0.94         14.70         7.07 o                         
   4   9   6          2.65        -10.07         5.87 o                         
   5   9   6         19.69         31.81         9.26 o                         
   6   9   6          2.91         10.78         6.89 o                         
  -2  10   6          3.33          8.91         5.55 o                         
  -1  10   6          0.70          0.35         3.89 o                         
   0  10   6         21.26         24.11         8.45 o                         
   1  10   6          8.92         17.74         7.67 o                         
   2  10   6          0.09         -6.43         5.66 o                         
   3  10   6          0.30        -15.34         6.93 o                         
 -17   0   7         15.08         16.29         6.36 o                         
 -15   0   7          3.83         -3.25         4.52 o                         
 -13   0   7        226.98        200.47        16.20 o                         
 -11   0   7        632.67        587.14        24.57 o                         
  -9   0   7        145.83        146.25        11.14 o                         
  -7   0   7        409.64        419.49        16.10 o                         
  -5   0   7       1734.74       1715.36        21.11 o                         
  -3   0   7       4325.96       4299.34        26.87 o                         
  -1   0   7         40.17         50.93         3.44 o                         
   1   0   7        509.54        565.44        10.66 o                         
   3   0   7       3970.36       3924.43        21.84 o                         
   5   0   7        269.39        250.46         6.39 o                         
   7   0   7        146.20        154.20         5.79 o                         
   9   0   7          1.70          0.73         1.68 o                         
  11   0   7        153.49        143.09         7.08 o                         
  13   0   7          0.35         -1.51         2.76 o                         
  15   0   7         18.71         21.74         4.66 o                         
  17   0   7         14.56         12.44         6.82 o                         
 -17   1   7         26.83         25.68         5.34 o                         
 -16   1   7         35.24         34.43         8.13 o                         
 -15   1   7          3.48         10.18         4.49 o                         
 -14   1   7        111.92         93.72        11.84 o                         
 -13   1   7        207.41        191.04        11.38 o                         
 -12   1   7        160.73        167.09        10.15 o                         
 -11   1   7         84.15         86.25         9.47 o                         
 -10   1   7         88.41        100.99         6.08 o                         
  -9   1   7          0.24          2.96         3.11 o                         
  -8   1   7        188.65        191.25         6.26 o                         
  -7   1   7         42.02         41.00         3.38 o                         
  -6   1   7          2.05          7.43         1.84 o                         
  -5   1   7        607.66        617.55        12.96 o                         
  -4   1   7         65.33         66.60         4.84 o                         
  -3   1   7        143.42        146.09         4.57 o                         
  -2   1   7        116.34        118.74         3.77 o                         
  -1   1   7         79.07         68.98         4.19 o                         
   0   1   7         19.14         19.14         2.70 o                         
   1   1   7        261.13        246.57         5.43 o                         
   2   1   7         22.52         28.28         1.47 o                         
   3   1   7       1369.82       1403.64        10.13 o                         
   4   1   7        194.07        205.87         4.20 o                         
   5   1   7        241.58        224.71         4.70 o                         
   6   1   7         98.24         99.81         3.10 o                         
   7   1   7         52.62         46.41         2.34 o                         
   8   1   7          8.75          9.23         1.50 o                         
   9   1   7        515.98        531.15         9.20 o                         
  10   1   7          6.38          4.10         3.08 o                         
  11   1   7          0.17          4.30         3.15 o                         
  12   1   7         96.01         99.36         5.35 o                         
  13   1   7          1.78          0.29         3.85 o                         
  14   1   7         83.46         98.99         8.61 o                         
  15   1   7          0.04          0.78         2.89 o                         
  16   1   7          3.03         -1.69         7.03 o                         
  17   1   7          3.97          3.71         4.63 o                         
 -17   2   7          1.33         -3.35         6.27 o                         
 -16   2   7         16.40         15.54         4.61 o                         
 -15   2   7         23.12         28.52        10.04 o                         
 -14   2   7          5.57          1.64         3.43 o                         
 -13   2   7        178.96        189.97        11.46 o                         
 -12   2   7        260.79        242.91        12.44 o                         
 -11   2   7        258.73        272.79        12.57 o                         
 -10   2   7          5.58          9.56         3.36 o                         
  -9   2   7         15.70         15.30         3.35 o                         
  -8   2   7         30.72         35.87         3.55 o                         
  -7   2   7        278.45        299.26         8.99 o                         
  -6   2   7          7.47         12.29         2.30 o                         
  -5   2   7        220.25        190.78         6.45 o                         
  -4   2   7       1531.52       1572.64        17.16 o                         
  -3   2   7        130.29        120.40         6.05 o                         
  -2   2   7        262.76        253.42        12.84 o                         
  -1   2   7          0.24          3.40         1.82 o                         
   0   2   7        221.02        243.56         6.84 o                         
   1   2   7          2.18          3.21         1.18 o                         
   2   2   7         22.40         30.05         2.44 o                         
   3   2   7        381.82        386.22         5.30 o                         
   4   2   7        421.38        408.16         5.33 o                         
   5   2   7        154.33        166.79         3.61 o                         
   6   2   7        121.28        138.48         3.64 o                         
   7   2   7        236.04        233.83         5.17 o                         
   8   2   7        136.31        131.18         4.21 o                         
   9   2   7        285.62        302.18         8.88 o                         
  10   2   7        443.27        439.54        11.38 o                         
  11   2   7        372.89        382.11        11.14 o                         
  12   2   7        238.88        242.56         9.40 o                         
  13   2   7         14.98         22.06         4.91 o                         
  14   2   7         15.15         11.53         4.53 o                         
  15   2   7          2.29          3.83         3.36 o                         
  16   2   7          8.17          8.32         4.15 o                         
  17   2   7          0.49         -5.65        21.37 o                         
 -17   3   7          1.63          2.69         5.80 o                         
 -16   3   7         30.08         39.09         6.28 o                         
 -15   3   7         19.91         22.59         4.94 o                         
 -14   3   7         23.55         21.28         4.82 o                         
 -13   3   7          3.11          3.75         3.32 o                         
 -12   3   7         88.83         78.44        10.61 o                         
 -11   3   7          7.06          1.48         3.89 o                         
 -10   3   7          9.04          8.84         4.42 o                         
  -9   3   7         22.97         20.11         5.83 o                         
  -8   3   7         97.62         92.27         6.66 o                         
  -7   3   7         16.64         19.57         2.75 o                         
  -6   3   7       1711.90       1701.78        21.19 o                         
  -5   3   7          3.72          3.58         1.90 o                         
  -4   3   7          0.13          1.44         1.38 o                         
  -3   3   7         28.22         21.15         3.11 o                         
  -2   3   7         90.31        104.85         5.62 o                         
  -1   3   7         34.50         32.33         3.13 o                         
   0   3   7         35.68         43.34         2.36 o                         
   1   3   7        467.21        467.02        11.02 o                         
   2   3   7         49.18         51.08         6.68 o                         
   3   3   7         12.36          2.83         3.29 o                         
   4   3   7          0.00         -0.95         4.21 o                         
   5   3   7        237.42        238.51        15.00 o                         
   6   3   7        434.51        454.46        11.47 o                         
   7   3   7        288.80        279.60         6.89 o                         
   8   3   7         56.02         40.42         3.26 o                         
   9   3   7          8.23          7.14         2.65 o                         
  10   3   7        124.38        126.66         6.86 o                         
  11   3   7         86.96         76.12        11.81 o                         
  12   3   7        212.44        218.86        12.41 o                         
  13   3   7          0.16         -1.00         7.32 o                         
  14   3   7         27.90         26.57         5.24 o                         
  15   3   7          5.81          7.09         3.80 o                         
  16   3   7          1.13          6.02         4.04 o                         
 -17   4   7         15.71         30.75         8.38 o                         
 -16   4   7          0.09          3.48         3.61 o                         
 -15   4   7         25.06         39.51         6.66 o                         
 -14   4   7         31.64         36.13         6.10 o                         
 -13   4   7         26.00         23.01         7.00 o                         
 -12   4   7          2.40          6.33         5.12 o                         
 -11   4   7        154.10        151.75        14.18 o                         
 -10   4   7         97.09         79.54        10.15 o                         
  -9   4   7        123.13        129.47        12.37 o                         
  -8   4   7        330.63        299.62        17.97 o                         
  -7   4   7        762.92        727.50        26.99 o                         
  -6   4   7        189.33        196.92         9.61 o                         
  -5   4   7        495.76        477.14        11.73 o                         
  -4   4   7        347.99        367.68         9.93 o                         
  -3   4   7         21.83         21.48         2.60 o                         
  -2   4   7         26.36         36.04         3.06 o                         
  -1   4   7         99.41        101.74         4.71 o                         
   0   4   7         19.63         11.28         1.77 o                         
   1   4   7        350.70        352.77         5.19 o                         
   2   4   7        139.01        127.15        11.21 o                         
   3   4   7        562.69        578.04        37.42 o                         
   4   4   7        131.50        138.11        12.30 o                         
   5   4   7        116.26        118.23        11.56 o                         
   6   4   7         83.75         89.05        10.54 o                         
   7   4   7         11.42          3.75         4.67 o                         
   8   4   7        386.13        372.68        22.08 o                         
   9   4   7         17.96         12.37         1.11 o                         
  10   4   7          9.54          8.78         1.87 o                         
  11   4   7          4.49         -1.98         3.96 o                         
  12   4   7        126.66        156.76        16.12 o                         
  13   4   7         34.35         43.30         9.12 o                         
  14   4   7         16.30          0.50         3.56 o                         
  15   4   7          6.95         12.24         6.15 o                         
  16   4   7          8.84          7.39         5.58 o                         
 -16   5   7          3.48          1.77         5.66 o                         
 -15   5   7          4.90          6.54         5.51 o                         
 -14   5   7          4.58          9.40         6.22 o                         
 -13   5   7          2.21          6.57         5.02 o                         
 -12   5   7          2.07          1.98         3.68 o                         
 -11   5   7         12.55         12.37         5.41 o                         
 -10   5   7          2.17         -3.99         4.70 o                         
  -9   5   7         43.48         52.07         8.84 o                         
  -8   5   7        742.02        818.24        30.41 o                         
  -7   5   7         36.90         38.28         7.14 o                         
  -6   5   7          5.74          2.26         3.75 o                         
  -5   5   7          1.96         -7.38         5.07 o                         
  -4   5   7        310.04        312.85        11.88 o                         
  -3   5   7          7.45          8.40         2.50 o                         
  -2   5   7        146.15        144.90         7.43 o                         
  -1   5   7         16.53         17.42         2.72 o                         
   0   5   7        201.03        217.89        10.61 o                         
   1   5   7         10.55          9.34         3.96 o                         
   2   5   7         17.52         26.37         6.50 o                         
   3   5   7        159.06        153.53        13.51 o                         
   4   5   7          0.36          0.81         4.28 o                         
   5   5   7          2.82          4.45         4.24 o                         
   6   5   7          1.47          5.23         4.52 o                         
   7   5   7          7.80          2.12         4.03 o                         
   8   5   7        278.68        269.99        20.44 o                         
   9   5   7         54.99         38.46         8.94 o                         
  10   5   7          7.40          1.17         4.67 o                         
  11   5   7          0.50         -1.38         5.27 o                         
  12   5   7         59.89         44.75         9.65 o                         
  13   5   7          0.53         -0.92         3.92 o                         
  14   5   7          0.70          1.56         4.21 o                         
  15   5   7         11.90         33.68         9.54 o                         
 -15   6   7          0.42          0.74         4.28 o                         
 -14   6   7          0.65         -3.57         3.96 o                         
 -13   6   7          5.15          9.01         5.09 o                         
 -12   6   7          5.07          0.49         3.75 o                         
 -11   6   7         15.45         24.60         6.68 o                         
 -10   6   7         20.26         21.67         6.19 o                         
  -9   6   7         52.81         50.90         8.73 o                         
  -8   6   7        107.21        109.10        12.16 o                         
  -7   6   7         86.09         90.18        11.03 o                         
  -6   6   7         41.06         22.45         6.33 o                         
  -5   6   7        175.89        147.91        14.14 o                         
  -4   6   7          8.91          4.03         3.55 o                         
  -3   6   7          6.01          5.66         2.54 o                         
  -2   6   7          0.14          0.98         3.64 o                         
  -1   6   7        591.14        589.65        29.22 o                         
   0   6   7        391.35        375.90        10.85 o                         
   1   6   7          4.25          2.06         4.08 o                         
   2   6   7        213.24        227.46        17.50 o                         
   3   6   7        144.21        139.59        13.75 o                         
   4   6   7          0.33         -7.10         5.62 o                         
   5   6   7         52.70         54.68         9.33 o                         
   6   6   7         40.06         47.33         9.79 o                         
   7   6   7          8.99         21.56         7.21 o                         
   8   6   7         56.48         53.94        10.15 o                         
   9   6   7          4.27         -2.30         6.26 o                         
  10   6   7          0.06          6.96         6.22 o                         
  11   6   7         18.98         15.69         7.18 o                         
  12   6   7         33.50         45.39        10.11 o                         
 -13   7   7          9.37          6.19         4.10 o                         
 -12   7   7          0.84         -4.56         4.38 o                         
 -11   7   7          0.21         -7.25         5.73 o                         
 -10   7   7          8.97          8.27         4.14 o                         
  -9   7   7          2.42         -1.38         3.85 o                         
  -8   7   7         10.84         24.49         6.79 o                         
  -7   7   7         14.57         19.79         5.83 o                         
  -6   7   7         31.53         33.69         7.39 o                         
  -5   7   7         55.39         72.50        10.29 o                         
  -4   7   7          5.88         14.07         6.04 o                         
  -3   7   7          5.35          7.29         3.04 o                         
  -2   7   7          2.94          4.84         2.69 o                         
  -1   7   7        247.22        235.42        10.07 o                         
   0   7   7         78.47         83.39        11.35 o                         
   1   7   7          0.10         -0.11         4.91 o                         
   2   7   7          0.25         -0.14         4.06 o                         
   3   7   7         27.11         20.64         6.15 o                         
   4   7   7        136.18        140.25        15.20 o                         
   5   7   7          3.60         13.36         7.07 o                         
   6   7   7          4.89          2.76         4.70 o                         
   7   7   7          0.01         -0.81         4.49 o                         
   8   7   7          3.89         -3.78         5.16 o                         
   9   7   7          1.51          4.06         5.23 o                         
  10   7   7          3.52          6.93         6.47 o                         
 -10   8   7          8.60          7.03         3.68 o                         
  -9   8   7         11.68          8.80         4.03 o                         
  -8   8   7         12.85         19.97         5.90 o                         
  -7   8   7          4.50         11.70         5.48 o                         
  -6   8   7          0.03         -0.64         3.75 o                         
  -5   8   7         21.31         19.79         6.75 o                         
  -4   8   7         38.17         44.15         9.19 o                         
  -3   8   7         12.30          6.61         4.74 o                         
  -2   8   7          6.99         10.29         6.01 o                         
  -1   8   7          3.21          2.44         3.89 o                         
   0   8   7          0.94         -0.88         5.58 o                         
   1   8   7          9.23         12.51         6.47 o                         
   2   8   7          2.22         11.45         5.62 o                         
   3   8   7         75.14         66.67        10.99 o                         
   4   8   7          0.50          1.38         5.09 o                         
   5   8   7          1.65          0.71         4.35 o                         
   6   8   7          0.02         -2.23         5.73 o                         
   7   8   7          2.05          2.72         5.48 o                         
   8   8   7          0.46         -0.39         4.74 o                         
  -7   9   7          1.02         10.64         5.51 o                         
  -6   9   7          5.96          1.48         3.89 o                         
  -5   9   7         14.19         13.71         5.90 o                         
  -4   9   7          4.43          5.05         4.88 o                         
  -3   9   7          0.17          7.53         5.97 o                         
  -2   9   7          3.79          2.51         4.17 o                         
  -1   9   7          1.09         -4.49         4.74 o                         
   0   9   7          4.43         10.07         5.73 o                         
   1   9   7          1.47          1.02         4.06 o                         
   2   9   7          6.72          5.62         6.04 o                         
   3   9   7          4.97         10.50         7.03 o                         
   4   9   7          4.76          3.11         4.84 o                         
   5   9   7          7.07          5.87         4.98 o                         
  -3  10   7          0.15          3.68         3.96 o                         
  -2  10   7          0.15         -8.06         6.57 o                         
  -1  10   7          0.02          1.84         4.45 o                         
   0  10   7         19.06         27.22         8.80 o                         
   1  10   7         22.93         34.04         8.62 o                         
 -16   0   8         11.63          5.51         4.38 o                         
 -14   0   8        133.16        120.81        13.43 o                         
 -12   0   8        121.78        127.38        12.62 o                         
 -10   0   8        119.49        108.05        10.29 o                         
  -8   0   8        918.62        953.13        26.02 o                         
  -6   0   8       2410.74       2355.76        26.90 o                         
  -4   0   8         55.54         65.43         8.27 o                         
  -2   0   8        136.53        136.60         8.05 o                         
   0   0   8         11.40         14.52         2.09 o                         
   2   0   8       2263.65       2169.17        51.13 o                         
   4   0   8        108.65        127.84         4.36 o                         
   6   0   8        158.63        137.09         5.25 o                         
   8   0   8         28.98         37.13         3.23 o                         
  10   0   8        128.28        126.25         6.34 o                         
  12   0   8        361.12        361.88        14.11 o                         
  14   0   8        246.47        275.60        16.07 o                         
  16   0   8         16.85          8.52         4.70 o                         
 -17   1   8         25.08         22.00         5.69 o                         
 -16   1   8          4.02          2.27         4.56 o                         
 -15   1   8          2.18         -3.99         3.88 o                         
 -14   1   8        147.05        151.02        13.51 o                         
 -13   1   8          4.22          7.03         3.93 o                         
 -12   1   8         74.98         71.69         7.08 o                         
 -11   1   8         19.39         16.39         3.82 o                         
 -10   1   8        129.84        132.75         8.46 o                         
  -9   1   8        110.34        116.42         7.58 o                         
  -8   1   8         12.06          6.83         2.47 o                         
  -7   1   8        123.32        109.67         6.54 o                         
  -6   1   8        316.85        323.25         8.14 o                         
  -5   1   8       1254.36       1250.82        14.76 o                         
  -4   1   8       2401.87       2360.62        20.19 o                         
  -3   1   8        326.54        304.64         8.10 o                         
  -2   1   8        741.37        717.45         9.18 o                         
  -1   1   8        412.60        432.01        10.44 o                         
   0   1   8       2012.67       1997.29        17.00 o                         
   1   1   8       2162.57       2028.13        14.92 o                         
   2   1   8       2594.24       2649.00        13.89 o                         
   3   1   8         41.51         27.72         1.62 o                         
   4   1   8       1563.10       1650.21        12.26 o                         
   5   1   8        157.65        139.70         3.45 o                         
   6   1   8        408.86        411.71         6.27 o                         
   7   1   8       1000.54        993.16        11.44 o                         
   8   1   8         10.42          6.75         1.81 o                         
   9   1   8         51.53         43.42         2.77 o                         
  10   1   8        227.13        233.69         7.45 o                         
  11   1   8         54.85         53.65         4.80 o                         
  12   1   8        440.10        465.81        15.42 o                         
  13   1   8         12.81         13.37         3.71 o                         
  14   1   8          0.94          5.95         3.33 o                         
  15   1   8          9.37         10.08         3.88 o                         
  16   1   8          8.57          9.04         3.91 o                         
  17   1   8          9.63          8.37         3.62 o                         
 -17   2   8          0.01          0.89         8.13 o                         
 -16   2   8          8.62         11.32         4.19 o                         
 -15   2   8         24.12         30.85         5.72 o                         
 -14   2   8          7.56          5.14         3.56 o                         
 -13   2   8         37.86         58.35         6.75 o                         
 -12   2   8        122.53        108.33        18.95 o                         
 -11   2   8        422.63        432.01        15.93 o                         
 -10   2   8          6.89         11.80         4.07 o                         
  -9   2   8          0.69          0.01         2.21 o                         
  -8   2   8          6.12          2.45         2.30 o                         
  -7   2   8        441.36        436.85        10.92 o                         
  -6   2   8        217.19        226.49         7.56 o                         
  -5   2   8       2251.88       2261.73        22.29 o                         
  -4   2   8        144.95        164.00         5.76 o                         
  -3   2   8        109.74        124.78         9.69 o                         
  -2   2   8        468.73        487.82        11.70 o                         
  -1   2   8        398.26        372.47         9.64 o                         
   0   2   8       1223.72       1222.71        18.51 o                         
   1   2   8        214.42        225.43        10.90 o                         
   2   2   8       3619.08       3634.88        29.57 o                         
   3   2   8        311.35        282.98         5.20 o                         
   4   2   8         70.51         64.18         2.34 o                         
   5   2   8        402.95        423.81         6.33 o                         
   6   2   8          7.04          4.79         0.95 o                         
   7   2   8          2.86          2.14         0.92 o                         
   8   2   8        547.44        562.92         9.26 o                         
   9   2   8         17.62         15.85         1.99 o                         
  10   2   8         11.43         18.28         4.28 o                         
  11   2   8        426.02        407.39        11.50 o                         
  12   2   8          2.04          6.09         2.52 o                         
  13   2   8         56.52         58.05         6.62 o                         
  14   2   8          1.66          8.56         6.49 o                         
  15   2   8          6.13         11.67         4.40 o                         
  16   2   8          1.58          4.53         3.25 o                         
  17   2   8          1.20          0.77         3.51 o                         
 -16   3   8          0.68          2.59         6.63 o                         
 -15   3   8         14.94         20.05         4.78 o                         
 -14   3   8          8.06          4.93         7.71 o                         
 -13   3   8         60.92         61.67         7.32 o                         
 -12   3   8          7.19          5.64         5.35 o                         
 -11   3   8        582.41        615.46        27.78 o                         
 -10   3   8          4.65         -1.45         4.59 o                         
  -9   3   8         62.22         69.53         9.47 o                         
  -8   3   8         23.51         19.84         3.34 o                         
  -7   3   8        104.26         98.34         5.56 o                         
  -6   3   8          2.98          9.19         2.26 o                         
  -5   3   8          0.68         -0.04         1.21 o                         
  -4   3   8        147.20        169.19         6.67 o                         
  -3   3   8         28.02         32.56         3.51 o                         
  -2   3   8        212.13        214.63         8.19 o                         
  -1   3   8        476.10        556.49        12.28 o                         
   0   3   8       2046.52       2011.93        21.26 o                         
   1   3   8         57.07         63.66         2.53 o                         
   2   3   8        275.87        228.23         5.86 o                         
   3   3   8       1375.97       1371.75        35.05 o                         
   4   3   8        465.96        474.96        21.13 o                         
   5   3   8         86.50         88.26         5.07 o                         
   6   3   8         10.46          6.63         2.41 o                         
   7   3   8          1.94          2.38         1.78 o                         
   8   3   8         29.93         29.18         2.51 o                         
   9   3   8        154.49        158.54         6.85 o                         
  10   3   8         15.82         10.99         2.54 o                         
  11   3   8        443.20        424.56        24.94 o                         
  12   3   8          3.58          7.77         3.78 o                         
  13   3   8          3.78          6.39         3.33 o                         
  14   3   8          6.82          4.85         6.96 o                         
  15   3   8          0.68          8.77         8.08 o                         
  16   3   8          8.58         -1.34         3.00 o                         
 -16   4   8          2.12          6.47         5.23 o                         
 -15   4   8          0.04          3.55         3.31 o                         
 -14   4   8          2.33          7.18         7.44 o                         
 -13   4   8        104.88        108.85        13.12 o                         
 -12   4   8          3.18          7.25         4.77 o                         
 -11   4   8         51.87         55.96         9.08 o                         
 -10   4   8        119.91        123.95        12.90 o                         
  -9   4   8        221.88        227.53        16.94 o                         
  -8   4   8        284.03        283.95        18.07 o                         
  -7   4   8         39.76         42.45         7.78 o                         
  -6   4   8         46.73         57.15         6.20 o                         
  -5   4   8        115.07        119.04         7.48 o                         
  -4   4   8        281.79        261.30        10.50 o                         
  -3   4   8        127.11        135.00         6.09 o                         
  -2   4   8          4.70          4.69         2.70 o                         
  -1   4   8        140.53        148.73         5.78 o                         
   0   4   8         19.69         14.74         1.87 o                         
   1   4   8        502.20        482.25         9.32 o                         
   2   4   8         49.63         47.46         4.99 o                         
   3   4   8        197.11        202.50        14.85 o                         
   4   4   8         29.02         35.21         6.96 o                         
   5   4   8          1.61         -2.54         5.44 o                         
   6   4   8         97.53         87.50        10.68 o                         
   7   4   8         15.16         21.49         6.57 o                         
   8   4   8          1.06         -5.37         5.23 o                         
   9   4   8          7.80         12.19         5.23 o                         
  10   4   8         74.76         80.46        11.63 o                         
  11   4   8          4.34          8.59         5.97 o                         
  12   4   8         27.61         22.23         6.68 o                         
  13   4   8          1.79         15.02         6.79 o                         
  14   4   8          5.46          9.56         3.92 o                         
  15   4   8          0.19          1.57         2.93 o                         
 -16   5   8          0.05          4.28         4.70 o                         
 -15   5   8          2.72          3.29         5.20 o                         
 -14   5   8         64.40         85.54        12.41 o                         
 -13   5   8          1.23         -4.42         4.14 o                         
 -12   5   8          2.31          5.20         5.90 o                         
 -11   5   8         60.32         51.75         9.40 o                         
 -10   5   8         10.24         16.01         6.08 o                         
  -9   5   8         40.72         34.29         7.42 o                         
  -8   5   8        123.68        108.22        11.81 o                         
  -7   5   8         21.06         17.60         6.47 o                         
  -6   5   8         22.87         20.78         5.30 o                         
  -5   5   8         10.22          5.85         6.01 o                         
  -4   5   8          1.14         -1.77         2.59 o                         
  -3   5   8          0.23         -0.54         2.23 o                         
  -2   5   8        123.43        127.49         7.13 o                         
  -1   5   8        142.69        134.13         9.83 o                         
   0   5   8        367.57        340.14         9.43 o                         
   1   5   8        329.43        322.09         9.80 o                         
   2   5   8        243.65        239.12        16.98 o                         
   3   5   8         20.19         21.88         5.69 o                         
   4   5   8         16.92          8.87         4.49 o                         
   5   5   8        127.56        131.77        13.36 o                         
   6   5   8          0.01          1.20         5.27 o                         
   7   5   8        238.03        205.22        17.58 o                         
   8   5   8          0.21          3.50         5.55 o                         
   9   5   8         44.64         41.11         9.16 o                         
  10   5   8          8.36          9.01         5.09 o                         
  11   5   8         10.38         14.56         6.47 o                         
  12   5   8         52.36         68.68        12.05 o                         
  13   5   8          8.43          6.93         5.83 o                         
 -14   6   8         17.11         13.08         5.94 o                         
 -13   6   8          1.35         -0.95         4.21 o                         
 -12   6   8          0.00         -2.58         4.21 o                         
 -11   6   8          0.14         -3.22         4.98 o                         
 -10   6   8          7.03          5.02         4.24 o                         
  -9   6   8          2.52          0.85         3.89 o                         
  -8   6   8          0.09          0.35         3.71 o                         
  -7   6   8         36.27         36.44         7.67 o                         
  -6   6   8         58.89         55.50         8.84 o                         
  -5   6   8          9.15          4.52         4.35 o                         
  -4   6   8         38.32         35.67         6.22 o                         
  -3   6   8        263.32        228.92        15.17 o                         
  -2   6   8          2.59          4.56         2.28 o                         
  -1   6   8         44.83         44.55         5.34 o                         
   0   6   8          2.41          3.83         5.34 o                         
   1   6   8         74.20         69.48        12.13 o                         
   2   6   8          2.00          1.98         4.56 o                         
   3   6   8         37.66         27.29         6.86 o                         
   4   6   8         31.54         15.20         5.30 o                         
   5   6   8        238.02        224.91        18.50 o                         
   6   6   8         16.86         27.36         7.18 o                         
   7   6   8         14.09         14.24         6.64 o                         
   8   6   8          3.30          1.77         4.59 o                         
   9   6   8          0.11          0.88         4.74 o                         
  10   6   8         15.58         11.45         6.82 o                         
  11   6   8          0.20         -1.80         4.88 o                         
  12   6   8          0.02          1.98         5.34 o                         
 -13   7   8          0.00          4.21         4.49 o                         
 -12   7   8          1.13         -5.23         4.31 o                         
 -11   7   8         24.10         16.26         5.73 o                         
 -10   7   8          5.03         11.38         5.23 o                         
  -9   7   8          0.06         -2.01         5.20 o                         
  -8   7   8          0.89          0.78         3.75 o                         
  -7   7   8          0.68          1.06         4.17 o                         
  -6   7   8          1.12         -5.05         4.84 o                         
  -5   7   8          0.55          4.74         3.89 o                         
  -4   7   8         50.95         35.70         8.34 o                         
  -3   7   8         25.88         28.91         7.53 o                         
  -2   7   8        132.73        135.66        14.25 o                         
  -1   7   8        156.15        177.03        16.37 o                         
   0   7   8          1.22          2.47         4.98 o                         
   1   7   8         22.87         29.16         6.72 o                         
   2   7   8         40.90         47.12         8.66 o                         
   3   7   8         67.14         75.51        11.52 o                         
   4   7   8        145.61        148.14        15.91 o                         
   5   7   8         14.17          9.83         5.62 o                         
   6   7   8          0.01          6.93         4.98 o                         
   7   7   8         48.07         63.56        10.71 o                         
   8   7   8         13.23         10.04         5.97 o                         
   9   7   8          0.13         -6.40         5.41 o                         
  10   7   8          0.02          3.82         4.81 o                         
 -10   8   8          2.18          8.09         6.11 o                         
  -9   8   8          2.67          2.79         4.52 o                         
  -8   8   8          0.08         -6.75         4.91 o                         
  -7   8   8          4.41          2.79         4.31 o                         
  -6   8   8          1.13         -3.00         4.67 o                         
  -5   8   8          8.34         17.64         6.82 o                         
  -4   8   8         11.61          9.30         4.77 o                         
  -3   8   8          5.94         -1.13         4.21 o                         
  -2   8   8         33.11         38.14         8.59 o                         
  -1   8   8          1.82          0.99         4.95 o                         
   0   8   8         22.63         27.92         7.42 o                         
   1   8   8          1.27         -7.49         5.27 o                         
   2   8   8         93.14        107.33        13.93 o                         
   3   8   8          4.92         16.75         7.49 o                         
   4   8   8         36.28         35.66         8.91 o                         
   5   8   8         46.08         58.04        11.77 o                         
   6   8   8         18.84         19.69         7.35 o                         
   7   8   8          4.58         12.37         7.21 o                         
   8   8   8         39.38         59.77        12.23 o                         
  -7   9   8          6.71         15.48         6.50 o                         
  -6   9   8          0.16          4.38         5.16 o                         
  -5   9   8         24.08         41.28         9.54 o                         
  -4   9   8          2.53         -1.13         3.82 o                         
  -3   9   8          7.42         16.79         6.57 o                         
  -2   9   8          0.01          2.12         4.17 o                         
  -1   9   8          0.93         -0.25         5.16 o                         
   0   9   8          0.25          7.67         5.20 o                         
   1   9   8          3.80          2.90         4.84 o                         
   2   9   8         39.24         45.81        10.50 o                         
   3   9   8          0.75          0.32         4.52 o                         
   4   9   8          6.74          7.53         5.90 o                         
 -17   0   9          0.24          3.89         4.56 o                         
 -15   0   9          0.86         -2.33         4.56 o                         
 -13   0   9         39.99         33.51         7.53 o                         
 -11   0   9         12.09          6.86         4.14 o                         
  -9   0   9          2.92         -5.47         6.80 o                         
  -7   0   9        104.17        103.54         6.44 o                         
  -5   0   9        797.89        809.04        14.85 o                         
  -3   0   9        483.95        465.06        12.57 o                         
  -1   0   9          0.05         -0.01         1.50 o                         
   1   0   9       1316.07       1342.27        18.66 o                         
   3   0   9       1986.87       1997.02        27.40 o                         
   5   0   9        128.21        147.90         5.16 o                         
   7   0   9          0.33          0.33         1.32 o                         
   9   0   9        137.26        140.60         6.38 o                         
  11   0   9        482.78        471.19        15.54 o                         
  13   0   9         43.74         37.28         5.29 o                         
  15   0   9         12.27          5.45         3.03 o                         
 -17   1   9         40.63         41.32         9.69 o                         
 -16   1   9          2.39          4.44         3.91 o                         
 -15   1   9          0.42         -7.21         4.26 o                         
 -14   1   9         24.42         29.36         5.46 o                         
 -13   1   9         70.35         73.73         7.64 o                         
 -12   1   9        163.37        160.82        10.27 o                         
 -11   1   9         50.83         50.26         5.72 o                         
 -10   1   9         34.41         36.04         4.94 o                         
  -9   1   9        234.09        218.35        22.03 o                         
  -8   1   9        673.05        644.98        16.65 o                         
  -7   1   9        261.55        267.80        10.26 o                         
  -6   1   9          5.32          3.45         2.15 o                         
  -5   1   9         11.53         10.23         1.64 o                         
  -4   1   9       1961.95       1914.36        15.21 o                         
  -3   1   9         10.66          8.69         1.53 o                         
  -2   1   9         23.87         17.98         1.64 o                         
  -1   1   9         21.01         23.23         1.57 o                         
   0   1   9        332.29        341.17         6.73 o                         
   1   1   9        715.98        716.40         9.46 o                         
   2   1   9        373.53        363.18         5.30 o                         
   3   1   9        581.32        596.05         7.20 o                         
   4   1   9          4.44          5.35         1.48 o                         
   5   1   9        129.65        121.03         3.70 o                         
   6   1   9        805.46        823.03         9.99 o                         
   7   1   9        319.26        324.75         7.02 o                         
   8   1   9        409.37        412.30         9.47 o                         
   9   1   9        540.15        519.45        10.16 o                         
  10   1   9         13.65         14.21         2.25 o                         
  11   1   9         42.47         40.90         3.44 o                         
  12   1   9         53.06         57.69         4.95 o                         
  13   1   9         33.18         39.48         6.38 o                         
  14   1   9         77.95         93.71        17.78 o                         
  15   1   9         22.75         17.28         4.59 o                         
  16   1   9          0.99         -0.40         5.46 o                         
  17   1   9          0.15         -2.96         3.28 o                         
 -17   2   9          5.06          6.93         5.16 o                         
 -16   2   9         13.55         20.33         5.23 o                         
 -15   2   9          7.60          6.33         8.92 o                         
 -14   2   9          6.41         13.97         4.30 o                         
 -13   2   9         26.72         27.70        10.18 o                         
 -12   2   9          1.26          9.93         3.94 o                         
 -11   2   9          2.92          6.54         5.66 o                         
 -10   2   9        150.45        172.72         9.89 o                         
  -9   2   9        168.69        148.86         7.06 o                         
  -8   2   9        200.13        200.53         9.60 o                         
  -7   2   9         91.34         98.89         5.48 o                         
  -6   2   9         11.69         17.82         2.51 o                         
  -5   2   9        171.37        169.84         7.41 o                         
  -4   2   9        197.81        181.73         7.43 o                         
  -3   2   9        148.41        167.36         5.59 o                         
  -2   2   9         69.92         72.63         8.40 o                         
  -1   2   9          5.02          3.01         1.80 o                         
   0   2   9         79.19         66.73         4.63 o                         
   1   2   9        439.29        440.04        14.64 o                         
   2   2   9         20.93         22.95         2.32 o                         
   3   2   9          1.27          3.81         1.02 o                         
   4   2   9          5.33          8.63         1.25 o                         
   5   2   9        336.45        360.68         5.82 o                         
   6   2   9          1.84          1.59         1.05 o                         
   7   2   9        169.49        163.54         4.50 o                         
   8   2   9        405.76        397.93         7.21 o                         
   9   2   9         41.11         37.64         2.56 o                         
  10   2   9         44.99         41.74         3.33 o                         
  11   2   9          3.84          7.81         2.36 o                         
  12   2   9        465.50        484.34        17.56 o                         
  13   2   9         57.45         62.62        11.97 o                         
  14   2   9          0.01         -4.22         3.17 o                         
  15   2   9         29.96         31.85         5.68 o                         
  16   2   9         28.51         40.83         6.42 o                         
  17   2   9         28.82         41.99        10.29 o                         
 -16   3   9          6.17          4.13        13.59 o                         
 -15   3   9         16.56         22.17         4.92 o                         
 -14   3   9         15.09         18.76         4.87 o                         
 -13   3   9          0.08          0.99         3.53 o                         
 -12   3   9          0.00         -0.04         5.57 o                         
 -11   3   9          0.29          9.12         4.98 o                         
 -10   3   9         23.49         11.38         5.30 o                         
  -9   3   9         16.89         13.50         5.48 o                         
  -8   3   9          1.02         -0.62         3.82 o                         
  -7   3   9          0.04         -4.95         3.53 o                         
  -6   3   9        153.96        155.17         6.74 o                         
  -5   3   9        252.41        255.94         9.63 o                         
  -4   3   9         26.11         28.01         2.97 o                         
  -3   3   9        128.63        126.44         6.92 o                         
  -2   3   9        102.55        100.72         5.92 o                         
  -1   3   9         18.90         22.56         3.04 o                         
   0   3   9        313.30        311.25         6.69 o                         
   1   3   9         32.58         35.10         2.67 o                         
   2   3   9        107.06        106.77         5.48 o                         
   3   3   9         14.09         16.13         8.16 o                         
   4   3   9        201.72        201.90        10.05 o                         
   5   3   9         48.81         50.89         4.74 o                         
   6   3   9         66.40         60.38         5.31 o                         
   7   3   9         37.28         34.67         2.16 o                         
   8   3   9        121.09        104.27         4.75 o                         
   9   3   9        101.72         89.38         5.10 o                         
  10   3   9          4.96          3.74         2.30 o                         
  11   3   9          0.76          0.31         5.97 o                         
  12   3   9         49.75         38.60        12.05 o                         
  13   3   9          0.01         -0.75         3.10 o                         
  14   3   9         11.81          5.63         5.67 o                         
  15   3   9         35.69         44.17         7.07 o                         
  16   3   9          7.86         11.26         9.79 o                         
 -16   4   9          0.25         -0.04         4.74 o                         
 -15   4   9         27.08         26.93         6.19 o                         
 -14   4   9         11.26         13.67         6.11 o                         
 -13   4   9          1.46          8.16         5.34 o                         
 -12   4   9         20.62         31.53         7.46 o                         
 -11   4   9          0.22        -11.06         6.47 o                         
 -10   4   9         49.22         48.36         8.70 o                         
  -9   4   9        129.85        134.17        13.33 o                         
  -8   4   9          6.32          8.52         5.20 o                         
  -7   4   9        106.44         84.43        10.39 o                         
  -6   4   9        131.96        124.93         6.42 o                         
  -5   4   9         76.91         70.39         5.98 o                         
  -4   4   9         77.74         88.16         6.33 o                         
  -3   4   9        107.66         91.56         6.22 o                         
  -2   4   9         61.41         43.53         4.11 o                         
  -1   4   9         40.72         50.82         4.15 o                         
   0   4   9         78.51         68.22         3.14 o                         
   1   4   9        167.32        159.29         3.84 o                         
   2   4   9        171.37        154.32        13.08 o                         
   3   4   9         48.94         31.18         6.75 o                         
   4   4   9        293.82        280.97        18.15 o                         
   5   4   9        383.02        369.05        21.33 o                         
   6   4   9         13.30          3.23         5.04 o                         
   7   4   9        165.79        156.53        14.78 o                         
   8   4   9          4.37          1.94         5.05 o                         
   9   4   9          3.99          3.96         4.52 o                         
  10   4   9         14.13          5.83         5.16 o                         
  11   4   9         24.98         23.79         7.67 o                         
  12   4   9         20.67         37.75         9.72 o                         
  13   4   9         11.32          6.76         3.22 o                         
  14   4   9          1.41          1.64         3.30 o                         
  15   4   9          8.66         -0.35         3.82 o                         
 -15   5   9          1.72          5.58         5.97 o                         
 -14   5   9         22.71         27.85         7.88 o                         
 -13   5   9          2.89          2.01         4.03 o                         
 -12   5   9          1.94          3.22         4.06 o                         
 -11   5   9         46.37         36.48         8.62 o                         
 -10   5   9        238.83        229.47        18.18 o                         
  -9   5   9          5.91         10.89         5.80 o                         
  -8   5   9         79.99         73.00        10.22 o                         
  -7   5   9        139.05        139.02        13.58 o                         
  -6   5   9          2.64         -1.41         4.77 o                         
  -5   5   9        109.64        102.47         7.56 o                         
  -4   5   9         64.90         64.17         5.91 o                         
  -3   5   9          3.64          3.69         2.23 o                         
  -2   5   9         17.00         16.24         2.88 o                         
  -1   5   9         11.26         11.34         2.42 o                         
   0   5   9        194.45        185.61         5.16 o                         
   1   5   9        513.49        434.99        11.03 o                         
   2   5   9        491.26        473.87        24.28 o                         
   3   5   9         28.11         33.05         7.25 o                         
   4   5   9        381.88        373.52        22.08 o                         
   5   5   9         19.14          6.89         5.44 o                         
   6   5   9         12.13         17.60         5.37 o                         
   7   5   9         68.72         39.06         9.58 o                         
   8   5   9         62.87         57.94        10.32 o                         
   9   5   9         55.60         53.69        10.11 o                         
  10   5   9         26.17         20.36         6.65 o                         
  11   5   9         15.98         26.79         8.77 o                         
  12   5   9          8.37         14.10         7.10 o                         
  13   5   9          9.06         11.52         6.61 o                         
 -14   6   9          7.05         16.89         7.07 o                         
 -13   6   9          5.89          3.64         4.70 o                         
 -12   6   9         10.41          6.33         5.51 o                         
 -11   6   9          2.73          8.62         5.66 o                         
 -10   6   9          2.01         -3.82         5.37 o                         
  -9   6   9         36.52         37.82         7.85 o                         
  -8   6   9          0.62         -3.96         5.23 o                         
  -7   6   9          0.03         -4.35         5.12 o                         
  -6   6   9          4.18         -1.31         4.28 o                         
  -5   6   9        110.83        110.23        12.80 o                         
  -4   6   9         95.62         90.09         7.13 o                         
  -3   6   9         33.10         40.31         4.76 o                         
  -2   6   9         15.58         13.29         4.51 o                         
  -1   6   9          0.08          0.59         1.65 o                         
   0   6   9         34.60         33.23         3.23 o                         
   1   6   9        271.70        260.66        18.92 o                         
   2   6   9        371.23        362.74        22.68 o                         
   3   6   9        163.78        177.25        16.16 o                         
   4   6   9         16.68         13.89         5.87 o                         
   5   6   9          0.00          4.45         4.70 o                         
   6   6   9          2.02         -0.25         4.49 o                         
   7   6   9         33.38         18.95         6.68 o                         
   8   6   9          0.40         -7.10         7.14 o                         
   9   6   9          0.37          1.52         4.95 o                         
  10   6   9          1.62         11.35         6.19 o                         
  11   6   9         25.94         31.67         9.51 o                         
 -12   7   9          0.76         -5.90         5.05 o                         
 -11   7   9          2.67          7.46         5.23 o                         
 -10   7   9          0.62          5.12         4.14 o                         
  -9   7   9          0.80         -0.95         4.67 o                         
  -8   7   9          1.46          8.31         5.05 o                         
  -7   7   9         36.82         45.10         9.19 o                         
  -6   7   9         10.34         -1.31         4.10 o                         
  -5   7   9          3.36          7.67         5.58 o                         
  -4   7   9          5.50          9.22         5.23 o                         
  -3   7   9         26.13         46.69        10.14 o                         
  -2   7   9          8.06         16.40         6.75 o                         
  -1   7   9          6.13          6.61         5.09 o                         
   0   7   9         19.15         13.47         4.95 o                         
   1   7   9          7.83          3.57         5.20 o                         
   2   7   9          2.03         -4.63         6.08 o                         
   3   7   9          4.11        -11.49         6.93 o                         
   4   7   9          2.10          0.39         3.71 o                         
   5   7   9         29.46         54.57        10.71 o                         
   6   7   9         22.75         23.72         8.24 o                         
   7   7   9          8.27          8.09         5.05 o                         
   8   7   9          4.76         -7.92         5.87 o                         
   9   7   9          7.32          4.56         5.69 o                         
 -10   8   9         14.19         18.20         6.75 o                         
  -9   8   9          6.89         10.46         4.77 o                         
  -8   8   9          0.28          3.07         4.56 o                         
  -7   8   9         30.71         44.54         9.37 o                         
  -6   8   9          7.48         10.57         6.29 o                         
  -5   8   9          1.68          4.84         4.77 o                         
  -4   8   9         16.14         17.07         5.87 o                         
  -3   8   9          6.91          9.40         5.94 o                         
  -2   8   9         67.35         81.20        12.34 o                         
  -1   8   9          0.27          0.46         5.34 o                         
   0   8   9          0.06         -6.61         5.37 o                         
   1   8   9          0.14         -3.64         5.48 o                         
   2   8   9          1.13         -8.09         5.51 o                         
   3   8   9          2.84         10.07         4.56 o                         
   4   8   9          2.31          0.42         4.67 o                         
   5   8   9         61.62         90.35        13.47 o                         
   6   8   9          5.15         12.23         7.14 o                         
   7   8   9          4.19         -5.41         5.83 o                         
  -7   9   9         13.98          5.80         7.07 o                         
  -6   9   9          1.64          9.76         6.57 o                         
  -5   9   9         17.06         23.86         8.09 o                         
  -4   9   9          5.19         16.97         6.57 o                         
  -3   9   9          2.41          5.51         5.94 o                         
  -2   9   9          3.16          1.59         4.06 o                         
  -1   9   9          4.33         -3.82         5.55 o                         
   0   9   9          0.10          5.05         5.41 o                         
   1   9   9          1.81         -0.04         6.22 o                         
   2   9   9         34.98         28.38         9.37 o                         
   3   9   9          0.31         11.49         7.21 o                         
 -16   0  10         44.56         51.67         7.34 o                         
 -14   0  10         12.25          8.05         3.43 o                         
 -12   0  10        162.86        158.85        10.20 o                         
 -10   0  10         90.58         75.94         6.68 o                         
  -8   0  10          0.59          1.66         2.40 o                         
  -6   0  10       2285.15       2316.97        51.06 o                         
  -4   0  10        283.06        295.84         8.22 o                         
  -2   0  10        227.89        225.06         8.74 o                         
   0   0  10        252.03        257.83         8.82 o                         
   2   0  10       1273.70       1210.35        24.34 o                         
   4   0  10        199.80        160.50         7.24 o                         
   6   0  10        265.48        289.18         7.82 o                         
   8   0  10        621.07        612.46        12.68 o                         
  10   0  10        228.29        247.98         8.94 o                         
  12   0  10         70.15         62.77         6.27 o                         
  14   0  10          0.18          3.75         6.84 o                         
  16   0  10          2.85          3.78         4.42 o                         
 -17   1  10          5.88          7.60         6.50 o                         
 -16   1  10         12.63         11.99         4.09 o                         
 -15   1  10         25.79         27.77         5.44 o                         
 -14   1  10          1.77          1.01         3.29 o                         
 -13   1  10         51.58         49.87         6.21 o                         
 -12   1  10         15.32          9.97         3.81 o                         
 -11   1  10         13.46         14.96         3.88 o                         
 -10   1  10         11.12         11.80         3.66 o                         
  -9   1  10        674.64        659.62        22.39 o                         
  -8   1  10        392.04        391.70        13.13 o                         
  -7   1  10         68.60         82.56         5.06 o                         
  -6   1  10        234.46        271.91         8.29 o                         
  -5   1  10         30.47         42.19         3.30 o                         
  -4   1  10         44.63         43.13         3.09 o                         
  -3   1  10        352.14        347.74         6.68 o                         
  -2   1  10         12.26          7.46         1.13 o                         
  -1   1  10        126.73        120.50         4.00 o                         
   0   1  10         21.42         29.43         3.49 o                         
   1   1  10        295.40        263.19         9.23 o                         
   2   1  10          8.74          9.16         0.86 o                         
   3   1  10        449.05        435.82         6.29 o                         
   4   1  10        324.37        313.78         5.69 o                         
   5   1  10         22.99         21.62         2.03 o                         
   6   1  10        155.37        161.92         4.67 o                         
   7   1  10        650.80        644.83         9.56 o                         
   8   1  10        122.81        119.60         4.45 o                         
   9   1  10        145.18        132.21         5.32 o                         
  10   1  10         29.72         20.22         2.47 o                         
  11   1  10         11.78         12.54         2.27 o                         
  12   1  10         10.30          8.48         2.32 o                         
  13   1  10          0.42          0.41         2.15 o                         
  14   1  10         11.22         10.35         5.38 o                         
  15   1  10         22.34         30.01         6.65 o                         
  16   1  10          0.18         -2.23         6.70 o                         
  17   1  10         12.61          2.12         8.80 o                         
 -16   2  10          1.71          1.77         3.21 o                         
 -15   2  10          8.16          2.02         2.93 o                         
 -14   2  10         19.48         26.45         5.31 o                         
 -13   2  10          3.47         -1.55         3.26 o                         
 -12   2  10          1.00          1.83         2.94 o                         
 -11   2  10         38.70         30.92         5.16 o                         
 -10   2  10         37.18         33.68         4.93 o                         
  -9   2  10        593.66        574.00        13.67 o                         
  -8   2  10          9.85         12.68         2.54 o                         
  -7   2  10         95.47         98.72         6.57 o                         
  -6   2  10        203.15        189.12         7.13 o                         
  -5   2  10        191.74        198.59         8.27 o                         
  -4   2  10        153.21        154.79         5.75 o                         
  -3   2  10        158.00        178.03         5.85 o                         
  -2   2  10        250.22        249.50        10.24 o                         
  -1   2  10         41.96         49.55         4.22 o                         
   0   2  10        404.77        427.81        12.19 o                         
   1   2  10       1907.37       1909.42        22.72 o                         
   2   2  10         13.14          9.67         1.86 o                         
   3   2  10         81.75         67.94         2.57 o                         
   4   2  10        170.52        179.03         4.18 o                         
   5   2  10        160.17        165.52         4.17 o                         
   6   2  10         65.94         76.65         3.03 o                         
   7   2  10          0.24          2.24         1.10 o                         
   8   2  10        203.76        217.32         5.44 o                         
   9   2  10          5.99          4.98         1.94 o                         
  10   2  10         30.74         27.28         2.55 o                         
  11   2  10         31.42         28.26         3.58 o                         
  12   2  10         32.59         43.07         6.54 o                         
  13   2  10          2.07          3.54         2.81 o                         
  14   2  10         41.44         37.48         5.53 o                         
  15   2  10          0.06          5.70         5.80 o                         
  16   2  10          4.28          3.79         4.47 o                         
 -16   3  10          0.08          1.91         4.77 o                         
 -15   3  10         10.72         10.05         3.91 o                         
 -14   3  10          8.46          9.34         5.58 o                         
 -13   3  10          1.21          0.06         2.97 o                         
 -12   3  10         15.14         21.23         4.54 o                         
 -11   3  10          1.38          1.60         2.69 o                         
 -10   3  10         28.43         39.34         8.17 o                         
  -9   3  10        458.88        421.87        22.93 o                         
  -8   3  10        160.27        164.02         9.29 o                         
  -7   3  10         33.31         33.79         4.28 o                         
  -6   3  10        229.16        247.10         9.98 o                         
  -5   3  10        181.73        189.24         7.21 o                         
  -4   3  10        224.41        232.33         7.62 o                         
  -3   3  10        104.38        118.90         5.44 o                         
  -2   3  10          5.32          7.69         1.52 o                         
  -1   3  10        291.01        267.30         6.44 o                         
   0   3  10         28.01         26.91         2.14 o                         
   1   3  10        845.43        833.00        12.75 o                         
   2   3  10        254.47        283.82         8.03 o                         
   3   3  10        730.43        703.61        16.95 o                         
   4   3  10        110.91        125.35         6.92 o                         
   5   3  10          0.90         -0.10         1.78 o                         
   6   3  10          0.98         -3.12         2.28 o                         
   7   3  10        341.73        322.00         6.28 o                         
   8   3  10         96.98         92.66         5.84 o                         
   9   3  10        201.72        195.33         7.20 o                         
  10   3  10          4.62          3.57         4.91 o                         
  11   3  10         27.15         24.07         4.82 o                         
  12   3  10         20.53         17.51         4.10 o                         
  13   3  10          8.81          0.37         3.06 o                         
  14   3  10          0.05          2.24         4.65 o                         
  15   3  10         16.74         23.52         5.39 o                         
  16   3  10          0.01         -2.40         4.28 o                         
 -15   4  10          2.64          1.41         3.15 o                         
 -14   4  10          9.20         11.04        12.41 o                         
 -13   4  10          3.27          9.07         4.20 o                         
 -12   4  10          7.57          7.74         5.76 o                         
 -11   4  10         16.54         15.52         6.04 o                         
 -10   4  10          1.09         -6.93         5.73 o                         
  -9   4  10         14.82         12.16         5.76 o                         
  -8   4  10          7.80          9.44         4.95 o                         
  -7   4  10        767.83        805.88        31.34 o                         
  -6   4  10         36.83         40.53         5.23 o                         
  -5   4  10         34.44         33.61         4.53 o                         
  -4   4  10        428.68        417.96        13.81 o                         
  -3   4  10        135.67        130.68        11.21 o                         
  -2   4  10          3.29          3.64         2.00 o                         
  -1   4  10        276.25        274.95         7.28 o                         
   0   4  10        300.66        309.85         6.85 o                         
   1   4  10        573.91        592.57         9.89 o                         
   2   4  10        381.67        373.52        20.95 o                         
   3   4  10         64.07         36.80         7.28 o                         
   4   4  10         17.11         10.07         4.42 o                         
   5   4  10        143.77        139.87        13.68 o                         
   6   4  10          1.40         -0.67         5.20 o                         
   7   4  10         79.15         56.00         9.30 o                         
   8   4  10        153.51        177.46        16.69 o                         
   9   4  10        146.68        134.78        14.78 o                         
  10   4  10         83.28         86.86        12.20 o                         
  11   4  10          1.55          3.43         5.41 o                         
  12   4  10          1.32          3.57         5.34 o                         
  13   4  10          0.07         -0.22         3.67 o                         
  14   4  10         26.56         22.03         4.69 o                         
  15   4  10          4.70         -1.84         4.42 o                         
 -14   5  10          1.09         -0.67         4.56 o                         
 -13   5  10          0.51          1.59         5.41 o                         
 -12   5  10          5.69          2.72         4.67 o                         
 -11   5  10         55.21         61.12        10.00 o                         
 -10   5  10         40.86         48.32        10.00 o                         
  -9   5  10        113.88        104.50        12.66 o                         
  -8   5  10          8.21         17.85         6.86 o                         
  -7   5  10         17.66         19.65         5.83 o                         
  -6   5  10        146.55        134.21        13.75 o                         
  -5   5  10         52.45         33.48         4.57 o                         
  -4   5  10        116.80        131.77         8.31 o                         
  -3   5  10        154.65        138.15         8.17 o                         
  -2   5  10        119.18        122.75         7.17 o                         
  -1   5  10         62.06         54.49         3.44 o                         
   0   5  10        120.18        123.63         4.22 o                         
   1   5  10          2.09          1.37         0.46 o                         
   2   5  10          2.44          1.02         4.81 o                         
   3   5  10         68.14         52.11         8.77 o                         
   4   5  10          0.28         -1.45         5.12 o                         
   5   5  10        124.30        124.55        13.97 o                         
   6   5  10         46.76         38.56         8.66 o                         
   7   5  10          1.33         -1.17         5.09 o                         
   8   5  10         77.26         69.57        11.10 o                         
   9   5  10          7.57          2.23         4.49 o                         
  10   5  10         19.10         31.92         8.55 o                         
  11   5  10         18.32          9.19         5.80 o                         
  12   5  10          3.37         10.96         7.35 o                         
  13   5  10          0.02         -2.01         3.85 o                         
  14   5  10          4.63          0.53         3.96 o                         
 -13   6  10          3.19          4.03         4.38 o                         
 -12   6  10          0.26         10.36         5.44 o                         
 -11   6  10          3.65          1.73         4.49 o                         
 -10   6  10          4.67          6.22         5.37 o                         
  -9   6  10         21.95         13.08         5.66 o                         
  -8   6  10         36.36         24.18         7.07 o                         
  -7   6  10          1.50          5.76         3.89 o                         
  -6   6  10         57.11         59.03        10.22 o                         
  -5   6  10        175.35        172.05        16.16 o                         
  -4   6  10          9.37          5.60         2.72 o                         
  -3   6  10         10.10         13.68         2.98 o                         
  -2   6  10          9.89         11.40         2.97 o                         
  -1   6  10        238.84        246.69         9.51 o                         
   0   6  10          0.25          2.24         0.88 o                         
   1   6  10         17.50         14.67         6.33 o                         
   2   6  10         70.55         66.39        10.57 o                         
   3   6  10          0.17          1.02         5.02 o                         
   4   6  10         44.83         72.64        11.42 o                         
   5   6  10         17.03         15.80         5.51 o                         
   6   6  10          4.50          3.25         5.27 o                         
   7   6  10         43.41         55.99        10.99 o                         
   8   6  10          3.88          2.30         5.41 o                         
   9   6  10         14.56          6.11         5.51 o                         
  10   6  10          0.80         12.19         6.47 o                         
  11   6  10          6.87          1.17         4.63 o                         
 -12   7  10          1.52         -2.51         5.66 o                         
 -11   7  10          2.33         -3.50         5.20 o                         
 -10   7  10          1.84          3.04         4.63 o                         
  -9   7  10          2.35         -6.89         5.58 o                         
  -8   7  10          4.83          4.14         4.88 o                         
  -7   7  10          2.57         15.91         6.01 o                         
  -6   7  10          0.05        -10.39         5.44 o                         
  -5   7  10          0.41          2.86         4.52 o                         
  -4   7  10        109.33         99.20        13.15 o                         
  -3   7  10         51.91         55.89        10.22 o                         
  -2   7  10         16.99         14.39         6.75 o                         
  -1   7  10         67.36         62.89        10.64 o                         
   0   7  10          0.77         -7.32         6.96 o                         
   1   7  10         26.83         26.26         7.28 o                         
   2   7  10          0.02          0.04         5.16 o                         
   3   7  10          0.04         -1.77         5.20 o                         
   4   7  10         17.39         13.93         5.20 o                         
   5   7  10          2.98         11.91         6.61 o                         
   6   7  10         11.39          9.86         6.43 o                         
   7   7  10          5.01          7.85         5.73 o                         
   8   7  10          0.39          5.90         5.90 o                         
   9   7  10          5.60          8.20         4.59 o                         
 -10   8  10         12.93         25.91         8.02 o                         
  -9   8  10         10.67         13.22         6.43 o                         
  -8   8  10          1.91         -0.28         4.63 o                         
  -7   8  10          1.01         -7.14         5.37 o                         
  -6   8  10          2.62          4.38         5.27 o                         
  -5   8  10          1.08          1.13         5.20 o                         
  -4   8  10          5.26         15.52         7.25 o                         
  -3   8  10         14.67         38.81         9.68 o                         
  -2   8  10          9.68         15.91         7.25 o                         
  -1   8  10          0.57          5.05         6.01 o                         
   0   8  10         19.11         15.66         6.33 o                         
   1   8  10          0.09          0.04         4.14 o                         
   2   8  10         17.98         20.85         6.57 o                         
   3   8  10         17.72         13.78         6.82 o                         
   4   8  10         59.25         56.42        11.06 o                         
   5   8  10         28.81         32.09         9.08 o                         
   6   8  10          0.42          1.77         5.30 o                         
  -6   9  10         17.22         16.51         6.54 o                         
  -5   9  10          1.62         -2.47         4.52 o                         
  -4   9  10          1.14         17.39         7.78 o                         
  -3   9  10          0.34          0.85         4.21 o                         
  -2   9  10          4.52          4.59         4.56 o                         
  -1   9  10          1.89          6.54         4.52 o                         
   0   9  10          9.86          3.96         4.98 o                         
   1   9  10          1.58         -1.94         5.58 o                         
 -15   0  11          2.62         -1.98        10.36 o                         
 -13   0  11         25.56         16.54        14.16 o                         
 -11   0  11         21.75         16.36         3.81 o                         
  -9   0  11         98.09         89.98        17.45 o                         
  -7   0  11          6.77          5.61         2.33 o                         
  -5   0  11        123.23        124.94         6.06 o                         
  -3   0  11       1172.20       1108.64        28.88 o                         
  -1   0  11       1999.88       2058.59        39.20 o                         
   1   0  11        535.86        582.78        15.83 o                         
   3   0  11        344.60        331.66        10.57 o                         
   5   0  11        199.59        201.70         8.52 o                         
   7   0  11        398.20        442.81        14.97 o                         
   9   0  11        391.63        411.61        11.07 o                         
  11   0  11          2.15         -0.73         2.93 o                         
  13   0  11         46.00         60.20         6.43 o                         
  15   0  11          0.17          8.80         5.48 o                         
 -17   1  11          3.98          3.15         4.38 o                         
 -16   1  11          0.25          8.16         5.48 o                         
 -15   1  11         23.90         38.76         6.32 o                         
 -14   1  11         18.33         15.30         4.77 o                         
 -13   1  11          4.56          6.88         3.88 o                         
 -12   1  11        123.18        125.92         9.25 o                         
 -11   1  11         46.83         43.30         5.58 o                         
 -10   1  11          0.59          1.41         2.26 o                         
  -9   1  11          0.54          1.55         2.30 o                         
  -8   1  11        457.89        460.64        12.13 o                         
  -7   1  11        422.55        410.22        10.85 o                         
  -6   1  11         37.05         33.73         3.36 o                         
  -5   1  11         12.04         13.37         3.49 o                         
  -4   1  11         41.50         40.32         3.69 o                         
  -3   1  11        199.83        198.59         5.78 o                         
  -2   1  11         41.23         45.08         2.25 o                         
  -1   1  11        574.96        567.69        13.64 o                         
   0   1  11          0.01         -1.54         1.53 o                         
   1   1  11        890.02        907.87        12.06 o                         
   2   1  11        242.03        223.67         5.42 o                         
   3   1  11         39.91         44.56         2.13 o                         
   4   1  11        121.86        135.72         3.86 o                         
   5   1  11         51.97         48.03         2.68 o                         
   6   1  11        151.25        155.72         4.65 o                         
   7   1  11        195.62        203.01         5.57 o                         
   8   1  11          8.70          7.98         1.72 o                         
   9   1  11         61.70         60.82         3.76 o                         
  10   1  11         12.50          8.88         1.89 o                         
  11   1  11         89.80         87.46         6.68 o                         
  12   1  11         51.81         62.40         5.12 o                         
  13   1  11         68.24         78.34         6.36 o                         
  14   1  11         11.98         13.77         3.29 o                         
  15   1  11         53.83         65.97        10.14 o                         
  16   1  11          0.45         -1.67         3.06 o                         
 -16   2  11         10.53         16.47         6.29 o                         
 -15   2  11          0.34          0.09         5.55 o                         
 -14   2  11         15.27          6.61         4.08 o                         
 -13   2  11         96.58         88.15         8.36 o                         
 -12   2  11          0.54         -1.99         3.01 o                         
 -11   2  11          5.71          2.84         3.25 o                         
 -10   2  11        140.15        144.05        11.33 o                         
  -9   2  11        119.54        103.93         7.74 o                         
  -8   2  11         19.47         21.34         3.33 o                         
  -7   2  11        195.63        189.09         9.15 o                         
  -6   2  11        369.21        365.51         9.99 o                         
  -5   2  11          5.50          2.71         1.61 o                         
  -4   2  11        187.52        182.13         6.34 o                         
  -3   2  11         79.12         94.69         3.96 o                         
  -2   2  11        681.33        698.54         9.92 o                         
  -1   2  11        266.42        277.44         8.56 o                         
   0   2  11        151.36        162.36         6.30 o                         
   1   2  11        125.73        108.55         5.17 o                         
   2   2  11          0.11          0.86         1.04 o                         
   3   2  11        108.74        111.52         3.42 o                         
   4   2  11        639.48        636.18         8.19 o                         
   5   2  11        148.04        139.45         6.22 o                         
   6   2  11         43.00         48.18         2.72 o                         
   7   2  11         54.34         44.96         2.51 o                         
   8   2  11         60.99         59.45         2.97 o                         
   9   2  11        405.03        394.70         8.55 o                         
  10   2  11         34.76         30.94         3.42 o                         
  11   2  11         42.76         38.88         3.88 o                         
  12   2  11         55.43         60.14        14.39 o                         
  13   2  11         12.98         15.06         4.26 o                         
  14   2  11          5.57          8.80         3.75 o                         
  15   2  11          0.09          1.35         4.21 o                         
  16   2  11          2.41          4.27         3.18 o                         
 -16   3  11         16.92          9.93         5.73 o                         
 -15   3  11          0.25         -8.39         4.22 o                         
 -14   3  11          9.83         15.08         3.97 o                         
 -13   3  11         17.12         10.56         4.27 o                         
 -12   3  11          8.04         13.80         4.08 o                         
 -11   3  11          1.87          1.42         3.09 o                         
 -10   3  11          5.81         -2.30         4.38 o                         
  -9   3  11        139.97        127.17        13.51 o                         
  -8   3  11          3.40          3.68         4.35 o                         
  -7   3  11        163.76        187.64         9.57 o                         
  -6   3  11         87.87         77.64         6.06 o                         
  -5   3  11          3.89          4.04         2.52 o                         
  -4   3  11         13.27         13.29         2.21 o                         
  -3   3  11         66.90         52.95         5.02 o                         
  -2   3  11          0.54         -0.04         1.26 o                         
  -1   3  11         36.96         36.49         9.47 o                         
   0   3  11        195.83        203.46        14.46 o                         
   1   3  11         33.74         39.81         3.54 o                         
   2   3  11        607.41        608.49        12.18 o                         
   3   3  11          0.45          0.27         0.99 o                         
   4   3  11         59.77         50.24         2.62 o                         
   5   3  11         85.03         65.76         7.31 o                         
   6   3  11         58.13         54.74         2.56 o                         
   7   3  11         97.54         86.02         3.44 o                         
   8   3  11        160.19        148.33         4.99 o                         
   9   3  11          0.23          7.85         4.63 o                         
  10   3  11          5.78          2.57         2.88 o                         
  11   3  11          8.83          2.37         5.34 o                         
  12   3  11          0.92          1.25         2.82 o                         
  13   3  11          3.20          0.15         3.22 o                         
  14   3  11          3.83          3.54         3.61 o                         
  15   3  11          7.05         10.95         4.09 o                         
  16   3  11          0.45        -13.85         6.15 o                         
 -15   4  11          0.48          3.50         4.77 o                         
 -14   4  11          0.53          1.24         4.88 o                         
 -13   4  11         47.02         52.42         7.27 o                         
 -12   4  11         13.01         21.21         6.72 o                         
 -11   4  11          3.20          0.35         4.49 o                         
 -10   4  11          3.95          2.72         4.14 o                         
  -9   4  11          5.41          0.67         4.52 o                         
  -8   4  11         13.95         14.10         4.98 o                         
  -7   4  11          4.30         11.45         5.94 o                         
  -6   4  11         18.83         12.38         3.06 o                         
  -5   4  11         36.26         37.48         4.81 o                         
  -4   4  11          0.43          5.67         2.65 o                         
  -3   4  11         53.01         52.98         5.30 o                         
  -2   4  11        170.81        158.73         6.19 o                         
  -1   4  11         78.74         71.62         3.95 o                         
   0   4  11          7.03         11.07         1.72 o                         
   1   4  11         61.86         44.17         2.99 o                         
   2   4  11         22.60         30.33         8.09 o                         
   3   4  11        175.86        182.57        15.45 o                         
   4   4  11         36.60         33.76         8.24 o                         
   5   4  11          0.08         -3.92         2.40 o                         
   6   4  11         52.63         58.45         5.65 o                         
   7   4  11        112.69        135.26        14.39 o                         
   8   4  11        123.88        124.31        14.18 o                         
   9   4  11        153.23        168.22        16.72 o                         
  10   4  11          2.56         -1.48         5.27 o                         
  11   4  11          0.95         -1.84         4.67 o                         
  12   4  11         40.65         55.42         6.86 o                         
  13   4  11          3.32         -5.10         3.88 o                         
  14   4  11          9.93         20.76         5.05 o                         
  15   4  11          0.60         -0.11         4.24 o                         
 -14   5  11          4.76          7.88         5.80 o                         
 -13   5  11          3.22         -3.61         5.73 o                         
 -12   5  11          2.47          1.45         4.88 o                         
 -11   5  11          8.47         -6.26         6.22 o                         
 -10   5  11         21.91         39.06         8.87 o                         
  -9   5  11          8.97          7.32         5.80 o                         
  -8   5  11         20.75         15.94         6.26 o                         
  -7   5  11         68.65         77.38        11.42 o                         
  -6   5  11        729.44        748.66        32.46 o                         
  -5   5  11         46.99         44.68         5.55 o                         
  -4   5  11          4.51          5.28         2.40 o                         
  -3   5  11         38.46         37.62         4.46 o                         
  -2   5  11          2.81         -0.24         1.57 o                         
  -1   5  11        126.20        117.55         4.96 o                         
   0   5  11         25.65         21.36         1.97 o                         
   1   5  11        216.01        189.70        15.95 o                         
   2   5  11         27.90         22.59         6.22 o                         
   3   5  11         16.50         13.68         6.19 o                         
   4   5  11        212.83        191.77        16.87 o                         
   5   5  11          7.54          1.45         5.20 o                         
   6   5  11         11.59          4.70         5.69 o                         
   7   5  11          4.01          5.94         5.05 o                         
   8   5  11          2.55          3.22         4.52 o                         
   9   5  11          2.77         -5.97         6.36 o                         
  10   5  11         12.19          0.88         4.98 o                         
  11   5  11          1.41          0.42         4.17 o                         
  12   5  11          9.07         16.36         7.53 o                         
  14   5  11          0.69          2.93         4.24 o                         
 -12   6  11         10.51         16.93         6.08 o                         
 -11   6  11          0.97        -14.70         6.79 o                         
 -10   6  11         60.78         59.56        10.50 o                         
  -9   6  11         19.13          6.11         4.67 o                         
  -8   6  11         15.92         11.56         6.72 o                         
  -7   6  11         21.51         13.78         6.65 o                         
  -6   6  11          2.77          4.91         4.98 o                         
  -5   6  11         24.83         24.95         7.53 o                         
  -4   6  11          2.07          1.91         4.52 o                         
  -3   6  11         20.67         15.77         3.39 o                         
  -2   6  11        104.37        108.18        13.40 o                         
  -1   6  11        194.07        202.77         8.30 o                         
   0   6  11          0.26         -1.31         8.54 o                         
   1   6  11         14.13          4.42         3.92 o                         
   2   6  11          3.22         14.56         6.22 o                         
   3   6  11         33.60         26.79         7.81 o                         
   4   6  11         94.09         88.10        12.20 o                         
   5   6  11         10.73          9.40         5.62 o                         
   6   6  11         53.81         60.45        10.75 o                         
   7   6  11         53.42         71.72        12.73 o                         
   8   6  11          5.39          4.31         5.58 o                         
   9   6  11          1.08         -7.42         5.76 o                         
  10   6  11          2.25          2.58         5.16 o                         
 -11   7  11         12.78          8.41         5.20 o                         
 -10   7  11          2.07          3.22         5.09 o                         
  -9   7  11          9.53          4.59         4.49 o                         
  -8   7  11          0.18         -3.00         4.70 o                         
  -7   7  11          6.20         11.84         5.27 o                         
  -6   7  11          0.48          0.18         4.42 o                         
  -5   7  11         12.86         14.35         5.69 o                         
  -4   7  11         40.44         55.67        10.39 o                         
  -3   7  11          0.17          3.89         5.12 o                         
  -2   7  11          1.90          3.68         4.91 o                         
  -1   7  11         93.95         99.83        13.29 o                         
   0   7  11          5.25         11.24         5.51 o                         
   1   7  11          3.49          3.29         4.28 o                         
   2   7  11          3.01         -0.57         5.12 o                         
   3   7  11          0.03         -0.28         5.97 o                         
   4   7  11          0.46          6.01         5.83 o                         
   5   7  11         16.72         15.55         6.43 o                         
   6   7  11          0.98          7.78         5.94 o                         
   7   7  11         22.34         27.22         9.12 o                         
   8   7  11          1.49          1.45         4.59 o                         
  -9   8  11         13.63          8.55         5.27 o                         
  -8   8  11          0.63         -5.16         5.30 o                         
  -7   8  11         12.82         16.15         6.72 o                         
  -6   8  11          1.31          6.08         4.56 o                         
  -5   8  11          5.70        -10.29         6.08 o                         
  -4   8  11          9.19          0.64         5.09 o                         
  -3   8  11          0.90          1.87         5.02 o                         
  -2   8  11         10.90         27.46         8.31 o                         
  -1   8  11         21.68         24.42         7.95 o                         
   0   8  11         15.06         24.32         8.87 o                         
   1   8  11         17.36         18.13         7.28 o                         
   2   8  11          0.76         -3.57         4.59 o                         
   3   8  11          4.94          2.97         6.29 o                         
   4   8  11         13.46          6.04         6.22 o                         
   5   8  11          2.96          4.49         6.43 o                         
 -14   0  12          0.11         -5.41         7.83 o                         
 -12   0  12          3.60         -7.92         9.58 o                         
 -10   0  12         30.52         22.06         3.88 o                         
  -8   0  12        226.31        222.80         9.93 o                         
  -6   0  12          6.81          3.89         3.53 o                         
  -4   0  12        523.79        532.97        21.98 o                         
  -2   0  12       1493.42       1475.64        33.87 o                         
   0   0  12        471.62        477.35        13.28 o                         
   2   0  12        447.74        478.33        13.22 o                         
   4   0  12         76.83         79.67         5.57 o                         
   6   0  12         54.92         47.96         4.73 o                         
   8   0  12          3.05         -0.56         1.98 o                         
  10   0  12         13.78         12.30         4.42 o                         
  12   0  12         19.13         15.69         5.27 o                         
  14   0  12         81.67         76.07        10.36 o                         
 -16   1  12         18.13         23.15         7.14 o                         
 -15   1  12          0.10          0.10         3.73 o                         
 -14   1  12         33.73         23.90         4.28 o                         
 -13   1  12          6.47          0.69         3.99 o                         
 -12   1  12          0.33         -3.55         3.02 o                         
 -11   1  12          1.69          2.83         2.82 o                         
 -10   1  12        266.49        267.04        10.28 o                         
  -9   1  12        195.09        210.53         8.82 o                         
  -8   1  12         80.53         86.99         5.65 o                         
  -7   1  12        680.01        685.46        14.45 o                         
  -6   1  12          0.41          4.02         1.95 o                         
  -5   1  12          3.46          3.22         1.62 o                         
  -4   1  12        361.84        355.75         8.46 o                         
  -3   1  12        605.46        597.16        14.19 o                         
  -2   1  12         15.32         13.21         1.22 o                         
  -1   1  12       1357.74       1452.69        19.31 o                         
   0   1  12         33.56         23.92         2.77 o                         
   1   1  12         45.66         53.06         3.31 o                         
   2   1  12         59.78         63.55         3.52 o                         
   3   1  12        104.55        121.36         3.66 o                         
   4   1  12         99.72        108.74         3.53 o                         
   5   1  12          7.50          5.08         1.16 o                         
   6   1  12         67.67         74.84         3.36 o                         
   7   1  12        115.36        107.19         4.52 o                         
   8   1  12        531.42        554.66        10.56 o                         
   9   1  12          0.59          0.33         2.31 o                         
  10   1  12         25.48         26.90         2.67 o                         
  11   1  12          0.06          0.00         2.14 o                         
  12   1  12         11.79         13.39         3.92 o                         
  13   1  12          0.26          1.88         2.31 o                         
  14   1  12          0.24         -4.56         2.83 o                         
  15   1  12          1.88          0.67         3.39 o                         
  16   1  12          9.93          0.62         3.18 o                         
 -16   2  12          7.25          6.57         4.63 o                         
 -15   2  12          5.54          9.52         3.85 o                         
 -14   2  12          7.94          6.97         3.76 o                         
 -13   2  12          1.11         10.07         3.44 o                         
 -12   2  12          7.61          8.37         4.01 o                         
 -11   2  12         97.51         80.63        10.46 o                         
 -10   2  12         55.80         45.17         5.93 o                         
  -9   2  12         20.11         20.24         4.75 o                         
  -8   2  12         26.65         25.59         3.27 o                         
  -7   2  12        280.83        276.33         7.78 o                         
  -6   2  12         20.37         24.36         2.96 o                         
  -5   2  12          0.51         -0.14         1.49 o                         
  -4   2  12         42.46         45.00         3.38 o                         
  -3   2  12         44.15         37.64         2.86 o                         
  -2   2  12        291.49        316.92         7.30 o                         
  -1   2  12         67.70         74.51         6.79 o                         
   0   2  12        209.80        234.51         8.62 o                         
   1   2  12         19.35         18.88         2.58 o                         
   2   2  12        403.94        363.69         7.01 o                         
   3   2  12          6.64          4.44         1.14 o                         
   4   2  12         25.63         34.69         2.29 o                         
   5   2  12        261.20        269.58         6.11 o                         
   6   2  12        263.89        249.59         5.43 o                         
   7   2  12          0.55         -0.96         1.27 o                         
   8   2  12          0.73          1.29         1.31 o                         
   9   2  12        835.67        836.94        19.46 o                         
  10   2  12          0.12         -0.48         1.78 o                         
  11   2  12          0.13          1.99         1.95 o                         
  12   2  12         38.19         33.76         5.20 o                         
  13   2  12          0.48         -0.15         3.27 o                         
  14   2  12          9.38          9.54         4.05 o                         
  15   2  12         19.59         29.25         8.36 o                         
  16   2  12          0.03         -3.81         6.24 o                         
 -16   3  12          0.22         -1.38         4.63 o                         
 -15   3  12          0.52          7.56         5.62 o                         
 -14   3  12          0.51         -7.76         5.18 o                         
 -13   3  12          0.56          4.62         3.96 o                         
 -12   3  12         11.52          5.49         3.59 o                         
 -11   3  12          0.15         -0.70         3.17 o                         
 -10   3  12          0.15         -0.61         2.97 o                         
  -9   3  12          7.28         10.04         5.37 o                         
  -8   3  12          0.40          0.36         2.74 o                         
  -7   3  12         79.92         79.45         6.47 o                         
  -6   3  12        156.45        138.09         6.62 o                         
  -5   3  12          6.84          5.56         1.71 o                         
  -4   3  12        243.47        240.38         6.92 o                         
  -3   3  12         18.09         16.00         1.90 o                         
  -2   3  12         50.99         42.85         4.42 o                         
  -1   3  12        103.79        124.20         6.98 o                         
   0   3  12          4.83          1.43         1.95 o                         
   1   3  12         48.88         53.05         4.36 o                         
   2   3  12        144.34        134.85         6.31 o                         
   3   3  12        235.85        228.56         6.24 o                         
   4   3  12        168.78        155.84         4.94 o                         
   5   3  12        166.35        175.82         5.05 o                         
   6   3  12         23.52         29.78         3.79 o                         
   7   3  12        238.91        231.80         5.44 o                         
   8   3  12         18.95         13.03         3.34 o                         
   9   3  12          5.35          4.41         7.16 o                         
  10   3  12         17.65         13.60         3.39 o                         
  11   3  12         26.98         39.29         5.87 o                         
  12   3  12          4.40          2.18         2.86 o                         
  13   3  12         45.63         43.06         6.15 o                         
  14   3  12         17.88         20.17         4.62 o                         
  15   3  12          1.88          8.95         3.87 o                         
 -15   4  12          1.84         14.24         6.61 o                         
 -14   4  12          4.07          2.02         3.58 o                         
 -13   4  12         30.84         40.86         6.49 o                         
 -12   4  12          0.33          0.48         3.27 o                         
 -11   4  12          0.82         -2.44         5.66 o                         
 -10   4  12          0.00          3.53         4.74 o                         
  -9   4  12         12.45         10.29         4.77 o                         
  -8   4  12         43.95         30.96         7.46 o                         
  -7   4  12         36.75         23.97         6.86 o                         
  -6   4  12         54.61         47.65        11.19 o                         
  -5   4  12         10.16          5.95         1.72 o                         
  -4   4  12        158.26        146.53         7.19 o                         
  -3   4  12         50.83         38.79         3.47 o                         
  -2   4  12        128.30        116.00         5.50 o                         
  -1   4  12        220.56        218.43         7.71 o                         
   0   4  12          0.77          1.38         1.72 o                         
   1   4  12        200.79        185.71         5.19 o                         
   2   4  12        506.69        468.02        35.67 o                         
   3   4  12        244.93        245.30        18.53 o                         
   4   4  12        320.85        327.23        21.19 o                         
   5   4  12          0.06         -2.38         4.21 o                         
   6   4  12         21.59         20.15         3.78 o                         
   7   4  12         74.96         87.81        12.23 o                         
   8   4  12         14.44         24.64         7.85 o                         
   9   4  12         22.83         21.77         6.96 o                         
  10   4  12          0.28        -16.82         6.75 o                         
  11   4  12         16.72         18.06         4.42 o                         
  12   4  12         21.60         15.81         4.15 o                         
  13   4  12          1.02          2.49         3.29 o                         
  14   4  12          2.98          1.80         3.46 o                         
 -14   5  12         31.84         48.35         9.76 o                         
 -13   5  12         45.18         41.89         9.93 o                         
 -12   5  12          0.36         -6.33         5.58 o                         
 -11   5  12          5.67          6.96         4.67 o                         
 -10   5  12         33.53         44.96         9.72 o                         
  -9   5  12         10.68         11.13         5.87 o                         
  -8   5  12         17.09         13.08         6.61 o                         
  -7   5  12         91.91        103.19        12.94 o                         
  -6   5  12         23.84         22.98         7.21 o                         
  -5   5  12          7.51         11.17         5.66 o                         
  -4   5  12         58.43         61.35         8.68 o                         
  -3   5  12         21.81         18.49         4.12 o                         
  -2   5  12          2.12          1.70         1.42 o                         
  -1   5  12        169.84        172.51         7.08 o                         
   0   5  12          0.03          0.05         1.74 o                         
   1   5  12         52.06         46.86         5.67 o                         
   2   5  12         44.03         47.08         9.97 o                         
   3   5  12         57.49         79.78        12.02 o                         
   4   5  12         40.35         45.88         9.33 o                         
   5   5  12          0.59          2.97         5.30 o                         
   6   5  12         37.91         28.24         7.88 o                         
   7   5  12          0.10          3.61         5.09 o                         
   8   5  12        136.38        144.28        16.09 o                         
   9   5  12          4.38          5.83         4.49 o                         
  10   5  12          8.28         15.83         7.85 o                         
  11   5  12          0.08         -2.58         4.38 o                         
  13   5  12          0.16         -3.78         4.14 o                         
 -12   6  12          5.79         -0.92         4.45 o                         
 -11   6  12         13.52         13.29         6.50 o                         
 -10   6  12          1.37          2.23         4.91 o                         
  -9   6  12          2.80         -3.00         5.20 o                         
  -8   6  12          0.70          2.58         5.87 o                         
  -7   6  12         42.55         53.23        10.25 o                         
  -6   6  12          0.00          8.45         5.97 o                         
  -5   6  12         12.31         12.19         5.76 o                         
  -4   6  12          3.15          5.51         4.31 o                         
  -3   6  12          0.16         -5.02         5.23 o                         
  -2   6  12         66.87         74.49         6.26 o                         
  -1   6  12         19.35         19.59         2.98 o                         
   0   6  12          0.07         -0.81         4.14 o                         
   1   6  12         27.49         13.93         5.13 o                         
   2   6  12          0.38          3.50         3.89 o                         
   3   6  12          3.00         -6.36         5.20 o                         
   4   6  12         18.13         16.26         7.28 o                         
   5   6  12          0.32         -1.02         4.77 o                         
   6   6  12          5.62         10.71         6.33 o                         
   7   6  12          8.27          8.24         5.55 o                         
   8   6  12          0.54          3.11         5.41 o                         
   9   6  12          0.06         -2.12         4.88 o                         
 -10   7  12          1.09         -4.21         5.51 o                         
  -9   7  12         15.66          8.48         4.59 o                         
  -8   7  12          0.03          3.64         5.16 o                         
  -7   7  12          1.28          6.33         4.91 o                         
  -6   7  12          0.02        -11.35         6.36 o                         
  -5   7  12          3.87          7.10         6.75 o                         
  -4   7  12          4.00         11.49         6.11 o                         
  -3   7  12          1.66         -0.28         4.42 o                         
  -2   7  12          3.64          0.14         4.49 o                         
  -1   7  12          9.74         16.26         6.29 o                         
   0   7  12          2.70          0.39         4.91 o                         
   1   7  12          2.30          3.36         5.20 o                         
   2   7  12          9.19         15.52         6.47 o                         
   3   7  12          4.00         -6.19         6.11 o                         
   4   7  12          1.67          4.63         5.58 o                         
   5   7  12          0.38          8.52         6.72 o                         
   6   7  12          0.64         -2.58         4.45 o                         
   7   7  12          0.45         10.96         5.20 o                         
  -7   8  12          3.15          7.67         6.47 o                         
  -6   8  12          1.02         11.70         6.40 o                         
  -5   8  12         55.23         87.56        13.89 o                         
  -4   8  12          3.26         -4.31         5.20 o                         
  -3   8  12          1.22          4.28         6.29 o                         
  -2   8  12         24.20         25.38         8.27 o                         
  -1   8  12         22.05         19.05         7.95 o                         
   0   8  12          0.04          2.69         4.91 o                         
   1   8  12         21.02         12.19         6.64 o                         
   2   8  12         14.65          2.19         5.37 o                         
   3   8  12          7.00          1.24         6.79 o                         
 -13   0  13          5.73         12.26         7.07 o                         
 -11   0  13        203.28        190.52        10.97 o                         
  -9   0  13        191.12        187.73        15.77 o                         
  -7   0  13          0.15         -2.76         3.46 o                         
  -5   0  13          8.74         -0.07         4.38 o                         
  -3   0  13        232.28        229.64        14.71 o                         
  -1   0  13        231.19        277.91        10.74 o                         
   1   0  13          3.18          6.83         2.31 o                         
   3   0  13         34.92         40.69         4.21 o                         
   5   0  13        215.69        212.42         9.40 o                         
   7   0  13        168.75        151.03         8.49 o                         
   9   0  13         27.97         39.91         7.07 o                         
  11   0  13         29.71         28.49         6.36 o                         
  13   0  13         27.87         18.70         6.61 o                         
 -16   1  13          3.26         -4.70         5.12 o                         
 -15   1  13          0.24         11.45         5.76 o                         
 -14   1  13         36.03         24.26         6.45 o                         
 -13   1  13         11.97         10.84         3.19 o                         
 -12   1  13          1.18          1.02         2.72 o                         
 -11   1  13         27.90         33.24         4.97 o                         
 -10   1  13          1.17          1.28         2.39 o                         
  -9   1  13          6.73          3.34         2.60 o                         
  -8   1  13         64.09         73.97         5.31 o                         
  -7   1  13         56.31         51.75         4.34 o                         
  -6   1  13          1.71          3.76         2.44 o                         
  -5   1  13         31.10         47.76         5.28 o                         
  -4   1  13          5.30          5.19         1.39 o                         
  -3   1  13        314.16        312.87        16.91 o                         
  -2   1  13         48.87         54.71         5.42 o                         
  -1   1  13          7.92          7.99         3.55 o                         
   0   1  13        114.98        108.50         5.65 o                         
   1   1  13        138.73        150.40         5.47 o                         
   2   1  13         22.86         25.82         2.46 o                         
   3   1  13         95.71        100.90         4.48 o                         
   4   1  13         45.54         41.81         2.25 o                         
   5   1  13        439.63        427.95         7.48 o                         
   6   1  13         23.53         22.54         2.64 o                         
   7   1  13        355.82        361.55         8.30 o                         
   8   1  13        175.36        169.44         7.04 o                         
   9   1  13         26.76         21.20         2.42 o                         
  10   1  13          4.02          7.39         2.36 o                         
  11   1  13         14.82         22.47         3.32 o                         
  12   1  13          0.49          3.78         2.42 o                         
  13   1  13         43.44         43.04         5.73 o                         
  14   1  13         23.20         34.82         5.37 o                         
  15   1  13          3.48          8.44         3.61 o                         
 -16   2  13         16.17          7.07         5.80 o                         
 -15   2  13          3.11          4.74         4.35 o                         
 -14   2  13          1.05         -0.38         3.09 o                         
 -13   2  13         30.14         20.61         4.40 o                         
 -12   2  13        100.26         78.39         6.47 o                         
 -11   2  13         41.41         35.80         6.21 o                         
 -10   2  13         18.82         23.36         3.72 o                         
  -9   2  13         41.60         48.76         6.57 o                         
  -8   2  13          0.33          1.30         2.26 o                         
  -7   2  13          0.27          0.65         2.08 o                         
  -6   2  13          4.63          3.91         1.89 o                         
  -5   2  13          1.27          3.24         1.40 o                         
  -4   2  13        105.08        107.43         5.75 o                         
  -3   2  13         88.95         93.38         4.32 o                         
  -2   2  13        328.07        324.59         7.27 o                         
  -1   2  13         47.71         44.52         2.58 o                         
   0   2  13         45.36         38.81         3.05 o                         
   1   2  13        117.53        114.26         4.02 o                         
   2   2  13          5.47          6.36         1.90 o                         
   3   2  13         56.67         62.62         2.93 o                         
   4   2  13        218.43        222.46         4.77 o                         
   5   2  13         73.68         78.29         3.04 o                         
   6   2  13        144.65        144.10         4.82 o                         
   7   2  13         86.57         96.76         4.15 o                         
   8   2  13         18.20         16.05         2.56 o                         
   9   2  13        144.36        153.37         6.71 o                         
  10   2  13         16.65         23.84         3.43 o                         
  11   2  13          6.17          5.52         2.89 o                         
  12   2  13         29.25         25.23         4.74 o                         
  13   2  13          1.34          3.27         7.88 o                         
  14   2  13          4.04          3.99         4.58 o                         
  15   2  13         35.54         47.26         6.58 o                         
 -15   3  13          1.29        -11.70         6.72 o                         
 -14   3  13          2.22         -0.04         7.17 o                         
 -13   3  13          3.69          2.09         2.85 o                         
 -12   3  13          4.19         11.41         3.88 o                         
 -11   3  13         15.66          7.31         3.73 o                         
 -10   3  13         24.82         20.29         4.29 o                         
  -9   3  13         25.21         34.80         9.56 o                         
  -8   3  13         19.73          5.91         4.98 o                         
  -7   3  13        188.43        185.05         8.03 o                         
  -6   3  13        617.59        618.75        13.95 o                         
  -5   3  13         83.41         91.07         5.32 o                         
  -4   3  13         15.37         14.08         2.01 o                         
  -3   3  13          6.32          7.55         1.46 o                         
  -2   3  13        130.33        143.93         8.22 o                         
  -1   3  13         12.14          7.26         2.48 o                         
   0   3  13        461.34        496.28        13.68 o                         
   1   3  13         31.91         26.43         3.52 o                         
   2   3  13        145.57        157.48         8.31 o                         
   3   3  13         46.63         60.67         3.52 o                         
   4   3  13         36.94         34.17         2.62 o                         
   5   3  13          5.23          2.29         1.61 o                         
   6   3  13         72.75         63.91         3.30 o                         
   7   3  13        267.97        277.73         6.84 o                         
   8   3  13         62.98         59.05         5.87 o                         
   9   3  13          4.56          1.39         2.67 o                         
  10   3  13          6.10          1.08         3.14 o                         
  11   3  13          3.29          1.70         2.68 o                         
  12   3  13          1.43          1.13         3.76 o                         
  13   3  13          1.73          7.66         3.59 o                         
  14   3  13          4.54          8.44         4.10 o                         
 -15   4  13         24.67         20.64         7.85 o                         
 -14   4  13          1.41          6.19         5.34 o                         
 -13   4  13          1.76         -1.16         3.39 o                         
 -12   4  13          0.16         -1.22         2.87 o                         
 -11   4  13          0.00         -3.71         5.05 o                         
 -10   4  13          2.91          3.53         5.09 o                         
  -9   4  13         14.33          3.78         4.77 o                         
  -8   4  13          0.05         -1.38         4.35 o                         
  -7   4  13         78.74         96.54        12.23 o                         
  -6   4  13          5.69          4.04         1.68 o                         
  -5   4  13         26.75         22.45         3.02 o                         
  -4   4  13         26.98         21.96         2.38 o                         
  -3   4  13         65.82         60.17         4.45 o                         
  -2   4  13          1.65          0.17         1.61 o                         
  -1   4  13         13.13         15.08         2.29 o                         
   0   4  13         94.23         85.06         4.28 o                         
   1   4  13        135.95        129.42         4.64 o                         
   2   4  13          5.05          4.62         1.08 o                         
   3   4  13          0.76          5.12         5.62 o                         
   4   4  13          2.45          1.53         1.85 o                         
   5   4  13          1.33          1.04         2.05 o                         
   6   4  13         45.95         46.71         5.29 o                         
   7   4  13          3.83         -3.53         4.98 o                         
   8   4  13          5.60         12.23         6.86 o                         
   9   4  13         46.44         48.36        10.39 o                         
  10   4  13         16.91         12.44         6.57 o                         
  11   4  13          0.01         -1.91         2.73 o                         
  12   4  13          0.70          2.64         2.63 o                         
  13   4  13          3.01          7.97         3.96 o                         
  14   4  13          3.06         -2.30         3.92 o                         
 -13   5  13          0.04          3.25         5.62 o                         
 -12   5  13          1.99         11.56         6.93 o                         
 -11   5  13          3.45          2.72         5.12 o                         
 -10   5  13         18.46         19.72         7.07 o                         
  -9   5  13          1.55         -5.09         6.29 o                         
  -8   5  13          3.89          2.26         4.45 o                         
  -7   5  13          9.66         11.49         5.80 o                         
  -6   5  13          4.07         -4.14         4.59 o                         
  -5   5  13         23.83         27.05         4.38 o                         
  -4   5  13         10.66          9.58         2.35 o                         
  -3   5  13         20.17         19.19         3.62 o                         
  -2   5  13         68.34         74.37         5.60 o                         
  -1   5  13         38.06         33.08         2.92 o                         
   0   5  13          0.80         -0.39         1.78 o                         
   1   5  13        213.85        179.28        23.16 o                         
   2   5  13        480.01        512.51        28.20 o                         
   3   5  13        280.70        270.98        21.08 o                         
   4   5  13          0.47          3.46         4.03 o                         
   5   5  13          7.13         12.48         5.94 o                         
   6   5  13          2.09         -0.60         4.81 o                         
   7   5  13          0.31          0.18         4.95 o                         
   8   5  13         66.72         81.90        12.87 o                         
   9   5  13          5.30         -4.56         6.22 o                         
  10   5  13          0.11          0.25         4.56 o                         
  11   5  13          9.00         14.84         6.54 o                         
  12   5  13          3.98         -1.91         3.82 o                         
  13   5  13          5.12          4.21         3.68 o                         
 -10   6  13          0.21          1.59         5.20 o                         
  -9   6  13         15.24         15.73         7.74 o                         
  -8   6  13        134.21        143.61        16.51 o                         
  -7   6  13          7.71         11.45         5.90 o                         
  -6   6  13         11.31         25.02         7.60 o                         
  -5   6  13         47.84         39.52         9.26 o                         
  -4   6  13          6.53          4.23         3.39 o                         
  -3   6  13          3.99          1.41         2.23 o                         
  -2   6  13         11.59          7.03         5.94 o                         
  -1   6  13         77.37         86.15        12.83 o                         
   0   6  13          9.69          5.97         5.69 o                         
   1   6  13         30.50         26.83         7.60 o                         
   2   6  13         24.52         16.26         6.15 o                         
   3   6  13          1.20          3.36         4.74 o                         
   4   6  13         39.03         35.35         8.73 o                         
   5   6  13          3.65          7.56         4.77 o                         
   6   6  13         44.44         53.90        11.31 o                         
   7   6  13         14.12          8.59         4.77 o                         
   8   6  13          0.84         -6.08         5.73 o                         
   9   6  13          1.12         -2.62         4.74 o                         
  -8   7  13          0.60         -2.65         6.33 o                         
  -7   7  13          2.13         -0.42         4.70 o                         
  -6   7  13         11.11         -1.91         5.66 o                         
  -5   7  13          0.12          8.91         4.45 o                         
  -4   7  13         40.86         37.64         9.61 o                         
  -3   7  13          1.21          1.38         4.81 o                         
  -2   7  13          2.73         -2.69         4.88 o                         
  -1   7  13          1.05          3.36         5.02 o                         
   0   7  13          0.33          0.18         4.70 o                         
   1   7  13          0.31         -0.64         4.21 o                         
   2   7  13          0.02         -2.40         6.01 o                         
   3   7  13         24.98         32.20         9.08 o                         
   4   7  13          0.31         -4.91         4.88 o                         
   5   7  13          7.59          8.45         5.55 o                         
   6   7  13          0.99         -5.20         5.05 o                         
  -4   8  13          2.03          2.33         4.84 o                         
  -3   8  13          0.60          3.29         6.22 o                         
  -2   8  13         48.79         43.12        11.06 o                         
  -1   8  13         18.01          7.95         6.50 o                         
   0   8  13          2.04          6.26         6.96 o                         
 -14   0  14          0.14          4.88         5.73 o                         
 -12   0  14          6.79         -4.52         5.05 o                         
 -10   0  14         11.23         20.50         6.54 o                         
  -8   0  14        528.14        569.85        26.97 o                         
  -6   0  14          0.17         -6.40         5.27 o                         
  -4   0  14         18.27         19.02         5.05 o                         
  -2   0  14          4.14         -2.79         3.57 o                         
   0   0  14         48.29         43.68         4.77 o                         
   2   0  14        122.03        158.15        11.26 o                         
   4   0  14          0.22          2.71         1.87 o                         
   6   0  14        286.20        276.36        11.35 o                         
   8   0  14        205.45        198.06        14.82 o                         
  10   0  14          0.38          0.04         3.71 o                         
  12   0  14         43.61         59.88         9.12 o                         
 -16   1  14          7.21          0.81         4.98 o                         
 -15   1  14          8.42         20.92         6.47 o                         
 -14   1  14          0.30          3.77         2.84 o                         
 -13   1  14         45.68         54.71         5.71 o                         
 -12   1  14         11.56          6.76         2.65 o                         
 -11   1  14         11.17         14.52         3.34 o                         
 -10   1  14         15.93         17.73         3.48 o                         
  -9   1  14        285.72        295.79        10.68 o                         
  -8   1  14         78.15         64.17         7.03 o                         
  -7   1  14          1.17          2.04         1.86 o                         
  -6   1  14         21.86         25.60         3.12 o                         
  -5   1  14          0.03          2.36         1.59 o                         
  -4   1  14         69.41         61.68         3.71 o                         
  -3   1  14        371.77        356.43        13.29 o                         
  -2   1  14        235.03        271.01        11.42 o                         
  -1   1  14         22.81         23.42         3.91 o                         
   0   1  14        103.51        115.54         7.52 o                         
   1   1  14          0.88          0.62         1.44 o                         
   2   1  14         73.86         68.35         4.49 o                         
   3   1  14          7.25          4.81         1.96 o                         
   4   1  14          0.21          0.21         1.60 o                         
   5   1  14        231.28        221.16         7.94 o                         
   6   1  14         98.84         92.82         4.13 o                         
   7   1  14          9.48          9.71         1.80 o                         
   8   1  14          6.79          6.76         1.86 o                         
   9   1  14          0.16         -1.03         1.72 o                         
  10   1  14          0.44         -2.13         1.99 o                         
  11   1  14          3.74          2.61         2.03 o                         
  12   1  14         22.49         27.76         4.68 o                         
  13   1  14          0.21         -2.47         2.99 o                         
  14   1  14          7.82         -9.37         5.58 o                         
  15   1  14          3.35          3.85         5.23 o                         
 -15   2  14          4.30         11.56         5.90 o                         
 -14   2  14          8.48          7.71         5.30 o                         
 -13   2  14         15.20         14.42         3.53 o                         
 -12   2  14         61.98         83.34         6.79 o                         
 -11   2  14         41.69         42.59         4.98 o                         
 -10   2  14          1.71          3.80         2.63 o                         
  -9   2  14        273.32        248.56        10.02 o                         
  -8   2  14        187.44        177.54         8.21 o                         
  -7   2  14         82.77        103.59         6.08 o                         
  -6   2  14         48.64         53.18         5.76 o                         
  -5   2  14         86.54        100.27         5.32 o                         
  -4   2  14          1.32          1.29         1.56 o                         
  -3   2  14        271.53        287.59         7.40 o                         
  -2   2  14         11.53         11.73         1.60 o                         
  -1   2  14         74.73         82.04         6.45 o                         
   0   2  14          5.08          5.57         1.30 o                         
   1   2  14        111.01        106.09         3.65 o                         
   2   2  14        119.26        111.55         5.38 o                         
   3   2  14        378.87        385.35         9.16 o                         
   4   2  14         90.97         99.07         3.79 o                         
   5   2  14        193.86        202.74         5.57 o                         
   6   2  14         48.22         48.16         2.99 o                         
   7   2  14         96.83        103.19         5.26 o                         
   8   2  14         39.46         38.23         5.28 o                         
   9   2  14          5.62          1.60         1.82 o                         
  10   2  14          8.49          8.96         3.35 o                         
  11   2  14         94.67         99.91         8.07 o                         
  12   2  14          5.94          7.96         3.92 o                         
  13   2  14         18.30         16.87         4.10 o                         
  14   2  14         28.38         29.20         8.38 o                         
  15   2  14          0.63          3.29         4.88 o                         
 -15   3  14         25.00         24.46         8.02 o                         
 -14   3  14          2.85          4.98         5.34 o                         
 -13   3  14          2.00          2.66         2.92 o                         
 -12   3  14          4.55          1.84         2.64 o                         
 -11   3  14          9.92         12.21         3.13 o                         
 -10   3  14          2.85         -0.74         4.38 o                         
  -9   3  14          0.07          2.20         3.45 o                         
  -8   3  14          1.57         -7.98         4.63 o                         
  -7   3  14          0.33          3.04         2.07 o                         
  -6   3  14          2.20          4.74         2.09 o                         
  -5   3  14         81.60         84.71         5.13 o                         
  -4   3  14          0.36         -0.20         2.49 o                         
  -3   3  14         49.20         49.52         3.59 o                         
  -2   3  14         26.28         23.86         2.58 o                         
  -1   3  14         17.96         18.78         3.64 o                         
   0   3  14          5.58          3.16         2.12 o                         
   1   3  14        136.45        159.32         8.05 o                         
   2   3  14        240.47        225.50         6.69 o                         
   3   3  14          4.61          4.71         1.40 o                         
   4   3  14         42.19         44.45         3.06 o                         
   5   3  14         89.74         81.16         3.98 o                         
   6   3  14         37.43         35.31         2.69 o                         
   7   3  14         24.32         26.35         3.14 o                         
   8   3  14         23.38         18.92         3.79 o                         
   9   3  14          1.43         -0.59         2.27 o                         
  10   3  14          5.08          3.98         2.81 o                         
  11   3  14         27.23         29.15         5.46 o                         
  12   3  14          0.00          2.02         2.72 o                         
  13   3  14          4.94          6.93         5.48 o                         
 -14   4  14          2.45          5.48         6.36 o                         
 -13   4  14          0.19         -2.33         4.14 o                         
 -12   4  14         19.83         17.26         5.96 o                         
 -11   4  14         20.15         25.53         5.48 o                         
 -10   4  14          0.70         -0.18         4.49 o                         
  -9   4  14          1.11         -0.42         4.91 o                         
  -8   4  14          2.15         -2.30         3.23 o                         
  -7   4  14         14.66         18.44         4.18 o                         
  -6   4  14         38.89         29.50         8.50 o                         
  -5   4  14        168.73        174.67         7.68 o                         
  -4   4  14          0.70         -0.72         1.58 o                         
  -3   4  14         35.33         42.29         5.06 o                         
  -2   4  14        107.69         95.51         5.40 o                         
  -1   4  14         50.12         49.00         6.24 o                         
   0   4  14        126.26        130.45         5.73 o                         
   1   4  14         55.76         49.21         3.12 o                         
   2   4  14          0.26          0.70         0.83 o                         
   3   4  14         16.74         13.22         5.66 o                         
   4   4  14         10.57          7.40         3.27 o                         
   5   4  14         67.42         71.51        12.48 o                         
   6   4  14          0.89          6.29         4.98 o                         
   7   4  14          0.01         -1.73         5.34 o                         
   8   4  14         41.78         29.37         8.38 o                         
   9   4  14          1.33         -0.07         4.45 o                         
  10   4  14         12.14         12.52         3.52 o                         
  11   4  14          4.59         10.67         3.56 o                         
  12   4  14          4.55          5.58         5.30 o                         
 -13   5  14          0.15         12.37         6.96 o                         
 -11   5  14         26.61         22.20         8.20 o                         
 -10   5  14         14.48         31.60         9.08 o                         
  -9   5  14          0.06         -6.36         5.94 o                         
  -8   5  14         40.28         42.20         9.51 o                         
  -7   5  14         19.98         27.13         4.85 o                         
  -6   5  14         44.80         47.07         5.88 o                         
  -5   5  14         10.11         11.70         4.47 o                         
  -4   5  14          0.19          0.19         2.92 o                         
  -3   5  14         17.73         20.51         3.92 o                         
  -2   5  14         19.07         21.93         3.66 o                         
  -1   5  14          6.81          5.18         2.22 o                         
   0   5  14         35.24         38.71         4.51 o                         
   1   5  14          3.72          7.78         6.47 o                         
   2   5  14         15.67         26.76         8.27 o                         
   3   5  14         23.91         23.05         7.63 o                         
   4   5  14         12.87          6.68         5.41 o                         
   5   5  14         42.88         51.54        10.00 o                         
   6   5  14          9.60          9.08         4.77 o                         
   7   5  14         12.48         25.63         7.95 o                         
   8   5  14          5.64          4.81         5.73 o                         
   9   5  14          4.62          1.84         4.70 o                         
  10   5  14          2.72         -1.66         5.09 o                         
  -9   6  14         22.59         18.42         6.82 o                         
  -8   6  14          6.86          2.19         4.77 o                         
  -7   6  14         11.75         14.56         6.75 o                         
  -6   6  14          2.74          1.95         9.77 o                         
  -5   6  14         74.97         74.53         8.80 o                         
  -4   6  14          8.23          8.55         3.29 o                         
  -3   6  14         23.43         41.96         9.72 o                         
  -2   6  14          7.49          3.61         5.94 o                         
  -1   6  14         20.77         22.34         7.71 o                         
   0   6  14         22.23         32.91         9.30 o                         
   1   6  14          7.67          3.99         4.42 o                         
   2   6  14         65.67         55.67        10.50 o                         
   3   6  14         19.26         14.77         6.43 o                         
   4   6  14          3.17          3.43         5.02 o                         
   5   6  14          0.01          6.43         6.11 o                         
   6   6  14          3.71          4.81         5.87 o                         
   7   6  14          2.54         -5.55         5.69 o                         
   8   6  14          0.04          2.62         5.05 o                         
  -7   7  14          0.15        -13.36         7.07 o                         
  -6   7  14          0.12          0.95         5.76 o                         
  -5   7  14          4.22          6.96         5.94 o                         
  -4   7  14         13.68         22.20         8.02 o                         
  -3   7  14         18.90         15.13         6.93 o                         
  -2   7  14          0.00          2.54         4.88 o                         
  -1   7  14          1.49          2.19         5.12 o                         
   0   7  14          0.73          3.96         5.23 o                         
   1   7  14          0.00         -4.06         4.56 o                         
   2   7  14          0.82          1.27         4.45 o                         
   3   7  14         10.93         14.49         6.82 o                         
   4   7  14          7.45          2.23         4.28 o                         
 -13   0  15         10.65          8.69         6.22 o                         
 -11   0  15          4.89          0.81         4.31 o                         
  -9   0  15         51.43         48.64         9.33 o                         
  -7   0  15         89.87        123.34        13.12 o                         
  -5   0  15        105.30        107.09        11.60 o                         
  -3   0  15          2.97          2.40         3.71 o                         
  -1   0  15        216.49        208.08        14.75 o                         
   1   0  15          6.26          6.32         4.17 o                         
   3   0  15          0.01          2.44         3.07 o                         
   5   0  15        360.61        392.25        13.64 o                         
   7   0  15         83.43         59.39         8.87 o                         
   9   0  15         17.62         21.42         5.16 o                         
  11   0  15         15.53         34.11         7.92 o                         
 -15   1  15          2.20          2.54         4.38 o                         
 -14   1  15          2.85         -5.62         4.67 o                         
 -13   1  15          0.16          2.16         4.52 o                         
 -12   1  15         19.14         26.98         6.16 o                         
 -11   1  15         16.67          9.98         2.86 o                         
 -10   1  15        150.72        146.43         8.19 o                         
  -9   1  15          1.30          3.75         2.33 o                         
  -8   1  15         19.51         15.53         2.92 o                         
  -7   1  15        102.22        100.15         5.77 o                         
  -6   1  15          0.24          4.65         2.24 o                         
  -5   1  15          0.76          0.60         2.91 o                         
  -4   1  15          2.92          3.37         2.61 o                         
  -3   1  15         27.27         22.56         3.98 o                         
  -2   1  15         72.41         68.38         6.27 o                         
  -1   1  15          0.10          3.18         2.47 o                         
   0   1  15          2.32          3.14         2.55 o                         
   1   1  15          1.31          2.72         2.46 o                         
   2   1  15         79.38        102.47         5.70 o                         
   3   1  15        152.32        145.78         6.68 o                         
   4   1  15        157.66        141.86         6.63 o                         
   5   1  15         13.96         16.64         2.74 o                         
   6   1  15         20.38         25.81         4.06 o                         
   7   1  15          1.18          4.62         2.26 o                         
   8   1  15         20.71         19.14         3.91 o                         
   9   1  15         13.48         11.30         2.91 o                         
  10   1  15          0.16         -2.71         2.53 o                         
  11   1  15          2.70         -4.28         4.81 o                         
  12   1  15         41.03         39.24         8.80 o                         
  13   1  15         16.93         18.87         6.82 o                         
  14   1  15          4.87         16.93         7.56 o                         
 -14   2  15          2.93          1.48         4.84 o                         
 -13   2  15          4.37          1.50         2.82 o                         
 -12   2  15         15.37         10.94         3.20 o                         
 -11   2  15          1.55          1.50         3.15 o                         
 -10   2  15          0.82         -0.50         3.92 o                         
  -9   2  15        129.86        137.88         7.65 o                         
  -8   2  15          0.05          1.43         2.29 o                         
  -7   2  15          0.42          2.51         2.07 o                         
  -6   2  15         18.76         20.32         3.07 o                         
  -5   2  15          0.02          1.93         2.15 o                         
  -4   2  15         73.85         66.46         3.93 o                         
  -3   2  15          0.11          0.60         1.00 o                         
  -2   2  15          5.11          6.10         1.31 o                         
  -1   2  15         31.32         14.92         3.42 o                         
   0   2  15         71.51         92.28         8.55 o                         
   1   2  15         33.93         30.83         4.17 o                         
   2   2  15          7.65          3.56         4.15 o                         
   3   2  15         17.21         15.06         1.70 o                         
   4   2  15         11.24          3.52         1.10 o                         
   5   2  15         93.19         89.26         3.79 o                         
   6   2  15        368.15        370.72         9.31 o                         
   7   2  15          5.09          4.94         2.67 o                         
   8   2  15          0.61          0.91         2.14 o                         
   9   2  15          2.50         -0.75         2.71 o                         
  10   2  15          0.09        -14.60         7.42 o                         
  11   2  15          3.76          1.98         4.10 o                         
  12   2  15         17.73         19.33         7.56 o                         
  13   2  15          0.44          1.63         5.23 o                         
  14   2  15          4.42         11.42         6.22 o                         
 -14   3  15          3.51          2.90         5.27 o                         
 -13   3  15          0.86          0.75         4.44 o                         
 -12   3  15          6.66         10.03         3.05 o                         
 -11   3  15         27.45         20.42         4.36 o                         
 -10   3  15         50.98         47.08         5.00 o                         
  -9   3  15          7.63          8.52         2.57 o                         
  -8   3  15         18.53         15.81         3.07 o                         
  -7   3  15          0.84         -0.03         2.50 o                         
  -6   3  15         40.91         46.78         5.94 o                         
  -5   3  15         77.93         68.78         6.82 o                         
  -4   3  15          9.54          5.20         1.67 o                         
  -3   3  15         29.00         26.13         2.77 o                         
  -2   3  15         33.06         29.94         3.12 o                         
  -1   3  15         62.68         61.25         3.58 o                         
   0   3  15          5.17          1.91         4.29 o                         
   1   3  15          1.33          0.91         1.19 o                         
   2   3  15         44.12         38.24         3.62 o                         
   3   3  15        110.71        117.93         4.94 o                         
   4   3  15         60.70         67.51         3.82 o                         
   5   3  15          3.56          2.54         1.75 o                         
   6   3  15         18.84         20.20         3.41 o                         
   7   3  15          8.67          5.82         2.52 o                         
   8   3  15         11.56         18.64         3.45 o                         
   9   3  15          0.10         -2.17         6.75 o                         
  10   3  15         16.06          8.41         5.30 o                         
  11   3  15          0.82         -3.71         5.87 o                         
  12   3  15         31.24         32.02         9.05 o                         
  13   3  15          2.70         16.75         8.09 o                         
 -13   4  15         14.08         29.02         7.74 o                         
 -12   4  15          7.21          7.15         7.72 o                         
 -11   4  15          0.04         -4.88         3.04 o                         
 -10   4  15          6.10          4.33         2.62 o                         
  -9   4  15          0.36         -5.30         3.73 o                         
  -8   4  15          9.52          4.91         6.52 o                         
  -7   4  15          5.07          3.61         2.90 o                         
  -6   4  15          6.66          2.88         3.31 o                         
  -5   4  15        103.59        108.35         8.50 o                         
  -4   4  15          1.30          2.30         4.35 o                         
  -3   4  15          1.41         -1.55         2.98 o                         
  -2   4  15         41.94         41.97         3.81 o                         
  -1   4  15          0.02          1.00         2.22 o                         
   0   4  15          0.73          0.39         1.99 o                         
   1   4  15         76.02         86.33         5.96 o                         
   2   4  15         50.02         50.27         4.05 o                         
   3   4  15         17.22         17.46         6.15 o                         
   4   4  15        114.52        133.78        15.27 o                         
   5   4  15        182.54        185.13        17.79 o                         
   6   4  15         14.46         21.35         7.67 o                         
   7   4  15          0.06          3.00         6.11 o                         
   8   4  15          9.16          6.08         4.63 o                         
   9   4  15         14.50         15.66         7.07 o                         
  10   4  15          0.08         11.70         7.17 o                         
  11   4  15          0.01         -3.96         4.77 o                         
 -10   5  15          0.18         -1.78         3.46 o                         
  -9   5  15          6.16          4.48         3.44 o                         
  -8   5  15          2.89          4.27         4.20 o                         
  -7   5  15         13.19         13.15         8.39 o                         
  -6   5  15          2.02         11.22         3.71 o                         
  -5   5  15          0.34         -2.15         2.81 o                         
  -4   5  15          3.97          0.53         4.06 o                         
  -3   5  15          3.77          2.72         2.65 o                         
  -2   5  15          0.49          0.98         2.22 o                         
  -1   5  15         18.87         26.65         8.20 o                         
   0   5  15          4.77          4.59         4.95 o                         
   1   5  15         69.04         77.49        12.02 o                         
   2   5  15          5.45          0.95         4.45 o                         
   3   5  15         19.36         18.42         7.21 o                         
   4   5  15         80.58         92.30        13.43 o                         
   5   5  15          2.29         -1.56         5.20 o                         
   6   5  15          1.51         11.31         6.47 o                         
   7   5  15          2.68         10.74         7.14 o                         
   8   5  15         54.42         55.92        11.84 o                         
   9   5  15          2.36          9.22         5.48 o                         
  -8   6  15          5.87          4.13         3.33 o                         
  -7   6  15         45.22         48.50         6.58 o                         
  -6   6  15          8.65         16.29         6.54 o                         
  -5   6  15         44.15         61.22        11.91 o                         
  -4   6  15          0.08         -4.59         4.95 o                         
  -3   6  15          1.70         -4.45         6.22 o                         
  -2   6  15          3.34         -6.33         5.12 o                         
  -1   6  15          8.18         12.02         6.86 o                         
   0   6  15          3.45          3.39         4.88 o                         
   1   6  15          3.11          7.00         5.87 o                         
   2   6  15          0.88          0.57         5.48 o                         
   3   6  15         38.84         43.48        10.18 o                         
   4   6  15          3.26         -1.84         4.88 o                         
   5   6  15          3.05          8.34         6.75 o                         
   6   6  15         22.68         25.91         8.09 o                         
  -4   7  15          0.84          4.38         5.41 o                         
  -3   7  15          0.97          3.89         5.34 o                         
  -2   7  15          0.10          0.07         6.22 o                         
  -1   7  15          0.21         -3.36         4.63 o                         
   0   7  15          0.39          3.68         4.52 o                         
   1   7  15         27.67         39.48         9.97 o                         
   2   7  15         14.33         25.91         9.15 o                         
 -12   0  16          2.01          2.97         4.42 o                         
 -10   0  16          9.06          4.98         5.20 o                         
  -8   0  16         22.41         18.13         6.47 o                         
  -6   0  16         86.55         99.37        12.20 o                         
  -4   0  16        128.13        122.96        12.30 o                         
  -2   0  16          0.74         -0.60         3.96 o                         
   0   0  16        102.96         94.50        10.25 o                         
   2   0  16         34.57         39.69         7.00 o                         
   4   0  16         61.21         55.18         8.55 o                         
   6   0  16          9.34         13.33         5.09 o                         
   8   0  16          0.19         -0.53         3.57 o                         
  10   0  16          8.13          7.67         4.21 o                         
 -12   1  16          5.97         13.31         7.03 o                         
 -11   1  16          0.22          6.24         3.78 o                         
 -10   1  16         20.15         22.10         3.73 o                         
  -9   1  16         12.61          9.74         2.78 o                         
  -8   1  16         83.24         89.48         8.55 o                         
  -7   1  16        153.27        178.48        14.48 o                         
  -6   1  16        328.76        345.08        15.32 o                         
  -5   1  16        102.41        108.30        14.25 o                         
  -4   1  16          0.13         -1.91         2.49 o                         
  -3   1  16          0.77         -1.12         3.18 o                         
  -2   1  16        233.01        222.68        11.35 o                         
  -1   1  16         53.01         58.08         6.63 o                         
   0   1  16         39.47         48.52         5.60 o                         
   1   1  16          6.72          5.53         2.78 o                         
   2   1  16         10.79         12.85         3.93 o                         
   3   1  16          2.16         -2.21         1.97 o                         
   4   1  16          3.18          3.14         1.77 o                         
   5   1  16        202.02        234.09         8.64 o                         
   6   1  16        162.72        163.06         9.57 o                         
   7   1  16          0.14         -1.87         2.43 o                         
   8   1  16         20.47         16.31         5.53 o                         
   9   1  16          1.10         -2.41         2.70 o                         
  10   1  16         24.84         20.04         5.97 o                         
  11   1  16          0.15         -1.94         4.98 o                         
  12   1  16         26.52         34.57         8.38 o                         
  13   1  16          5.68          6.82         4.77 o                         
 -12   2  16         13.85         15.95         5.26 o                         
 -11   2  16         17.65         13.72         5.03 o                         
 -10   2  16         30.57         34.30         4.33 o                         
  -9   2  16         11.14         18.10         3.40 o                         
  -8   2  16          9.91         10.64         2.87 o                         
  -7   2  16          1.85          1.96         2.01 o                         
  -6   2  16        176.47        194.61         7.59 o                         
  -5   2  16          1.64         -0.81         1.46 o                         
  -4   2  16          0.33         -0.21         1.11 o                         
  -3   2  16         32.05         23.49         1.68 o                         
  -2   2  16          2.58          1.23         5.50 o                         
  -1   2  16          9.47          5.16         2.65 o                         
   0   2  16         27.73         24.82         4.91 o                         
   1   2  16        156.53        178.73         9.71 o                         
   2   2  16          3.25         -0.80         2.71 o                         
   3   2  16        143.99        157.73         9.08 o                         
   4   2  16          8.92         10.60         3.21 o                         
   5   2  16        161.77        165.71         9.26 o                         
   6   2  16          5.00          6.24         2.67 o                         
   7   2  16        100.67         86.61         6.79 o                         
   8   2  16          0.03         -0.88         4.17 o                         
   9   2  16          0.19         -3.29         4.74 o                         
  10   2  16          4.66          2.97         4.10 o                         
  11   2  16          2.84          8.59         6.04 o                         
  12   2  16          0.00         -4.70         5.12 o                         
  13   2  16          0.59         14.35         7.67 o                         
 -12   3  16          5.43          0.04         4.59 o                         
 -11   3  16          1.82          0.32         3.27 o                         
 -10   3  16          1.08          1.08         4.24 o                         
  -9   3  16          0.21         -2.81         2.47 o                         
  -8   3  16         27.68         29.40         3.97 o                         
  -7   3  16         35.16         33.74         5.57 o                         
  -6   3  16          0.03         -0.35         1.92 o                         
  -5   3  16          1.53          1.59         2.60 o                         
  -4   3  16         13.87         21.65        10.29 o                         
  -3   3  16        436.58        479.15        16.67 o                         
  -2   3  16          6.46         13.20         3.81 o                         
  -1   3  16         72.71         76.59        13.43 o                         
   0   3  16         29.43         29.57         4.47 o                         
   1   3  16         46.82         48.59         5.06 o                         
   2   3  16         35.82         28.86         4.13 o                         
   3   3  16        202.24        217.83         9.69 o                         
   4   3  16        165.93        169.33         8.32 o                         
   5   3  16        137.36        128.69        15.03 o                         
   6   3  16          1.10         10.50         6.57 o                         
   7   3  16        107.74        120.66        14.18 o                         
   8   3  16         11.45         12.90         5.87 o                         
   9   3  16          3.35          1.80         4.95 o                         
  10   3  16          4.47          6.82         4.67 o                         
  11   3  16          0.50         -3.75         4.74 o                         
  12   3  16          2.05          3.53         4.67 o                         
 -12   4  16          2.11         -6.82         6.11 o                         
 -11   4  16          0.04         -4.28         5.23 o                         
 -10   4  16          6.12          4.38         3.78 o                         
  -9   4  16          7.73          4.42         6.56 o                         
  -8   4  16         22.29         20.93         5.08 o                         
  -7   4  16         19.79         12.93         3.88 o                         
  -6   4  16          4.14          8.37         3.58 o                         
  -5   4  16         44.41         41.46         5.89 o                         
  -4   4  16         10.40          8.07         2.94 o                         
  -3   4  16          3.48          0.09         6.75 o                         
  -2   4  16          0.01         -1.28         2.61 o                         
  -1   4  16         38.82         31.37         4.39 o                         
   0   4  16         88.64         84.70         6.43 o                         
   1   4  16          5.83         10.83         2.89 o                         
   2   4  16         57.69         67.16        11.38 o                         
   3   4  16          1.73          2.90         4.59 o                         
   4   4  16         11.35          4.06         6.40 o                         
   5   4  16         13.93          6.11         4.35 o                         
   6   4  16         14.39         18.73         7.35 o                         
   7   4  16          1.46         -3.46         5.34 o                         
   8   4  16          0.36         -2.76         4.81 o                         
   9   4  16          9.11         -8.66         7.46 o                         
  10   4  16         18.24         24.46         8.45 o                         
 -11   5  16          2.77          0.11         4.91 o                         
 -10   5  16          3.31         -3.29         4.56 o                         
  -9   5  16          2.91          0.04         5.37 o                         
  -8   5  16          1.07         -5.02         4.09 o                         
  -7   5  16         16.85         20.31         5.35 o                         
  -6   5  16         36.51         48.88         6.39 o                         
  -5   5  16          0.09          1.67         3.25 o                         
  -4   5  16         27.25         32.61         7.58 o                         
  -3   5  16         27.92         23.23         6.24 o                         
  -2   5  16          9.68          9.30         5.51 o                         
  -1   5  16         15.34         16.47         6.79 o                         
   0   5  16          1.50          0.46         4.88 o                         
   1   5  16         18.32         19.65         7.88 o                         
   2   5  16          0.04          3.32         6.11 o                         
   3   5  16          4.02          4.88         4.56 o                         
   4   5  16          1.03          2.09         5.87 o                         
   5   5  16         18.17          6.86         5.30 o                         
   6   5  16         32.56         33.79         9.12 o                         
   7   5  16          4.00         12.26         7.63 o                         
   8   5  16         53.81         44.89        10.14 o                         
  -6   6  16         15.07          2.37         5.58 o                         
  -5   6  16         45.90         52.38        10.85 o                         
  -4   6  16          5.77         -2.86         6.01 o                         
  -3   6  16          5.90         -0.78         5.20 o                         
  -2   6  16          3.20          2.62         4.95 o                         
  -1   6  16         27.63         43.48         9.44 o                         
   0   6  16         19.68         18.87         7.28 o                         
   1   6  16         12.78         -0.42         5.66 o                         
   2   6  16          1.02          2.33         5.23 o                         
   3   6  16          8.89          6.96         4.91 o                         
   4   6  16          4.10         -0.25         4.17 o                         
   5   6  16          8.72         17.81         8.80 o                         
 -11   0  17         29.07         21.21         7.21 o                         
  -9   0  17         16.31         26.72         7.99 o                         
  -7   0  17         65.76         70.42        10.96 o                         
  -5   0  17         66.61         70.88        10.46 o                         
  -3   0  17         51.90         57.94         9.08 o                         
  -1   0  17          0.05         -3.61         3.92 o                         
   1   0  17         38.32         30.47         6.50 o                         
   3   0  17        196.06        222.59        16.09 o                         
   5   0  17         78.05         82.15        10.11 o                         
   7   0  17         35.84         33.58         7.46 o                         
   9   0  17          0.11         -1.24         4.88 o                         
 -12   1  17          0.22         10.14         6.11 o                         
 -11   1  17          0.31          5.61         8.27 o                         
 -10   1  17         41.14         39.18         8.45 o                         
  -9   1  17          0.12          2.66         3.56 o                         
  -8   1  17         15.86          9.87         3.89 o                         
  -7   1  17          0.00         12.46         4.47 o                         
  -6   1  17        254.60        279.71        34.97 o                         
  -5   1  17          2.75          6.69         3.83 o                         
  -4   1  17          7.41         13.51         3.80 o                         
  -3   1  17          3.75         11.21         3.69 o                         
  -2   1  17         58.05         63.49         6.66 o                         
  -1   1  17          1.27         -3.08         3.23 o                         
   0   1  17         12.06          8.69         3.33 o                         
   1   1  17         34.59         31.85         4.78 o                         
   2   1  17         21.08         21.51         4.21 o                         
   3   1  17         20.43         16.73         3.80 o                         
   4   1  17         24.49         31.71         5.39 o                         
   5   1  17          4.13          6.82         2.91 o                         
   6   1  17         16.76         10.95         3.92 o                         
   7   1  17         23.18         27.53         4.60 o                         
   8   1  17         35.02         35.07         5.03 o                         
   9   1  17         33.82         32.91         7.39 o                         
  10   1  17          0.21        -12.87         5.73 o                         
  11   1  17          4.87         -2.16         5.58 o                         
  12   1  17          1.43          4.10         5.51 o                         
 -12   2  17         36.74         43.44        10.07 o                         
 -11   2  17          0.12          1.68         5.53 o                         
 -10   2  17         10.38         10.85         4.02 o                         
  -9   2  17          2.65          9.02         4.20 o                         
  -8   2  17         63.91         60.36         7.39 o                         
  -7   2  17          5.72          8.38         5.39 o                         
  -6   2  17         30.09         23.29         5.14 o                         
  -5   2  17        106.79        123.52         9.39 o                         
  -4   2  17          7.61          4.04         2.99 o                         
  -3   2  17         18.58         14.88         3.99 o                         
  -2   2  17         22.86         19.51         4.12 o                         
  -1   2  17        214.41        232.26        11.79 o                         
   0   2  17          5.79          4.12         2.44 o                         
   1   2  17          0.00          2.15         2.52 o                         
   2   2  17          1.06          1.88         2.29 o                         
   3   2  17        173.19        203.87        10.54 o                         
   4   2  17        442.84        450.01        15.38 o                         
   5   2  17          0.13          3.94         2.74 o                         
   6   2  17         53.28         65.39        10.46 o                         
   7   2  17         17.48         12.41         6.29 o                         
   8   2  17          6.79          5.76         4.06 o                         
   9   2  17         21.56         21.67         7.18 o                         
  10   2  17         14.32         11.28         6.22 o                         
  11   2  17          3.46          9.15         5.97 o                         
  12   2  17          1.06          7.14         4.84 o                         
 -11   3  17          0.23          3.50         3.96 o                         
 -10   3  17          0.00         -1.50         2.94 o                         
  -9   3  17         13.91          7.43         3.70 o                         
  -8   3  17          2.48          5.54         3.26 o                         
  -7   3  17          8.05         14.59         4.10 o                         
  -6   3  17         26.34         31.73         5.64 o                         
  -5   3  17          0.26         -0.53         2.93 o                         
  -4   3  17          9.65          8.77         3.36 o                         
  -3   3  17          0.38          4.04         3.13 o                         
  -2   3  17         57.05         63.99         9.12 o                         
  -1   3  17          8.47          7.37         3.05 o                         
   0   3  17          1.12         -2.39         2.79 o                         
   1   3  17         40.20         32.74         4.67 o                         
   2   3  17         49.96         55.47         5.56 o                         
   3   3  17         25.30         34.28         4.52 o                         
   4   3  17         36.72         60.41        10.99 o                         
   5   3  17          0.22          2.12         4.49 o                         
   6   3  17          1.76         -5.58         6.04 o                         
   7   3  17          0.14          2.90         5.02 o                         
   8   3  17         28.09         31.28         8.48 o                         
   9   3  17          1.07         -0.04         5.30 o                         
  10   3  17         23.19         20.08         7.88 o                         
  11   3  17          9.05         10.64         6.47 o                         
 -11   4  17          7.46          9.93         6.08 o                         
 -10   4  17          0.64         -1.77         4.56 o                         
  -9   4  17          6.87          4.15         3.04 o                         
  -8   4  17          2.33          3.18         7.86 o                         
  -7   4  17          8.73          6.76         3.80 o                         
  -6   4  17          2.49          3.55         5.90 o                         
  -5   4  17         42.00         46.24         6.05 o                         
  -4   4  17         26.23         29.98        12.00 o                         
  -3   4  17         76.58         94.98         7.90 o                         
  -2   4  17          5.44          6.93         5.27 o                         
  -1   4  17          3.72          6.73         3.18 o                         
   0   4  17          5.98          1.27         4.74 o                         
   1   4  17         19.36         15.30         5.90 o                         
   2   4  17         61.81         66.60        11.56 o                         
   3   4  17         45.37         63.66        11.59 o                         
   4   4  17        104.49        125.89        15.52 o                         
   5   4  17          0.11         -2.90         5.87 o                         
   6   4  17          0.30          2.44         4.28 o                         
   7   4  17          6.09          6.79         5.09 o                         
   8   4  17          0.02          4.45         5.09 o                         
   9   4  17         15.80          8.87         6.75 o                         
 -10   5  17          0.87          7.60         5.34 o                         
  -9   5  17          3.76          0.64         4.28 o                         
  -8   5  17          3.93          2.19         4.35 o                         
  -7   5  17          0.38          5.37         3.80 o                         
  -6   5  17          4.41          5.52         7.67 o                         
  -5   5  17         12.97         17.97         4.62 o                         
  -4   5  17          0.89          6.47         5.30 o                         
  -3   5  17          2.16          5.41         4.74 o                         
  -2   5  17         19.57         18.70         7.63 o                         
  -1   5  17          1.79         -0.14         4.67 o                         
   0   5  17          0.03          5.12         5.05 o                         
   1   5  17         35.15         44.71        10.18 o                         
   2   5  17         16.07         16.90         7.99 o                         
   3   5  17          0.68         -2.16         4.74 o                         
   4   5  17          3.67          9.97         6.75 o                         
   5   5  17         11.49          3.57         4.45 o                         
   6   5  17         11.21         18.63         7.21 o                         
  -3   6  17          0.27         -9.37         5.90 o                         
  -2   6  17          0.65         11.42         7.78 o                         
  -1   6  17          5.73          7.71         5.76 o                         
   0   6  17          3.61         11.49         6.57 o                         
   1   6  17          0.00         -9.47         6.43 o                         
   2   6  17          3.03          2.23         5.05 o                         
 -10   0  18          0.48        -13.36         6.50 o                         
  -8   0  18        116.64        112.88        14.46 o                         
  -6   0  18         11.97          9.05         5.69 o                         
  -4   0  18        228.27        263.76        19.13 o                         
  -2   0  18          1.50         -0.92         4.67 o                         
   0   0  18          9.43          3.43         4.24 o                         
   2   0  18        224.16        228.75        17.01 o                         
   4   0  18         16.37         13.18         5.44 o                         
   6   0  18          3.11          2.23         4.14 o                         
   8   0  18         13.56          7.74         4.14 o                         
 -11   1  18          1.82          2.76         5.27 o                         
 -10   1  18          6.94          5.16         3.03 o                         
  -9   1  18         26.20         28.49         5.64 o                         
  -8   1  18          3.36         11.58         4.74 o                         
  -7   1  18         61.36         49.01         6.71 o                         
  -6   1  18         41.53         55.11         7.19 o                         
  -5   1  18          1.50         -0.44         8.48 o                         
  -4   1  18         66.58         63.45         7.04 o                         
  -3   1  18          2.24         -0.16         3.23 o                         
  -2   1  18          3.84         -4.62         3.84 o                         
  -1   1  18         55.97         53.70         7.18 o                         
   0   1  18         27.90         30.03         5.55 o                         
   1   1  18          0.01          0.56         3.09 o                         
   2   1  18         30.47         42.79         5.54 o                         
   3   1  18         21.01         11.38         3.43 o                         
   4   1  18          7.43          4.04         2.93 o                         
   5   1  18          4.85          8.77         3.01 o                         
   6   1  18          0.18          0.10         2.88 o                         
   7   1  18          5.85          3.16         5.50 o                         
   8   1  18          3.72         11.95         6.11 o                         
   9   1  18          4.93         -1.91         5.27 o                         
  10   1  18          1.25          0.57         5.23 o                         
  11   1  18          0.37          9.08         4.74 o                         
 -11   2  18          6.49         14.77         7.07 o                         
 -10   2  18         11.45          9.72         4.22 o                         
  -9   2  18         10.67          6.32         5.73 o                         
  -8   2  18          6.50          7.72         5.05 o                         
  -7   2  18          0.32          3.51         7.85 o                         
  -6   2  18         11.07         18.21         4.66 o                         
  -5   2  18         55.74         52.28         6.72 o                         
  -4   2  18         17.41         14.38         9.07 o                         
  -3   2  18         46.50         46.28         6.03 o                         
  -2   2  18          7.61          7.15         9.77 o                         
  -1   2  18         15.06         17.55         4.05 o                         
   0   2  18          2.00          8.07         3.12 o                         
   1   2  18         24.95         27.18         4.56 o                         
   2   2  18          4.75         14.37         3.64 o                         
   3   2  18         24.28         21.42         5.35 o                         
   4   2  18          5.86          8.32         6.38 o                         
   5   2  18          0.37          0.35         4.49 o                         
   6   2  18          5.27          1.31         4.38 o                         
   7   2  18         26.84         17.81         6.75 o                         
   8   2  18          6.49          3.36         4.06 o                         
   9   2  18         46.36         38.07         9.01 o                         
  10   2  18          8.92         14.42         6.61 o                         
  11   2  18          0.01          0.67         4.52 o                         
 -11   3  18         13.62         16.36         6.61 o                         
 -10   3  18          4.00         -4.06         4.38 o                         
  -9   3  18          3.85          5.65         3.81 o                         
  -8   3  18          3.65          5.46         6.36 o                         
  -7   3  18          0.14          2.17         2.90 o                         
  -6   3  18         36.81         44.58         6.35 o                         
  -5   3  18         47.66         41.34         5.96 o                         
  -4   3  18          3.75          3.04         5.87 o                         
  -3   3  18          0.95         -0.11         2.67 o                         
  -2   3  18         38.64         32.73         5.06 o                         
  -1   3  18          7.46          5.03         2.97 o                         
   0   3  18          0.03         -1.98         2.77 o                         
   1   3  18         12.08         13.39         3.33 o                         
   2   3  18         62.33         55.43        10.32 o                         
   3   3  18         24.28         23.05         8.55 o                         
   4   3  18          4.62         17.11         6.22 o                         
   5   3  18         84.69         77.45        12.27 o                         
   6   3  18          0.09         -8.38         5.83 o                         
   7   3  18          1.84         -1.94         4.91 o                         
   8   3  18          9.59          2.01         4.84 o                         
   9   3  18         10.69         20.43         8.16 o                         
  10   3  18         12.75         10.92         6.79 o                         
 -10   4  18          2.20          0.28         4.03 o                         
  -9   4  18          2.63         -1.80         4.10 o                         
  -8   4  18          9.29         26.30         7.49 o                         
  -7   4  18          0.76         12.12         4.29 o                         
  -6   4  18          1.14         -3.37         3.44 o                         
  -5   4  18          0.94          6.64         3.29 o                         
  -4   4  18         11.31         12.08         3.81 o                         
  -3   4  18         41.50         53.04         6.63 o                         
  -2   4  18         10.33         12.12         7.00 o                         
  -1   4  18          1.27         -4.17         5.37 o                         
   0   4  18          8.58          9.30         6.47 o                         
   1   4  18         10.89          2.54         4.63 o                         
   2   4  18          0.27         -1.20         4.70 o                         
   3   4  18          8.89          2.97         5.44 o                         
   4   4  18          0.71         14.88         7.32 o                         
   5   4  18          7.81          8.48         6.54 o                         
   6   4  18          4.31         11.91         6.89 o                         
   7   4  18          1.36          5.16         4.24 o                         
   8   4  18          1.63          0.14         4.67 o                         
  -9   5  18          0.41         11.06         6.36 o                         
  -5   5  18          0.82         -2.37         5.41 o                         
  -4   5  18          0.65         -2.19         5.34 o                         
  -3   5  18          4.44          1.27         5.51 o                         
  -2   5  18          3.82          0.85         5.51 o                         
  -1   5  18         32.30         35.42         9.97 o                         
   0   5  18          6.95         -2.16         6.08 o                         
   1   5  18          0.29          2.93         4.81 o                         
   2   5  18          0.28          6.50         4.95 o                         
   3   5  18          2.62          5.44         5.73 o                         
   4   5  18          5.37          2.19         4.95 o                         
   5   5  18          4.36          5.34         5.73 o                         
  -9   0  19          0.29         17.11         7.53 o                         
  -7   0  19          8.78          6.54         6.15 o                         
  -5   0  19        133.93        165.70        16.26 o                         
  -3   0  19         33.40         47.01         8.94 o                         
  -1   0  19          0.05         -4.14         4.81 o                         
   1   0  19         49.29         75.33        10.64 o                         
   3   0  19          4.19          9.58         5.51 o                         
   5   0  19         19.48         15.20         5.76 o                         
   7   0  19          8.19          9.51         5.16 o                         
 -10   1  19          2.93         10.53         6.61 o                         
  -9   1  19          4.27          9.36         4.12 o                         
  -8   1  19          5.02         -6.45         7.23 o                         
  -7   1  19         39.51         45.93         6.79 o                         
  -6   1  19          0.31          5.21         3.79 o                         
  -5   1  19         41.02         42.62         6.29 o                         
  -4   1  19         26.57         32.18         5.85 o                         
  -3   1  19          1.02          1.55         4.12 o                         
  -2   1  19         25.19         26.37         4.81 o                         
  -1   1  19          9.54          5.01         3.10 o                         
   0   1  19          2.69          7.27         3.36 o                         
   1   1  19         31.30         28.21         7.76 o                         
   2   1  19          1.75          3.15         3.09 o                         
   3   1  19         63.93         67.20         7.28 o                         
   4   1  19         11.73          3.17         3.23 o                         
   5   1  19          1.18          1.11         2.86 o                         
   6   1  19          2.87          5.80         5.41 o                         
   7   1  19         30.51         27.36         7.28 o                         
   8   1  19         12.22          3.57         4.49 o                         
   9   1  19          0.75         -6.89         5.90 o                         
  10   1  19          7.45          0.74         5.05 o                         
 -10   2  19          3.64          5.62         5.62 o                         
  -9   2  19          0.30          2.44         4.63 o                         
  -8   2  19         16.77         20.99         5.24 o                         
  -7   2  19          0.00          0.47         3.13 o                         
  -6   2  19          5.50          2.31         3.39 o                         
  -5   2  19          7.97          7.99         3.87 o                         
  -4   2  19         13.09          7.07         3.36 o                         
  -3   2  19          4.67          3.42         3.08 o                         
  -2   2  19         50.61         50.58         6.26 o                         
  -1   2  19          2.46          3.05         2.95 o                         
   0   2  19          5.54          9.17         3.37 o                         
   1   2  19          0.05          3.46         3.25 o                         
   2   2  19          0.18          0.83         2.57 o                         
   3   2  19         23.76         22.71         4.24 o                         
   4   2  19          2.04          0.81         4.67 o                         
   5   2  19         97.05         91.98        12.97 o                         
   6   2  19          0.00          6.29         5.23 o                         
   7   2  19          2.42        -10.39         5.87 o                         
   8   2  19          1.86         -5.48         5.48 o                         
   9   2  19          0.85         -3.07         4.70 o                         
  10   2  19          0.02         -1.66         5.51 o                         
 -10   3  19          4.00         12.62         7.28 o                         
  -9   3  19          0.12          2.65         4.98 o                         
  -8   3  19         15.10          3.25         4.38 o                         
  -7   3  19          0.80          2.27         3.12 o                         
  -6   3  19          3.70          8.65         3.75 o                         
  -5   3  19          5.76         18.86         4.90 o                         
  -4   3  19          8.95          8.35         3.70 o                         
  -3   3  19          3.19          7.00         3.48 o                         
  -2   3  19          1.49          0.42         2.71 o                         
  -1   3  19         11.45          5.69         5.07 o                         
   0   3  19          0.26         -0.60         5.20 o                         
   1   3  19         60.89         78.40        12.48 o                         
   2   3  19          1.35         -3.46         4.77 o                         
   3   3  19          1.83         -1.84         5.55 o                         
   4   3  19         48.51         60.80        11.66 o                         
   5   3  19         23.10         21.35         7.49 o                         
   6   3  19         55.52         66.52        12.02 o                         
   7   3  19         10.48          4.49         5.02 o                         
   8   3  19          0.01        -16.65         7.21 o                         
   9   3  19          2.12          0.71         4.67 o                         
  -9   4  19          1.76          0.81         3.99 o                         
  -8   4  19          2.47         -0.32         5.05 o                         
  -7   4  19          0.14         -5.62         4.45 o                         
  -6   4  19          5.18         12.37         5.80 o                         
  -5   4  19          3.94          2.44         3.01 o                         
  -4   4  19          0.03          3.46         4.77 o                         
  -3   4  19          2.39          3.82         5.34 o                         
  -2   4  19          2.81          4.88         6.08 o                         
  -1   4  19          9.11         14.74         7.25 o                         
   0   4  19          0.56        -12.12         6.26 o                         
   1   4  19          2.76         -2.16         4.74 o                         
   2   4  19          0.00        -11.10         6.57 o                         
   3   4  19         16.18         22.55         7.81 o                         
   4   4  19         23.21         17.57         7.71 o                         
   5   4  19         12.46         19.23         8.27 o                         
   6   4  19         26.95         34.07         9.44 o                         
  -8   0  20         35.91         57.72        11.28 o                         
  -6   0  20        414.02        442.72        27.27 o                         
  -4   0  20         11.73          6.57         4.74 o                         
  -2   0  20         32.35         43.26         8.80 o                         
   0   0  20          1.61          4.84         4.81 o                         
   2   0  20         93.49         76.43        10.71 o                         
   4   0  20         23.14         23.72         6.54 o                         
   6   0  20          5.74         12.41         5.44 o                         
  -9   1  20          5.08          8.62         6.22 o                         
  -8   1  20          0.44          7.78         4.40 o                         
  -7   1  20          0.06         -4.39         3.37 o                         
  -6   1  20          7.78          3.07         5.96 o                         
  -5   1  20         23.23         18.73         8.27 o                         
  -4   1  20         34.05         26.67         5.11 o                         
  -3   1  20          0.05         -3.89         3.56 o                         
  -2   1  20         31.91         39.14         5.89 o                         
  -1   1  20         10.93         12.57         3.80 o                         
   0   1  20          7.06          6.64         3.48 o                         
   1   1  20          0.38         -0.79         2.91 o                         
   2   1  20          5.82          4.29         3.07 o                         
   3   1  20         84.23         88.35         8.11 o                         
   4   1  20          0.14          1.15         3.66 o                         
   5   1  20         23.58         12.48         5.83 o                         
   6   1  20          0.84         10.36         6.04 o                         
   7   1  20         11.13         21.53         7.35 o                         
   8   1  20         10.60          4.24         6.11 o                         
  -9   2  20         10.98         20.25         7.74 o                         
  -8   2  20          1.39         -6.08         5.30 o                         
  -7   2  20         25.11         26.14         5.65 o                         
  -6   2  20          0.22         -1.84         3.33 o                         
  -5   2  20          5.20          2.26         3.36 o                         
  -4   2  20          2.36          4.22         3.36 o                         
  -3   2  20          1.93         -0.18         3.16 o                         
  -2   2  20          5.40          3.65         3.40 o                         
  -1   2  20          4.40         -1.82         3.03 o                         
   0   2  20         17.65         17.45         7.49 o                         
   1   2  20         49.08         59.57         6.97 o                         
   2   2  20         19.04         15.13         7.18 o                         
   3   2  20          6.55          5.41         5.02 o                         
   4   2  20          0.73          4.06         4.77 o                         
   5   2  20          2.68         -0.46         4.24 o                         
   6   2  20         10.14          7.92         5.94 o                         
   7   2  20          5.84          9.01         5.48 o                         
   8   2  20          1.24          3.85         5.20 o                         
   9   2  20          4.23          0.04         4.42 o                         
  -9   3  20         19.72         13.71         5.76 o                         
  -8   3  20          1.16          5.55         7.14 o                         
  -7   3  20          0.11         -1.31         5.58 o                         
  -6   3  20          0.56          6.76         4.00 o                         
  -5   3  20         17.08         18.77         8.01 o                         
  -4   3  20          2.99          4.37         3.47 o                         
  -3   3  20         16.30         12.48         4.93 o                         
  -2   3  20         28.05         41.21        10.46 o                         
  -1   3  20         14.62          6.11         5.97 o                         
   0   3  20          2.24         13.64         6.26 o                         
   1   3  20         65.00         92.86        13.54 o                         
   2   3  20         12.71         14.39         6.01 o                         
   3   3  20          0.96          0.71         4.38 o                         
   4   3  20          0.03         19.05         7.78 o                         
   5   3  20         20.40         15.62         7.32 o                         
   6   3  20          8.55          9.23         5.34 o                         
   7   3  20          0.30         -9.93         7.03 o                         
   8   3  20          0.00        -11.73         6.50 o                         
  -8   4  20          7.30         23.04         7.07 o                         
  -3   4  20          3.29          3.96         6.36 o                         
  -2   4  20          8.86         16.58         7.92 o                         
  -1   4  20          7.28         -3.22         5.97 o                         
   0   4  20          1.66         -2.26         5.09 o                         
   1   4  20          1.23         -2.65         4.28 o                         
   2   4  20          9.35          4.59         6.61 o                         
   3   4  20         21.29         19.79         8.38 o                         
   4   4  20          0.09         -4.14         5.44 o                         
  -7   0  21          0.06          2.58         4.38 o                         
  -5   0  21         17.07         13.93         6.54 o                         
  -3   0  21          7.01          9.90         6.29 o                         
  -1   0  21          0.64         -0.46         3.99 o                         
   1   0  21         41.21         23.97         6.96 o                         
   3   0  21          0.51          3.18         4.38 o                         
   5   0  21         50.33         64.62        10.25 o                         
  -8   1  21          5.64          3.43         5.05 o                         
  -7   1  21          7.02          6.56        11.12 o                         
  -6   1  21         13.07         23.63         5.63 o                         
  -5   1  21         11.84         10.29         3.90 o                         
  -4   1  21         18.33         10.87         5.43 o                         
  -3   1  21          1.75          6.61         4.12 o                         
  -2   1  21         18.74         26.05         5.51 o                         
  -1   1  21          0.77         -0.24         3.22 o                         
   0   1  21          0.74          0.78         2.79 o                         
   1   1  21         12.83         11.24         3.87 o                         
   2   1  21          0.63          1.31         2.82 o                         
   3   1  21          8.88          1.87         5.13 o                         
   4   1  21          3.69         10.29         6.54 o                         
   5   1  21          4.91         11.66         4.77 o                         
   6   1  21          3.98          8.24         5.30 o                         
   7   1  21          3.26          8.38         6.47 o                         
  -8   2  21          3.64          5.41         5.66 o                         
  -7   2  21          0.00          2.86         5.16 o                         
  -6   2  21          5.25         -9.72         5.41 o                         
  -5   2  21          5.20         13.45         9.93 o                         
  -4   2  21         15.67         12.61         6.70 o                         
  -3   2  21          0.31         -3.46         3.54 o                         
  -2   2  21          9.38         13.81         4.19 o                         
  -1   2  21          0.14          1.57         4.52 o                         
   0   2  21          3.95         -0.71         4.56 o                         
   1   2  21          5.19          7.67         5.37 o                         
   2   2  21         19.49         40.47         9.83 o                         
   3   2  21         10.30         14.53         7.95 o                         
   4   2  21          2.89          9.30         6.57 o                         
   5   2  21          0.00         -4.45         5.16 o                         
   6   2  21         33.05         27.11         8.20 o                         
   7   2  21          0.77         -2.47         4.38 o                         
   8   2  21          1.88         -0.18         4.56 o                         
  -8   3  21          2.38         12.34         6.15 o                         
  -7   3  21          1.51         -0.21         4.63 o                         
  -6   3  21          1.60          4.24         4.74 o                         
  -5   3  21         26.46         36.12         8.41 o                         
  -3   3  21          1.75         -0.04         5.30 o                         
  -2   3  21          4.26          5.69         5.83 o                         
  -1   3  21         37.81         57.65        11.56 o                         
   0   3  21         30.35         24.64         7.53 o                         
   1   3  21          2.11         -3.85         6.08 o                         
   2   3  21         10.80         12.23         5.48 o                         
   3   3  21          0.62          8.16         7.21 o                         
   4   3  21         21.24         20.15         8.16 o                         
   5   3  21          0.01          0.64         4.88 o                         
   6   3  21         22.42         29.87         8.66 o                         
  -6   0  22         39.96         51.39        10.60 o                         
  -4   0  22         42.42         44.89         9.97 o                         
  -2   0  22         13.15          9.93         5.37 o                         
   0   0  22         11.34          9.47         6.04 o                         
   2   0  22          0.57         -1.24         5.02 o                         
  -7   1  22         25.43         36.51         9.44 o                         
  -6   1  22          0.04         -4.67         6.01 o                         
  -5   1  22          0.01          4.80         3.54 o                         
  -4   1  22          8.50          2.21         6.64 o                         
  -3   1  22         12.74         24.85         5.25 o                         
  -2   1  22          0.50          5.51         5.41 o                         
  -1   1  22          3.75          7.21         3.73 o                         
   0   1  22         13.17         21.38         4.76 o                         
   1   1  22          4.94         11.71         4.30 o                         
   2   1  22          1.23          2.79         4.10 o                         
   3   1  22         33.94         60.16        11.10 o                         
   4   1  22          0.16          6.22         4.84 o                         
   5   1  22          0.27         -5.83         6.15 o                         
   6   1  22          8.40         17.46         7.03 o                         
  -7   2  22          3.46         -9.44         6.96 o                         
  -6   2  22          0.35         -3.50         4.81 o                         
  -5   2  22          5.93         -5.37         5.66 o                         
  -4   2  22          0.26         -8.91         5.97 o                         
  -3   2  22          0.24         -1.68         3.52 o                         
  -2   2  22          0.00          1.31         5.44 o                         
  -1   2  22          1.26          0.53         5.05 o                         
   0   2  22         10.87          4.95         5.73 o                         
   1   2  22          0.66          3.89         4.74 o                         
   2   2  22          3.49          9.08         5.83 o                         
   3   2  22          0.08          6.82         6.36 o                         
   4   2  22          1.61          4.56         4.77 o                         
   5   2  22          0.08         -4.81         5.83 o                         
   6   2  22          1.32          2.05         5.44 o                         
  -5   0  23          4.73         20.25         7.88 o                         
  -3   0  23          5.84          8.94         5.97 o                         
  -1   0  23          3.84         14.77         6.82 o                         
   1   0  23          6.33          6.43         4.95 o                         
  -5   1  23         26.90         22.02         7.67 o                         
  -4   1  23          0.03         -2.05         5.09 o                         
  -3   1  23          0.04          4.01         3.87 o                         
  -2   1  23          7.82          4.70         3.95 o                         
  -1   1  23          0.86         -1.98         4.31 o                         
   0   1  23         23.95         14.49         7.56 o                         
   1   1  23          1.23          3.57         5.12 o                         
   2   1  23          0.70          0.95         4.81 o                         
   3   1  23          1.65         18.91         7.63 o                         
   4   1  23          6.27          4.98         5.16 o                         
   1   2  23          8.68        -11.59         7.18 o                         
   2   2  23          3.72         10.74         6.82 o                         
   3   2  23          0.00         10.00         6.57 o                         
                                                                                
